# Supplementary material for: Seasonal recurrence and modular assembly of an Arctic pelagic marine microbiome
Source: Nat Commun. 2025 Feb 3;16:1326. doi: 10.1038/s41467-025-56203-3 (PMC11790911; doi:10.1038/s41467-025-56203-3)
Supplement: Supplementary file 4 — Supplementary Data 1-9 [file 41467_2025_56203_MOESM4_ESM.xlsx]

## Sheet: Supplementary Data 1
Supplementary Data 1. Information on the collection of samples through autonomous sampling devices and the environmental conditions during sampling. Temperature, salinity and oxygen measurements were obtained from Seabird SBE37-ODO CTD sensors attached to the moorings. Photosynthetically active radiation values were obtained from AQUA-MODIS satellite data (Level-3 mapped; SeaWiFS, NASA). Mixed la…
Sample	Mooring_name	Date	Data types	Latitude (Degrees North)	Longitude (Degrees East)	Daylight (h)	Depth (m)	Temperature (°C)	Salinity (psu)	Oxygen concentration (mM)	Oxygen saturation (%)	Chlorophyll a (mgm3)	CO2	Photosynthetically active radiation (µm photons m2 d-1)	Mixed layer depth
01_2017_F4	F4-S-1	2017-01-01	16S,18S	79.01	6.96	0	66.64	4.9	35.11	302.35	95.52	NA	371	0	104.01
01_2018_F4	F4-S-2	2018-01-27	16S,18S,MG	79.01	6.96	0	87.49	3.97	35.07	310.15	95.81	0	376.08	0	324.46
01_2019_F4_1	F4-S-3	2019-01-12	16S,18S	79	7	0	47.44	4.22	34.98	297.93	92.53	0.15	505.3	0	279.32
01_2019_F4_2	F4-S-3	2019-01-28	16S,18S	79	7	0	37.17	3.56	35	302.55	92.5	0.15	503.4	0	265.44
01_2020_F4_1	F4-S-4	2020-01-05	16S,18S,MG	79.02	6.97	0	32.97	2.66	34.88	308.58	92.2	0.35	454.83	0	272.8
01_2020_F4_2	F4-S-4	2020-01-21	16S,18S	79.02	6.97	0	33.39	3.33	34.94	303.24	92.15	0.33	464.92	0	163.28
02_2017_F4_1	F4-S-1	2017-02-01	16S,18S	79.01	6.96	0	61.59	4.67	35.09	303.88	95.48	NA	369.5	0	290.1
02_2017_F4_2	F4-S-1	2017-02-14	16S,18S	79.01	6.96	0	29.08	4.55	35.1	307.14	96.24	NA	370.28	0	250.04
02_2018_F4_1	F4-S-2	2018-02-11	16S,18S	79.01	6.96	0	98.45	3.82	35.07	311.2	95.79	0	375.6	0	290.86
02_2018_F4_2	F4-S-2	2018-02-26	16S,18S,MG	79.01	6.96	4.24	25.76	3.17	35.06	322.73	97.79	0	377.15	0	251.54
02_2019_F4	F4-S-3	2019-02-13	16S,18S	79	7	0	25.3	3.45	34.99	304.79	92.94	0.15	503.39	0	252.57
02_2020_F4_1	F4-S-4	2020-02-06	16S,18S,MG	79.02	6.97	0	22.29	3.26	34.94	302.57	91.81	0.36	466.62	0	55.71
02_2020_F4_2	F4-S-4	2020-02-22	16S,18S	79.02	6.97	2.12	27.03	1.76	34.72	310.32	90.5	0.34	444.52	0	154.81
03_2017_F4_2	F4-S-1	2017-03-08	16S,18S,MG	79.01	6.96	7.99	29.1	4.46	35.1	307.22	96.06	NA	371.1	1.3	251.05
03_2017_F4_3	F4-S-1	2017-03-15	16S,18S	79.01	6.96	10.04	52.71	3.91	35.08	310.71	95.87	NA	367.7	3.042	282.86
03_2017_F4_4	F4-S-1	2017-03-22	16S,18S	79.01	6.96	11.97	42.97	3.49	35.05	312.91	95.55	NA	364.45	7.344	265.8
03_2018_F4_1	F4-S-2	2018-03-07	16S,18S	79.01	6.96	7.67	109.58	4.46	35.08	309.53	96.76	0	382.02	1.418	157.23
03_2018_F4_2	F4-S-2	2018-03-16	16S	79.01	6.96	10.32	30.2	4	35.07	313.01	96.79	0	379.77	3.876	257.33
03_2018_F4_3	F4-S-2	2018-03-25	16S,18S	79.01	6.96	12.79	27.43	4.13	35.07	312.53	96.95	0	378.82	4.006	261.45
03_2019_F4_1	F4-S-3	2019-03-01	16S,18S,MG	79	7	5.38	25.41	3.75	35.01	301.66	92.67	0.15	507.15	0	253.31
03_2019_F4_2	F4-S-3	2019-03-17	16S,18S	79	7	10.59	32.84	3.62	35.01	301.44	92.32	0.15	512.16	3.196	257.47
03_2020_F4_1	F4-S-4	2020-03-09	16S,18S	79.02	6.97	8.55	54.59	-0.22	34.51	322.46	89.21	0.31	424.28	1.936	41.74
03_2020_F4_2	F4-S-4	2020-03-25	16S,18S	79.02	6.97	13.07	22.66	-0.04	34.51	320.23	89.09	0.35	418.98	6.304	25.23
04_2017_F4_1	F4-S-1	2017-04-01	16S,18S	79.01	6.96	14.73	28.95	2.98	35.03	315.77	95.21	NA	364.12	7.466	256.97
04_2017_F4_2	F4-S-1	2017-04-15	16S,18S	79.01	6.96	19.5	38.51	3.88	35.08	313.27	96.58	NA	368.08	12.992	283.76
04_2018_F4_1	F4-S-2	2018-04-03	16S,18S	79.01	6.96	15.31	53.09	3.14	35.02	318.36	96.37	0	374.2	14.226	351.04
04_2018_F4_2	F4-S-2	2018-04-12	16S,18S	79.01	6.96	18.26	25.74	3.46	35.06	317.03	96.75	0	376.22	7.1	250.28
04_2018_F4_3	F4-S-2	2018-04-21	16S,18S	79.01	6.96	24	34.97	3.06	35.05	320.64	96.88	0.07	374.52	11.416	254.78
04_2018_F4_4	F4-S-2	2018-04-30	16S,18S,MG	79.01	6.96	24	26.37	3.27	35.05	325.31	98.82	0.84	365.1	23.834	250.24
04_2019_F4_1	F4-S-3	2019-04-02	16S,18S	79	7	15.05	25.08	3.13	35.01	305.81	92.54	0.15	508.04	3.008	252.75
04_2019_F4_2	F4-S-3	2019-04-18	16S,18S,MG	79	7	21.52	34.21	3.47	35.01	305.5	93.22	0.31	516.69	5.096	262.38
04_2020_F4_1	F4-S-4	2020-04-10	16S,18S,MG	79.02	6.97	18.02	21.2	0.9	34.63	322.55	92.03	0.77	427.42	11.974	50.13
04_2020_F4_2	F4-S-4	2020-04-26	16S,18S,MG	79.02	6.97	24	26.18	2.4	34.82	319.92	94.82	1.57	465	30.36	51.38
05_2017_F4_1	F4-S-1	2017-05-01	16S,18S,MG	79.01	6.96	24	28.67	4.07	35.07	317.76	98.41	NA	362.5	23.446	250.43
05_2017_F4_2	F4-S-1	2017-05-15	16S,18S	79.01	6.96	24	30.5	3.76	35.08	321.24	98.75	NA	364.08	28.264	251.85
05_2018_F4_1	F4-S-2	2018-05-12	16S,18S,MG	79.01	6.96	24	25.39	4.11	35.07	340.4	105.51	4.28	356.62	23.02	67.5
05_2018_F4_2	F4-S-2	2018-05-24	16S,18S,MG	79.01	6.96	24	29.29	3.5	35.06	340.42	103.99	5.05	364.1	22.67	66.56
05_2019_F4_1	F4-S-3	2019-05-04	16S,18S,MG	79	7	24	29.18	2.93	34.93	313.75	94.37	1.72	507.9	30.462	161
05_2019_F4_2	F4-S-3	2019-05-20	16S,18S,MG	79	7	24	23.97	3.81	35.02	314.61	96.78	0.97	523.21	27.774	72.38
05_2020_F4_1	F4-S-4	2020-05-12	16S,18S,MG	79.02	6.97	24	20.68	2.29	34.85	333.57	98.71	3.36	496.78	22.606	23.94
05_2020_F4_2	F4-S-4	2020-05-28	16S,18S	79.02	6.97	24	20.92	3.63	34.94	320.53	98.13	1.64	476.55	27.754	48.25
06_2017_F4_1	F4-S-1	2017-06-01	16S,18S,MG	79.01	6.96	24	28.47	4.21	35.08	320.78	99.69	NA	380.78	60.176	249.75
06_2017_F4_2	F4-S-1	2017-06-15	16S,18S,	79.01	6.96	24	41.97	4.97	35.09	313.5	99.21	NA	374.95	39.834	72.9
06_2018_F4_1	F4-S-2	2018-06-05	16S,18S,	79.01	6.96	24	24.22	3.95	35.05	373.55	115.33	12.44	276.02	51.972	26.51
06_2018_F4_2	F4-S-2	2018-06-17	16S,18S,MG	79.01	6.96	24	27.16	4.84	35.04	364.8	115.05	13.22	284.38	18.356	0
06_2018_F4_3	F4-S-2	2018-06-29	16S,18S,MG	79.01	6.96	24	25.21	5.46	35.03	336.69	107.73	6.46	357.5	31.756	0
06_2019_F4_1	F4-S-3	2019-06-05	16S,18S,	79	7	24	47.76	4.19	35.03	312.09	96.92	1.06	543.55	25.02	49.02
06_2019_F4_2	F4-S-3	2019-06-21	16S,18S,	79	7	24	30.92	4.45	35.04	312.29	97.58	0.69	723.32	30.334	52.67
06_2020_F4_1	F4-S-4	2020-06-13	16S,18S,	79.02	6.97	24	20.78	4.09	34.88	334.34	103.29	5.99	542.4	35.924	24.2
06_2020_F4_2	F4-S-4	2020-06-29	16S,18S,MG	79.02	6.97	24	22.11	5.25	34.81	320.15	101.77	2.14	492.83	54.278	0
07_2017_F4_1	F4-S-1	2017-07-01	16S,18S,MG	79.01	6.96	24	33.84	5.79	35.07	328.06	105.83	NA	344.85	53.762	0
07_2017_F4_2	F4-S-1	2017-07-08	16S,18S,MG	79.01	6.96	24	28.85	6.24	35.06	335.45	109.34	NA	376.7	30.532	0
07_2017_F4_3	F4-S-1	2017-07-15	16S,18S,MG	79.01	6.96	24	29.77	5.98	35.07	317.35	102.82	NA	421.05	24.27	0
07_2017_F4_4	F4-S-1	2017-07-22	18S,MG	79.01	6.96	24	29.02	6.74	35.06	313.09	103.22	NA	424.45	19.139	0
07_2018_F4_1	F4-S-2	2018-07-08	16S,18S,MG	79.01	6.96	24	24.76	5.83	35.03	346.67	111.91	10.81	342.3	20.812	0
07_2018_F4_2	F4-S-2	2018-07-17	16S,18S,MG	79.01	6.96	24	23.97	5.84	35.06	329.08	106.26	6.31	491.35	24.606	0
07_2019_F4_1	F4-S-3	2019-07-03	16S,18S,MG	79	7	24	23.7	4.88	35.04	320.37	101.13	3.35	472.92	56.336	0
07_2019_F4_2	F4-S-3	2019-07-11	16S,18S,MG	79	7	24	38.51	5.05	35.03	310.23	98.33	0.99	592.2	41.706	0
07_2019_F4_3	F4-S-3	2019-07-19	16S,18S,MG	79	7	24	30.66	5.41	35.02	295.94	94.59	0.32	736.2	20.608	0
07_2019_F4_4	F4-S-3	2019-07-27	16S,18S,MG	79	7	24	22.6	6.21	34.99	317.46	103.35	1.88	614.3	51.146	0
07_2020_F4_1	F4-S-4	2020-07-15	16S,18S,MG	79.02	6.97	24	31.88	6.24	34.88	318.63	103.68	4.42	507.38	28.738	0
07_2020_F4_2	F4-S-4	2020-07-31	16S,18S,MG	79.02	6.97	24	21.42	6.54	34.95	323.86	106.21	4.93	737	26.21	0
08_2016_F4_1	F4-S-1	2016-08-01	16S,18S,	79.01	6.96	24	28.83	6.15	35.1	306.3	99.67	2.09	320.85	20.374	0
08_2016_F4_2	F4-S-1	2016-08-15	16S,18S,	79.01	6.96	24	35.82	6.9	35.08	292.63	96.84	0.74	333.28	14.078	0
08_2017_F4_1	F4-S-2	2017-08-16	16S,18S,MG	79.01	6.96	24	25.1	7.44	35.03	NA	NA	1.87	245.32	14.008	0
08_2017_F4_2	F4-S-2	2017-08-30	16S,18S,MG	79.01	6.96	19.94	33.62	7.22	35.06	294.19	98.04	1.02	318.98	17.726	0
08_2018_F4_1	F4-S-3	2018-08-05	16S,18S,MG	79	7	24	24.55	6.42	35.01	308.86	101.05	4.62	584.45	20.796	0
08_2018_F4_2	F4-S-3	2018-08-21	16S,18S,	79	7	24	23.85	6.41	34.99	302.94	99.08	3.65	398.04	18.276	0
08_2019_F4_1	F4-S-3	2019-08-04	16S,18S,	79	7	24	23.09	4.8	34.78	354.42	111.43	3.68	522.15	14.8	0
08_2019_F4_2	F4-S-3	2019-08-12	16S,18S,MG	79	7	24	22.85	7.04	34.95	310.81	103.09	3.46	533.02	28.038	0
08_2020_F4	F4-S-4	2020-08-16	16S,18S,	79.02	6.97	24	26.35	6.78	34.93	292.47	96.42	1.94	643.22	4.65	0
09_2016_F4_1	F4-S-1	2016-09-01	16S,18S,MG	79.01	6.96	18.63	28.6	7.22	34.9	295.51	98.37	NA	342.92	13.114	0
09_2016_F4_2	F4-S-1	2016-09-15	16S,18S,	79.01	6.96	14.21	28.61	6.72	34.92	298.45	98.25	NA	323.7	8.596	0
09_2017_F4_1	F4-S-2	2017-09-14	16S,18S,MG	79.01	6.96	14.77	30.52	6.31	34.88	303.18	98.85	1.42	315.35	7.95	0
09_2017_F4_2	F4-S-2	2017-09-29	16S,18S,	79.01	6.96	10.7	30.24	6.92	35.04	297.6	98.49	0.67	353.22	2.266	0
09_2018_F4_1	F4-S-3	2018-09-06	16S,18S,MG	79	7	17.27	24.58	7.04	34.95	290.52	96.36	1.92	394.31	8.572	0
09_2018_F4_2	F4-S-3	2018-09-22	16S,18S,	79	7	12.58	25.7	6.71	35	285.05	93.88	0.75	454.98	4.646	26.95
09_2019_F4_1	F4-S-4	2019-09-15	16S,18S,MG	79.02	6.97	14.51	31.5	6.37	34.89	292.44	95.48	1.91	388.8	6.266	24.07
09_2020_F4_1	F4-S-4	2020-09-01	16S,18S,	79.02	6.97	18.83	20.54	7.07	34.73	293.68	97.31	1.71	502.58	11.29	0
09_2020_F4_2	F4-S-4	2020-09-17	16S,18S,	79.02	6.97	13.67	22.81	6.69	34.82	288.41	94.81	1.73	789.45	5.662	0
10_2016_F4	F4-S-1	2016-10-01	16S,18S,MG	79.01	6.96	9.87	37.24	6.59	35.08	294.84	96.87	NA	347.42	1.24	55.03
10_2017_F4	F4-S-2	2017-10-29	16S,18S,MG	79.01	6.96	0	37.95	6.63	35.01	293.74	96.55	0.1	362.02	0	78.22
10_2018_F4_1	F4-S-3	2018-10-08	16S,18S,	79	7	8.08	26.01	4.56	34.69	297.89	93.07	0.55	440.89	0.7	0
10_2018_F4_2	F4-S-3	2018-10-24	16S,18S,	79	7	1.76	48.55	5.61	34.96	288.1	92.45	0.31	476.25	0	75.63
10_2019_F4_1	F4-S-4	2019-10-01	16S,18S,MG	79.02	6.97	10.13	25.33	6.18	34.82	289.16	93.94	1.15	395.83	2.032	10.12
10_2019_F4_2	F4-S-4	2019-10-17	16S,18S,MG	79.02	6.97	4.68	21.85	4.96	34.68	295.7	93.28	0.74	400.5	0	49.67
11_2016_F4	F4-S-1	2016-11-01	16S,18S,MG	79.01	6.96	0	52.98	6.54	35.04	295.05	96.8	NA	359.23	0	84.13
11_2017_F4	F4-S-2	2017-11-28	16S,18S	79.01	6.96	0	24.5	5.1	34.96	301.62	95.67	0	364.9	0	63.89
11_2018_F4_1	F4-S-3	2018-11-09	16S,18S	79	7	0	40.95	5.23	34.96	291.81	92.84	0.21	485.85	0	68.53
11_2018_F4_2	F4-S-3	2018-11-25	16S,18S	79	7	0	29.02	4.81	35	296.51	93.43	0.17	487.15	0	56.82
11_2019_F4_1	F4-S-4	2019-11-02	16S,18S	79.02	6.97	0	24.74	3.21	34.53	307.44	92.88	0.5	410.35	0	0
11_2019_F4_2	F4-S-4	2019-11-18	16S,18S	79.02	6.97	0	21.29	3.01	34.68	308.22	92.67	0.41	419.7	0	48.37
12_2016_F4	F4-S-1	2016-12-01	16S,18S,MG	79.01	6.96	0	36.52	5.12	35.11	303.46	96.39	NA	368.85	0	76.15
12_2017_F4	F4-S-2	2017-12-28	16S,18S	79.01	6.96	0	26.06	4.26	35.02	308.61	95.98	0	372.3	0	259.27
12_2018_F4_1	F4-S-3	2018-12-11	16S,18S	79	7	0	33.67	4.31	34.97	298.04	92.76	0.16	494.72	0	61.08
12_2018_F4_2	F4-S-3	2018-12-27	16S,18S	79	7	0	33.44	4.3	34.99	298.3	92.85	0.15	498.48	0	82.39
12_2019_F4_1	F4-S-4	2019-12-04	16S,18S,MG	79.02	6.97	0	22.65	3.77	34.95	299.91	92.14	0.37	455.5	0	257.24
12_2019_F4_2	F4-S-4	2019-12-20	16S,18S	79.02	6.97	0	21.45	2.41	34.73	309.97	91.9	0.38	454.62	0	196.99

## Sheet: Supplementary Data 2
Supplementary Data 2. ENA accessions for raw 16S and 18S amplicon and PacBio HiFi metagenome data.
RAS_id	Data type	Study accession	Sample accession	Experiment accession	Run accession
01_2017_F4	16S	PRJEB43890	SAMEA8401728	ERX5313883	ERR5533475
01_2017_F4	16S	PRJEB43890	SAMEA8401728	ERX5313884	ERR5533476
01_2018_F4	16S	PRJEB43889	SAMEA8401714	ERX5313552	ERR5533144
01_2019_F4_1	16S	PRJEB67813	SAMEA114537302	ERX11559878	ERR12148873
01_2019_F4_2	16S	PRJEB67813	SAMEA114537301	ERX11559877	ERR12148872
01_2020_F4_1	16S	PRJEB66202	SAMEA114396049	ERX11440711	ERR12057494
01_2020_F4_2	16S	PRJEB66202	SAMEA114396048	ERX11440710	ERR12057493
02_2017_F4_1	16S	PRJEB43890	SAMEA8401726	ERX5313881	ERR5533473
02_2017_F4_1	16S	PRJEB43890	SAMEA8401726	ERX5313882	ERR5533474
02_2017_F4_2	16S	PRJEB43890	SAMEA8401722	ERX5313879	ERR5533471
02_2017_F4_2	16S	PRJEB43890	SAMEA8401722	ERX5313880	ERR5533472
02_2018_F4_1	16S	PRJEB43889	SAMEA8401713	ERX5313551	ERR5533143
02_2018_F4_2	16S	PRJEB43889	SAMEA8401711	ERX5313550	ERR5533142
02_2019_F4	16S	PRJEB67813	SAMEA114537300	ERX11559876	ERR12148871
02_2020_F4_1	16S	PRJEB66202	SAMEA114396047	ERX11440709	ERR12057492
02_2020_F4_2	16S	PRJEB66202	SAMEA114396046	ERX11440708	ERR12057491
03_2017_F4_2	16S	PRJEB43890	SAMEA8401718	ERX5313875	ERR5533467
03_2017_F4_2	16S	PRJEB43890	SAMEA8401718	ERX5313876	ERR5533468
03_2017_F4_3	16S	PRJEB43890	SAMEA8401717	ERX5313873	ERR5533465
03_2017_F4_3	16S	PRJEB43890	SAMEA8401717	ERX5313874	ERR5533466
03_2017_F4_4	16S	PRJEB43890	SAMEA8401715	ERX5313871	ERR5533463
03_2017_F4_4	16S	PRJEB43890	SAMEA8401715	ERX5313872	ERR5533464
03_2018_F4_1	16S	PRJEB43889	SAMEA8401709	ERX5313549	ERR5533141
03_2018_F4_2	16S	PRJEB43889	SAMEA8401707	ERX5313548	ERR5533140
03_2018_F4_3	16S	PRJEB43889	SAMEA8401705	ERX5313547	ERR5533139
03_2019_F4_1	16S	PRJEB67813	SAMEA114537299	ERX11559875	ERR12148870
03_2019_F4_2	16S	PRJEB67813	SAMEA114537298	ERX11559874	ERR12148869
03_2020_F4_1	16S	PRJEB66202	SAMEA114396045	ERX11440707	ERR12057490
03_2020_F4_2	16S	PRJEB66202	SAMEA114396044	ERX11440706	ERR12057489
04_2017_F4_1	16S	PRJEB43890	SAMEA8401712	ERX5313869	ERR5533461
04_2017_F4_1	16S	PRJEB43890	SAMEA8401712	ERX5313870	ERR5533462
04_2017_F4_2	16S	PRJEB43890	SAMEA8401710	ERX5313867	ERR5533459
04_2017_F4_2	16S	PRJEB43890	SAMEA8401710	ERX5313868	ERR5533460
04_2018_F4_1	16S	PRJEB43889	SAMEA8401703	ERX5313546	ERR5533138
04_2018_F4_2	16S	PRJEB43889	SAMEA8401701	ERX5313545	ERR5533137
04_2018_F4_3	16S	PRJEB43889	SAMEA8401698	ERX5313544	ERR5533136
04_2018_F4_4	16S	PRJEB43889	SAMEA8401696	ERX5313543	ERR5533135
04_2019_F4_1	16S	PRJEB67813	SAMEA114537297	ERX11559873	ERR12148868
04_2019_F4_2	16S	PRJEB67813	SAMEA114537296	ERX11559872	ERR12148867
04_2020_F4_1	16S	PRJEB66202	SAMEA114396043	ERX11440705	ERR12057488
04_2020_F4_2	16S	PRJEB66202	SAMEA114396042	ERX11440704	ERR12057487
05_2017_F4_1	16S	PRJEB43890	SAMEA8401708	ERX5313865	ERR5533457
05_2017_F4_1	16S	PRJEB43890	SAMEA8401708	ERX5313866	ERR5533458
05_2017_F4_2	16S	PRJEB43890	SAMEA8401706	ERX5313863	ERR5533455
05_2017_F4_2	16S	PRJEB43890	SAMEA8401706	ERX5313864	ERR5533456
05_2018_F4_1	16S	PRJEB43889	SAMEA8401694	ERX5313542	ERR5533134
05_2018_F4_2	16S	PRJEB43889	SAMEA8401690	ERX5313541	ERR5533133
05_2019_F4_1	16S	PRJEB67813	SAMEA114537295	ERX11559871	ERR12148866
05_2019_F4_2	16S	PRJEB67813	SAMEA114537294	ERX11559870	ERR12148865
05_2020_F4_1	16S	PRJEB66202	SAMEA114396041	ERX11440703	ERR12057486
05_2020_F4_2	16S	PRJEB66202	SAMEA114396040	ERX11440702	ERR12057485
06_2017_F4_1	16S	PRJEB43890	SAMEA8401704	ERX5313861	ERR5533453
06_2017_F4_1	16S	PRJEB43890	SAMEA8401704	ERX5313862	ERR5533454
06_2017_F4_2	16S	PRJEB43890	SAMEA8401702	ERX5313859	ERR5533451
06_2017_F4_2	16S	PRJEB43890	SAMEA8401702	ERX5313860	ERR5533452
06_2018_F4_1	16S	PRJEB43889	SAMEA8401688	ERX5313540	ERR5533132
06_2018_F4_2	16S	PRJEB43889	SAMEA8401684	ERX5313539	ERR5533131
06_2018_F4_3	16S	PRJEB43889	SAMEA8401682	ERX5313538	ERR5533130
06_2019_F4_1	16S	PRJEB67813	SAMEA114537293	ERX11559869	ERR12148864
06_2019_F4_2	16S	PRJEB67813	SAMEA114537292	ERX11559868	ERR12148863
06_2020_F4_1	16S	PRJEB66202	SAMEA114396039	ERX11440701	ERR12057484
06_2020_F4_2	16S	PRJEB66202	SAMEA114396038	ERX11440700	ERR12057483
07_2017_F4_1	16S	PRJEB43890	SAMEA8401700	ERX5313857	ERR5533449
07_2017_F4_1	16S	PRJEB43890	SAMEA8401700	ERX5313858	ERR5533450
07_2017_F4_2	16S	PRJEB43890	SAMEA8401699	ERX5313855	ERR5533447
07_2017_F4_2	16S	PRJEB43890	SAMEA8401699	ERX5313856	ERR5533448
07_2017_F4_3	16S	PRJEB43890	SAMEA8401697	ERX5313853	ERR5533445
07_2017_F4_3	16S	PRJEB43890	SAMEA8401697	ERX5313854	ERR5533446
07_2018_F4_1	16S	PRJEB43889	SAMEA8401678	ERX5313537	ERR5533129
07_2018_F4_2	16S	PRJEB43889	SAMEA8401675	ERX5313536	ERR5533128
07_2019_F4_1	16S	PRJEB67813	SAMEA114537291	ERX11559867	ERR12148862
07_2019_F4_2	16S	PRJEB67813	SAMEA114537290	ERX11559866	ERR12148861
07_2019_F4_3	16S	PRJEB67813	SAMEA114537289	ERX11559865	ERR12148860
07_2019_F4_4	16S	PRJEB67813	SAMEA114537288	ERX11559864	ERR12148859
07_2020_F4_1	16S	PRJEB66202	SAMEA114396037	ERX11440699	ERR12057482
07_2020_F4_2	16S	PRJEB66202	SAMEA114396036	ERX11440698	ERR12057481
08_2016_F4_1	16S	PRJEB43890	SAMEA8401751	ERX5313961	ERR5533488
08_2016_F4_1	16S	PRJEB43890	SAMEA8401751	ERX5313962	ERR5533555
08_2016_F4_2	16S	PRJEB43890	SAMEA8401746	ERX5313894	ERR5533486
08_2016_F4_2	16S	PRJEB43890	SAMEA8401746	ERX5313895	ERR5533487
08_2017_F4_1	16S	PRJEB43889	SAMEA8401732	ERX5313559	ERR5533151
08_2017_F4_2	16S	PRJEB43889	SAMEA8401731	ERX5313558	ERR5533150
08_2018_F4_1	16S	PRJEB67813	SAMEA114537312	ERX11559888	ERR12148883
08_2018_F4_2	16S	PRJEB67813	SAMEA114537311	ERX11559887	ERR12148882
08_2019_F4_1	16S	PRJEB67813	SAMEA114537287	ERX11559863	ERR12148858
08_2019_F4_2	16S	PRJEB67813	SAMEA114537286	ERX11559862	ERR12148857
08_2020_F4	16S	PRJEB66202	SAMEA114396035	ERX11440697	ERR12057480
09_2016_F4_1	16S	PRJEB43890	SAMEA8401743	ERX5313892	ERR5533484
09_2016_F4_1	16S	PRJEB43890	SAMEA8401743	ERX5313893	ERR5533485
09_2016_F4_2	16S	PRJEB43890	SAMEA8401740	ERX5313890	ERR5533482
09_2016_F4_2	16S	PRJEB43890	SAMEA8401740	ERX5313891	ERR5533483
09_2017_F4_1	16S	PRJEB43889	SAMEA8401725	ERX5313557	ERR5533149
09_2017_F4_2	16S	PRJEB43889	SAMEA8401723	ERX5313556	ERR5533148
09_2018_F4_1	16S	PRJEB67813	SAMEA114537310	ERX11559886	ERR12148881
09_2018_F4_2	16S	PRJEB67813	SAMEA114537309	ERX11559885	ERR12148880
09_2019_F4_1	16S	PRJEB66202	SAMEA114396056	ERX11440718	ERR12057501
09_2020_F4_1	16S	PRJEB66202	SAMEA114396034	ERX11440696	ERR12057479
09_2020_F4_2	16S	PRJEB66202	SAMEA114396033	ERX11440695	ERR12057478
10_2016_F4	16S	PRJEB43890	SAMEA8401737	ERX5313888	ERR5533480
10_2016_F4	16S	PRJEB43890	SAMEA8401737	ERX5313889	ERR5533481
10_2017_F4	16S	PRJEB43889	SAMEA8401721	ERX5313555	ERR5533147
10_2018_F4_1	16S	PRJEB67813	SAMEA114537308	ERX11559884	ERR12148879
10_2018_F4_2	16S	PRJEB67813	SAMEA114537307	ERX11559883	ERR12148878
10_2019_F4_1	16S	PRJEB66202	SAMEA114396055	ERX11440717	ERR12057500
10_2019_F4_2	16S	PRJEB66202	SAMEA114396054	ERX11440716	ERR12057499
11_2016_F4	16S	PRJEB43890	SAMEA8401734	ERX5313886	ERR5533478
11_2016_F4	16S	PRJEB43890	SAMEA8401734	ERX5313887	ERR5533479
11_2017_F4	16S	PRJEB43889	SAMEA8401719	ERX5313554	ERR5533146
11_2018_F4_1	16S	PRJEB67813	SAMEA114537306	ERX11559882	ERR12148877
11_2018_F4_2	16S	PRJEB67813	SAMEA114537305	ERX11559881	ERR12148876
11_2019_F4_1	16S	PRJEB66202	SAMEA114396053	ERX11440715	ERR12057498
11_2019_F4_2	16S	PRJEB66202	SAMEA114396052	ERX11440714	ERR12057497
12_2016_F4	16S	PRJEB43890	SAMEA8401729	ERX5313885	ERR5533477
12_2017_F4	16S	PRJEB43889	SAMEA8401716	ERX5313553	ERR5533145
12_2018_F4_1	16S	PRJEB67813	SAMEA114537304	ERX11559880	ERR12148875
12_2018_F4_2	16S	PRJEB67813	SAMEA114537303	ERX11559879	ERR12148874
12_2019_F4_1	16S	PRJEB66202	SAMEA114396051	ERX11440713	ERR12057496
12_2019_F4_2	16S	PRJEB66202	SAMEA114396050	ERX11440712	ERR12057495

## Sheet: Supplementary Data 3
Supplementary Data 3. Taxonomic profile of prokaryotic ASVs. ASVs were created using DADA2 and assigned a taxonomy from the SILVA SSU REF138 NR99 database. Values provided are raw count values.
ASV_name	Kingdom	Phylum	Class	Order	Family	Genus	08_2016_F4_1	08_2016_F4_2	09_2016_F4_1	09_2016_F4_2	10_2016_F4	11_2016_F4	12_2016_F4	01_2017_F4	02_2017_F4_1	02_2017_F4_2	03_2017_F4_2	03_2017_F4_3	03_2017_F4_4	04_2017_F4_1	04_2017_F4_2	05_2017_F4_1	05_2017_F4_2	06_2017_F4_1	06_2017_F4_2	07_2017_F4_1	07_2017_F4_2	07_2017_F4_3	08_2017_F4_1	08_2017_F4_2	09_2017_F4_1	09_2017_F4_2	10_2017_F4	11_2017_F4	12_2017_F4	01_2018_F4	02_2018_F4_1	02_2018_F4_2	03_2018_F4_1	03_2018_F4_2	03_2018_F4_3	04_2018_F4_1	04_2018_F4_2	04_2018_F4_3	04_2018_F4_4	05_2018_F4_1	05_2018_F4_2	06_2018_F4_1	06_2018_F4_2
mic_asv1	Bacteria	Proteobacteria	Alphaproteobacteria	SAR11	SAR11 Clade I	SAR11 Clade Ia	13961	16267	16028	9712	11769	3291	6047	5212	726	1235	1876	4612	5002	1909	4635	4763	6931	10007	6415	14011	11222	9961	5068	4797	2483	4099	2278	4099	2123	1292	1505	2042	890	1144	1610	1243	2403	2663	2042	8393	12049	17447	14644
mic_asv2	Bacteria	Proteobacteria	Gammaproteobacteria	Thiomicrospirales	Thioglobaceae	SUP05_cluster	1176	841	638	741	1041	553	1895	930	168	410	779	1905	2222	934	2194	3192	6620	5646	2869	2017	850	1387	147	788	744	870	521	974	877	465	768	798	286	617	555	684	1126	1362	1873	5771	7258	1895	1640
mic_asv3	Bacteria	Proteobacteria	Gammaproteobacteria	SAR86	SAR86 uc	SAR86 uc	6603	4805	3507	2373	5616	1157	4376	3778	280	718	1025	1780	1963	1064	2222	4060	5483	8186	3158	3959	3501	2492	1058	2070	1275	2654	1192	884	1149	666	791	663	339	550	739	848	1406	1495	840	2574	1870	475	1632
mic_asv4	Bacteria	Proteobacteria	Gammaproteobacteria	Thiomicrospirales	Thioglobaceae	SUP05_cluster	775	549	951	587	2743	3063	3893	3489	539	1034	1602	3768	3963	1337	3964	3358	3802	4436	3243	2184	448	2376	220	916	569	1602	3022	2469	1781	893	1367	1189	789	1176	1072	870	1535	1361	864	2593	1128	127	423
mic_asv5	Bacteria	Proteobacteria	Alphaproteobacteria	Rhodobacterales	Rhodobacteraceae	Amylibacter	8709	7687	7073	4525	7945	2035	1083	927	58	140	146	268	279	85	350	813	1464	2624	1774	6439	4770	8522	10637	8541	14004	3717	3634	1000	343	152	130	118	86	110	100	89	132	110	338	1425	2074	1292	2062
mic_asv6	Bacteria	Bacteroidota	Bacteroidia	Flavobacteriales	Flavobacteriaceae	Polaribacter	353	193	22	16	7	2	3	74	15	3	8	22	11	22	22	3845	1546	1524	1791	12093	3747	2184	42	38	107	9	24	43	123	59	76	72	83	81	73	90	65	103	1655	11935	14107	4390	7468
mic_asv7	Bacteria	Bacteroidota	Bacteroidia	Flavobacteriales	Flavobacteriaceae	Aurantivirga	1100	270	74	94	19	6	40	80	14	23	42	41	39	22	49	1821	2534	2368	5455	419	533	204	145	27	364	4	8	25	23	16	20	28	14	8	17	34	29	32	452	5045	11875	12194	630
mic_asv8	Bacteria	Verrucomicrobiota	Verrucomicrobiae	Arctic97B-4	Arctic97B-4 uc	Arctic97B-4 uc	467	429	194	118	384	336	3174	2321	328	876	1936	2080	2659	618	2036	255	105	204	80	57	6	64	58	82	52	289	363	1136	1205	817	1379	1217	495	917	813	907	1503	1145	125	34	33	4	8
mic_asv9	Archaea	Crenarchaeota	Nitrososphaeria	Nitrosopumilales	Nitrosopumilaceae	Cand_Nitrosopumilus	115	168	72	58	494	737	2048	1049	136	350	712	1364	1016	452	1081	222	198	569	239	51	8	40	12	92	77	317	1264	2409	1117	774	1109	968	453	669	724	717	1045	1084	452	185	286	46	33
mic_asv10	Bacteria	Proteobacteria	Gammaproteobacteria	Alteromonadales	Colwelliaceae	Colwellia	0	0	0	0	0	1	2	0	0	0	0	4	1	0	0	1	0	0	0	2	2	0	0	0	0	0	0	0	0	0	0	0	8	1	26	13	64	127	81	24	20	14	20
mic_asv11	Bacteria	Proteobacteria	Alphaproteobacteria	SAR11	SAR11 Clade I	SAR11 Clade Ia	3190	3399	3704	1958	4238	1736	2570	2617	491	736	971	2235	2278	739	2029	1969	2862	5221	3806	5175	2620	3090	1145	1053	471	1298	981	1329	727	454	466	585	419	502	824	405	789	763	346	1914	1314	1200	1634
mic_asv12	Bacteria	Proteobacteria	Gammaproteobacteria	Oceanospirillales	Nitrincolaceae	Nitrincolaceae uc	936	482	262	299	44	25	22	0	7	6	42	132	129	179	68	280	643	1622	1014	1539	865	1561	282	312	1455	174	72	116	72	26	22	28	1	67	68	98	125	168	671	2178	6270	4830	2885
mic_asv13	Bacteria	Proteobacteria	Gammaproteobacteria	Arenicellales	Arenicellaceae	Arenicellaceae uc	25	26	37	10	446	1404	5352	12059	1163	2600	1682	5451	7447	2132	4379	455	324	626	176	33	9	20	3	31	9	156	893	1200	2575	1584	1496	3326	1336	1725	2076	1623	1778	1353	322	130	69	3	17
mic_asv14	Bacteria	Proteobacteria	Alphaproteobacteria	SAR11	SAR11 Clade I	SAR11 Clade Ia	2750	3387	3897	2102	3249	1640	2138	2102	339	633	1071	2235	1887	728	1846	1348	1772	2225	1654	2120	1054	1457	981	1007	384	955	860	1566	738	473	517	637	556	495	875	436	966	889	353	1327	835	1069	965
mic_asv15	Bacteria	Proteobacteria	Alphaproteobacteria	SAR11	SAR11 Clade I	SAR11 Clade Ia	1626	2861	4521	1854	5046	1255	1597	1700	282	439	493	1121	1506	559	1582	1304	1939	3223	2158	4857	2392	2377	838	610	354	1560	755	800	448	269	214	407	209	224	406	218	418	492	270	1548	933	593	1210
mic_asv16	Bacteria	Proteobacteria	Gammaproteobacteria	Cellvibrionales	Porticoccaceae	SAR92	692	540	1431	1300	1649	273	268	132	12	32	37	29	59	25	46	1210	1285	1233	1244	852	807	1071	507	370	496	124	89	64	32	19	25	19	10	34	28	31	85	95	699	2111	4374	3444	490
mic_asv17	Archaea	Crenarchaeota	Nitrososphaeria	Nitrosopumilales	Nitrosopumilaceae	Cand_Nitrosopumilus	13	19	11	3	140	282	999	1586	164	615	865	1197	1040	468	2068	504	294	482	177	43	2	10	5	52	11	211	827	847	902	927	1529	1145	920	1101	1208	1056	1172	1482	656	380	289	86	42
mic_asv18	Bacteria	Proteobacteria	Gammaproteobacteria	SAR86	SAR86 uc	SAR86 uc	67	42	7	9	78	50	765	1202	142	405	609	1177	1079	478	798	418	368	765	201	63	13	27	2	3	0	34	38	164	235	205	311	379	196	243	314	373	514	310	76	86	88	2	7
mic_asv19	Bacteria	Proteobacteria	Alphaproteobacteria	Parvibaculales	OCS116	OCS116 uc	2163	1814	983	726	1374	407	482	521	25	52	114	156	215	85	186	294	747	3633	3299	4272	2416	3286	913	255	92	532	454	410	127	85	68	74	31	33	53	47	94	85	150	393	669	352	2232
mic_asv20	Bacteria	Proteobacteria	Gammaproteobacteria	Thiomicrospirales	Thioglobaceae	SUP05_cluster	357	592	871	725	1817	787	1789	1090	145	262	434	996	861	224	731	739	1115	1320	895	1069	330	837	481	1249	1090	1785	1107	1089	608	315	423	311	161	231	238	186	297	277	150	598	385	136	256
mic_asv21	Bacteria	Proteobacteria	Alphaproteobacteria	Thalassobaculales	Nisaeaceae	OM75	2784	4897	2077	779	1799	1916	1725	2329	258	706	501	1307	1934	632	1830	818	686	854	432	341	155	233	713	1265	697	1538	1295	1241	550	402	295	583	261	376	474	406	715	562	246	287	276	197	133
mic_asv22	Bacteria	Proteobacteria	Gammaproteobacteria	Burkholderiales	Methylophilaceae	OM43	2508	3274	3356	1423	2332	1402	1251	1426	371	618	911	1548	2089	799	2345	641	642	737	294	416	469	325	1206	1119	742	970	1059	1092	491	284	382	465	305	446	511	444	767	687	159	284	398	578	335
mic_asv23	Bacteria	Bacteroidota	Bacteroidia	Flavobacteriales	Flavobacteriaceae	Formosa	2039	5028	480	188	153	97	43	34	12	7	4	7	1	0	17	132	183	649	720	5046	6193	1264	3349	1420	2147	224	198	76	45	18	16	20	6	3	9	11	13	8	52	1061	2093	2436	9218
mic_asv24	Bacteria	Verrucomicrobiota	Verrucomicrobiae	Verrucomicrobiales	Rubritaleaceae	Luteolibacter	7101	291	0	3	4	0	1	0	0	1	2	0	0	0	2	0	0	0	5	1	9	6	8	9	14	5	12	8	34	31	30	31	24	49	15	32	46	68	9	6	36	147	75
mic_asv25	Bacteria	Proteobacteria	Alphaproteobacteria	Rhodobacterales	Rhodobacteraceae	Ascidiaceihabitans	5592	12045	5918	1707	795	389	344	843	131	305	275	823	1044	380	1166	317	183	178	76	774	1190	1435	1730	1015	938	872	438	377	211	143	124	272	161	232	354	224	343	330	150	135	200	1393	360
mic_asv26	Bacteria	Proteobacteria	Alphaproteobacteria	Rhodobacterales	Rhodobacteraceae	Rhodobacteraceae uc	441	141	127	112	405	185	761	399	50	68	264	480	298	115	507	371	630	1060	406	217	55	245	121	227	146	344	170	370	261	150	175	120	68	164	179	163	284	352	155	499	386	189	152
mic_asv27	Bacteria	Proteobacteria	Gammaproteobacteria	SAR86	SAR86 uc	SAR86 uc	135	79	22	9	166	206	1810	2499	285	693	1403	1999	1777	634	1057	1033	945	2409	665	189	23	85	6	32	5	87	173	508	647	512	634	510	343	550	603	533	958	393	74	161	125	9	9
mic_asv28	Bacteria	Proteobacteria	Alphaproteobacteria	SAR11	SAR11 Clade II	SAR11 Clade II uc	594	1135	1967	1180	2334	1762	1770	1308	245	405	884	1771	1535	378	1405	553	518	532	320	339	191	367	381	617	338	578	661	2022	700	417	558	590	402	433	693	402	1036	781	185	420	301	372	198
mic_asv29	Bacteria	Proteobacteria	Alphaproteobacteria	Rhodobacterales	Rhodobacteraceae	Planktomarina	2650	1110	925	375	276	117	112	76	2	19	27	112	98	144	129	83	149	615	331	946	613	1237	1231	924	719	257	147	69	43	34	11	16	8	25	32	35	87	110	171	531	1394	3059	1476
mic_asv31	Bacteria	Bacteroidota	Bacteroidia	Flavobacteriales	Flavobacteriaceae	NS5	2952	2776	934	447	946	404	622	795	131	246	440	564	563	130	848	728	920	2732	829	570	427	653	880	1562	408	920	707	416	214	180	189	147	162	160	225	203	518	500	253	638	292	20	268
mic_asv32	Bacteria	Proteobacteria	Gammaproteobacteria	Steroidobacterales	Woeseiaceae	Woeseia	681	676	596	381	906	431	1135	1595	163	441	440	1070	1197	381	1150	291	318	482	231	454	113	349	217	232	112	363	177	252	358	225	262	485	208	319	360	282	380	344	113	133	72	10	38
mic_asv33	Archaea	Crenarchaeota	Nitrososphaeria	Nitrosopumilales	Nitrosopumilaceae	Cand_Nitrosopumilus	12	30	22	13	80	287	244	286	33	69	145	491	285	90	363	98	63	192	99	24	1	6	1	36	13	66	392	360	217	138	191	161	94	190	199	237	297	328	149	58	107	15	16
mic_asv34	Bacteria	Bacteroidota	Bacteroidia	Flavobacteriales	Flavobacteriaceae	NS4	411	153	64	43	46	21	45	44	10	16	42	88	116	45	14	184	340	2127	908	1966	2501	983	206	386	149	254	124	140	119	86	72	73	41	63	56	68	68	139	180	1577	1435	301	1188
mic_asv35	Bacteria	Proteobacteria	Alphaproteobacteria	Rhodospirillales	AEGEAN-169	AEGEAN-169 uc	626	841	764	451	2060	1523	2393	3130	266	585	737	1419	1203	349	655	260	529	860	463	531	152	136	138	600	291	1049	1513	1357	917	475	477	530	347	232	437	274	421	235	70	185	111	16	55
mic_asv36	Bacteria	Proteobacteria	Alphaproteobacteria	SAR11	SAR11 Clade I	SAR11 Clade Ia	1291	1631	1589	952	1303	362	602	521	54	155	175	440	519	157	412	428	705	1043	608	1415	1102	990	364	396	189	362	223	321	191	94	114	187	96	86	165	118	206	215	195	729	1070	1407	1263
mic_asv37	Bacteria	Bacteroidota	Bacteroidia	Flavobacteriales	Flavobacteriaceae	Flavobacteriaceae uc	2816	749	197	87	121	4	7	25	0	0	26	10	9	13	18	38	19	196	525	707	1192	274	763	133	203	32	14	18	36	21	25	16	19	20	5	15	38	29	91	666	511	7768	3713
mic_asv38	Bacteria	Proteobacteria	Alphaproteobacteria	SAR11	SAR11 Clade I	SAR11 Clade Ia	1310	1630	2112	1033	2467	509	1024	764	104	206	262	613	736	250	586	464	683	971	784	1307	871	835	349	408	213	683	330	452	269	190	176	232	148	196	265	179	295	317	137	726	675	705	817
mic_asv39	Bacteria	Proteobacteria	Gammaproteobacteria	Cellvibrionales	Porticoccaceae	SAR92	110	23	18	24	34	5	76	108	6	26	39	39	106	50	122	1136	1245	1225	308	99	16	63	5	5	16	10	9	26	66	20	38	32	8	28	25	34	38	100	756	1284	1360	74	40
mic_asv41	Bacteria	Planctomycetota	Planctomycetes	Planctomycetales	Gimesiaceae	Gimesiaceae uc	0	4	1	2	35	72	357	663	172	456	1091	1322	1588	480	1364	153	52	49	13	2	0	2	1	12	0	77	235	899	792	482	678	463	364	388	586	603	826	619	147	43	13	9	1
mic_asv42	Bacteria	Proteobacteria	Alphaproteobacteria	Rhodospirillales	Magnetospiraceae	Magnetospira	28	23	12	7	43	276	667	1378	246	710	494	1515	2224	640	1675	420	251	236	78	15	0	7	0	2	1	37	133	445	388	199	280	816	246	461	562	588	681	349	111	65	78	25	5
mic_asv43	Bacteria	Bacteroidota	Bacteroidia	Flavobacteriales	Flavobacteriaceae	Polaribacter	11	0	14	13	1	0	0	0	25	9	19	76	128	42	9	1882	948	438	439	220	46	8	1	5	5	0	3	68	25	1	4	2	1	24	28	53	53	70	203	2197	1697	221	111
mic_asv44	Bacteria	Proteobacteria	Gammaproteobacteria	Oceanospirillales	Pseudohongiellaceae	Pseudohongiella	681	754	514	317	270	391	734	1209	94	328	340	472	785	239	622	403	453	697	255	288	120	235	86	171	219	287	427	349	186	182	212	251	144	145	184	209	251	267	195	444	977	218	344
mic_asv45	Bacteria	Proteobacteria	Gammaproteobacteria	Thiotrichales	Thiotrichaceae	Thiotrichaceae uc	2196	1808	1316	666	732	205	300	299	27	28	67	140	181	22	106	68	633	3505	1854	2898	3452	1176	579	525	93	157	114	175	65	42	53	53	26	34	40	20	52	31	10	205	314	130	937
mic_asv46	Bacteria	Bacteroidota	Bacteroidia	Flavobacteriales	Flavobacteriaceae	Flavobacteriaceae uc	810	1005	66	11	2	0	6	7	0	0	5	0	0	13	0	20	29	54	248	328	650	287	1149	33	197	27	32	44	121	67	105	107	71	82	68	118	104	67	50	501	651	5395	2085
mic_asv47	Bacteria	Bacteroidota	Bacteroidia	Flavobacteriales	Flavobacteriaceae	NS2b	419	490	720	393	354	165	190	223	21	32	72	91	88	21	79	584	1138	6104	1236	1499	946	1167	1008	881	558	329	217	149	62	49	40	46	44	43	31	29	68	88	128	2230	514	26	1976
mic_asv48	Bacteria	Dadabacteria	Dadabacteriia	Dadabacteriales	Dadabacteriales uc	Dadabacteriales uc	16	12	6	0	3	32	83	709	281	903	1632	4022	5114	1812	8288	1759	1034	1092	271	83	17	10	3	5	0	5	13	37	90	183	302	361	488	544	1150	754	1933	1320	508	320	125	13	24
mic_asv49	Bacteria	Proteobacteria	Alphaproteobacteria	Rhodobacterales	Rhodobacteraceae	Lentibacter	208	63	57	34	156	232	520	193	27	67	184	463	489	195	380	273	438	661	388	360	75	328	42	124	50	196	278	351	156	98	130	95	66	177	137	79	224	214	120	292	210	50	120
mic_asv50	Bacteria	Proteobacteria	Alphaproteobacteria	SAR11	SAR11 Clade I	SAR11 Clade Ia	1092	1273	1453	590	1151	410	692	826	128	222	230	661	860	227	595	487	703	1143	744	1347	752	779	656	381	240	412	231	419	213	128	148	192	128	126	216	123	201	237	106	514	403	411	437
mic_asv51	Bacteria	Proteobacteria	Gammaproteobacteria	Alteromonadales	Pseudoalteromonadaceae	Pseudoalteromonas	0	0	0	0	0	0	0	0	0	0	0	0	0	0	0	0	0	0	0	0	0	0	0	0	0	0	0	0	0	0	0	0	0	0	0	0	0	0	0	0	0	0	0
mic_asv52	Bacteria	Bacteroidota	Bacteroidia	Flavobacteriales	NS9	NS9 uc	625	206	143	57	155	177	464	964	157	290	362	641	827	311	629	307	154	68	105	263	50	237	68	289	137	213	197	425	293	228	238	262	132	161	131	165	211	192	12	128	55	4	24
mic_asv53	Bacteria	Proteobacteria	Alphaproteobacteria	Puniceispirillales	SAR116	SAR116 uc	521	1092	473	197	494	95	141	122	18	18	44	59	113	53	90	76	136	240	118	396	281	204	234	541	401	414	114	116	93	41	45	26	25	43	28	48	94	125	76	138	260	91	248
mic_asv54	Bacteria	Proteobacteria	Gammaproteobacteria	Alteromonadales	Shewanellaceae	Shewanella	2	0	10	0	2	0	0	0	0	1	0	0	0	0	1	0	0	0	0	0	0	0	86	797	1160	341	668	631	433	1719	1985	2453	1197	353	113	1788	537	3318	181	796	322	1374	6854
mic_asv55	Bacteria	Bacteroidota	Bacteroidia	Flavobacteriales	Flavobacteriaceae	Ulvibacter	294	511	451	289	106	28	16	1	1	0	3	19	41	17	24	279	333	590	647	711	1426	270	1300	295	367	118	1121	38	39	29	26	43	15	26	20	23	22	26	85	2566	1110	1602	1220
mic_asv56	Bacteria	Proteobacteria	Alphaproteobacteria	Rhodobacterales	Rhodobacteraceae	Planktomarina	1591	1641	2123	776	737	135	148	68	1	6	36	46	121	85	46	37	53	161	55	291	171	492	736	581	269	361	85	105	38	27	20	30	9	21	32	26	71	49	29	49	141	133	139
mic_asv57	Bacteria	Proteobacteria	Alphaproteobacteria	Puniceispirillales	SAR116	SAR116 uc	3252	4768	3181	1136	1267	444	292	287	46	47	67	95	82	41	144	99	143	325	190	1011	630	781	1156	761	436	383	356	221	94	48	38	17	41	37	39	31	49	68	30	91	90	34	222
mic_asv58	Bacteria	Proteobacteria	Gammaproteobacteria	Gammaproteobacteria uc	Gammaproteobacteria uc	Gammaproteobacteria uc	0	0	2	0	3	16	128	719	100	348	269	1251	2198	732	1198	95	44	74	16	1	0	1	0	1	0	2	17	44	267	320	320	1176	389	445	582	515	543	349	62	9	3	0	0
mic_asv59	Bacteria	Bacteroidota	Bacteroidia	Flavobacteriales	NS9	NS9 uc	127	57	40	31	108	9	7	0	1	0	5	3	0	20	10	84	167	496	557	346	72	145	54	75	107	72	16	13	10	4	6	3	2	0	2	9	22	22	152	3212	1758	481	366
mic_asv60	Bacteria	Proteobacteria	Gammaproteobacteria	SAR86	SAR86 uc	SAR86 uc	1794	3263	1318	993	932	48	184	207	5	5	24	28	36	9	29	89	72	167	95	347	227	160	1502	1362	1016	595	54	39	40	17	16	14	8	18	4	8	10	24	8	63	26	10	55
mic_asv61	Archaea	Crenarchaeota	Nitrososphaeria	Nitrosopumilales	Nitrosopumilaceae	Cand_Nitrosopumilus	36	125	102	36	288	1178	1050	901	138	184	427	1187	477	243	872	210	140	245	150	56	9	23	8	84	23	247	955	1029	376	334	324	274	245	237	378	260	418	394	142	106	76	7	19
mic_asv62	Bacteria	Proteobacteria	Gammaproteobacteria	OM182	OM182 uc	OM182 uc	712	168	63	49	15	17	7	39	11	7	13	22	27	18	47	46	112	718	612	684	837	343	26	64	75	11	9	30	30	10	15	10	2	10	14	13	19	24	31	134	559	3409	569
mic_asv63	Bacteria	Proteobacteria	Gammaproteobacteria	Cellvibrionales	Halieaceae	OM60(NOR5)	979	1145	993	328	81	92	78	17	21	25	55	28	18	9	110	48	28	69	61	205	121	212	378	107	166	164	73	104	93	35	48	46	24	53	30	60	94	94	50	81	118	430	384
mic_asv64	Bacteria	Proteobacteria	Alphaproteobacteria	Rhodobacterales	Rhodobacteraceae	Sulfitobacter	1470	387	135	70	7	2	0	0	0	0	6	13	20	15	2	9	34	425	558	1045	1017	1436	172	70	298	32	99	110	200	168	113	175	111	276	89	210	274	123	147	688	3095	4148	1822
mic_asv65	Bacteria	Proteobacteria	Alphaproteobacteria	SAR11	SAR11 Clade IV	SAR11 Clade IV uc	1299	680	534	239	444	189	504	347	55	53	51	141	145	58	134	50	107	241	148	573	432	423	510	756	345	586	285	218	139	77	52	70	37	64	58	54	48	69	31	114	104	182	342
mic_asv66	Bacteria	Proteobacteria	Alphaproteobacteria	Sphingomonadales	Sphingomonadaceae	Sphingorhabdus	0	0	0	0	0	0	0	0	0	0	0	0	0	0	19	0	0	0	0	0	0	0	0	0	170	100	331	132	102	300	509	582	1516	795	545	2109	1186	2375	10	11	651	286	116
mic_asv67	Bacteria	Proteobacteria	Gammaproteobacteria	Nitrosococcales	Methylophagaceae	Methylophagaceae uc	109	88	6	4	3	1	1	0	0	0	1	8	0	1	2	3	67	277	123	299	917	105	340	82	74	16	11	9	3	3	0	8	0	2	0	2	4	4	9	221	2424	3372	2393
mic_asv68	Bacteria	Proteobacteria	Gammaproteobacteria	Thiomicrospirales	Thioglobaceae	SUP05_cluster	120	187	299	214	557	312	627	467	51	112	186	339	388	68	298	286	463	606	453	442	138	361	152	388	290	545	427	416	230	152	180	117	102	104	115	91	123	109	83	285	143	51	137
mic_asv69	Bacteria	Marinimicrobia_SAR406	Marinimicrobia_SAR406 uc	Marinimicrobia_SAR406 uc	Marinimicrobia_SAR406 uc	Marinimicrobia_SAR406 uc	0	0	0	0	0	0	7	40	4	0	10	31	23	43	37	2	0	2	0	0	0	0	0	0	0	0	0	0	3	4	16	20	7	10	24	13	38	21	7	1	1	0	0
mic_asv70	Bacteria	Bacteroidota	Bacteroidia	Flavobacteriales	Flavobacteriaceae	NS2b	40	27	42	31	17	2	17	0	11	17	9	30	6	15	55	502	1080	1561	313	209	233	84	24	43	34	10	3	8	13	6	17	8	2	9	11	26	35	47	880	3478	4970	92	919
mic_asv71	Bacteria	Proteobacteria	Gammaproteobacteria	Oceanospirillales	Nitrincolaceae	Nitrincolaceae uc	19	4	0	0	1	1	0	15	0	0	1	10	37	5	10	59	118	131	1124	15	4	22	1	1	3	1	0	5	2	3	0	1	1	10	5	8	25	15	242	899	2174	3818	175
mic_asv72	Bacteria	Proteobacteria	Gammaproteobacteria	Cellvibrionales	Porticoccaceae	Porticoccus	90	549	219	235	332	636	957	1186	129	237	216	657	408	260	521	180	157	131	49	66	124	53	132	273	138	260	235	529	394	237	225	522	99	130	97	129	240	229	41	33	39	15	23
mic_asv73	Bacteria	Bacteroidota	Bacteroidia	Flavobacteriales	Flavobacteriaceae	Polaribacter	1192	3248	682	111	56	8	29	50	0	3	5	13	0	0	4	63	127	126	189	382	396	235	60	9	6	6	10	9	15	7	13	19	5	5	8	6	6	9	18	35	41	73	21
mic_asv74	Bacteria	Proteobacteria	Alphaproteobacteria	Rhodospirillales	Magnetospiraceae	Magnetospiraceae uc	6	5	8	4	35	430	694	647	110	203	254	547	415	193	454	83	47	36	11	2	1	2	0	3	2	15	175	230	200	102	124	175	75	160	130	161	191	163	13	12	5	0	0
mic_asv75	Bacteria	Proteobacteria	Alphaproteobacteria	Rhodospirillales	Magnetospiraceae	Magnetospiraceae uc	992	346	322	154	380	485	702	110	24	20	70	124	245	46	159	36	23	30	12	5	1	10	64	110	84	366	311	349	130	70	56	51	23	77	44	66	87	66	12	9	26	23	4
mic_asv76	Bacteria	Bacteroidota	Bacteroidia	Flavobacteriales	NS9	NS9 uc	1113	806	607	168	145	88	47	63	10	12	20	17	38	8	12	74	52	50	210	2035	413	1131	285	391	179	135	109	109	36	16	23	12	5	2	10	14	20	31	7	270	97	19	106
mic_asv77	Bacteria	Proteobacteria	Gammaproteobacteria	Ga0077536	Ga0077536 uc	Ga0077536 uc	140	76	57	20	145	249	663	1130	104	382	302	753	809	359	853	187	123	121	40	16	5	12	22	120	18	162	151	305	318	186	258	385	161	251	233	300	423	356	30	22	14	1	2
mic_asv78	Bacteria	Gemmatimonadota	BD2-11	BD2-11 uc	BD2-11 uc	BD2-11 uc	0	1	1	0	7	18	164	225	111	312	703	650	433	147	417	98	26	33	7	0	0	1	0	0	0	1	13	98	174	208	315	208	194	323	265	280	397	284	33	12	7	2	0
mic_asv79	Bacteria	Proteobacteria	Alphaproteobacteria	Rhodospirillales	AEGEAN-169	AEGEAN-169 uc	164	127	106	53	369	313	790	871	165	256	356	754	486	161	561	257	342	463	242	224	60	68	22	93	52	211	330	415	329	220	236	300	177	117	257	210	321	274	69	129	73	5	17
mic_asv80	Bacteria	Proteobacteria	Gammaproteobacteria	UBA10353	UBA10353 uc	UBA10353 uc	0	1	1	0	32	45	386	827	110	325	753	1079	1220	310	1413	269	82	90	11	1	2	1	0	0	0	11	24	28	182	173	257	334	330	533	458	445	602	437	72	28	9	1	0
mic_asv81	Archaea	Crenarchaeota	Nitrososphaeria	Nitrosopumilales	Nitrosopumilaceae	Cand_Nitrosopelagicus	10	9	9	3	82	180	446	765	109	295	369	1131	722	299	1166	272	181	184	71	23	2	6	2	18	5	71	172	217	250	231	411	320	253	312	562	344	711	568	232	212	144	46	15
mic_asv82	Bacteria	Marinimicrobia_SAR406	Marinimicrobia_SAR406 uc	Marinimicrobia_SAR406 uc	Marinimicrobia_SAR406 uc	Marinimicrobia_SAR406 uc	21	15	2	0	14	3	10	10	6	13	56	93	121	127	44	111	54	53	88	9	12	16	0	5	3	15	25	12	70	106	181	188	109	197	241	226	567	515	152	163	35	5	17
mic_asv83	Bacteria	Proteobacteria	Gammaproteobacteria	Burkholderiales	Methylophilaceae	OM43	515	367	125	47	88	47	84	100	29	55	104	250	443	140	360	145	252	270	98	258	191	118	156	93	73	53	34	56	43	51	52	116	37	47	68	80	148	164	83	129	260	263	231
mic_asv84	Bacteria	Bacteroidota	Bacteroidia	Flavobacteriales	Flavobacteriaceae	NS5	647	528	371	195	251	158	186	68	9	16	90	62	92	39	101	20	27	116	41	104	182	361	523	1003	472	352	376	185	85	60	62	47	24	48	63	74	92	79	99	70	295	115	314
mic_asv85	Bacteria	Proteobacteria	Gammaproteobacteria	Oceanospirillales	Marinomonadaceae	Marinomonas	0	0	0	0	0	0	0	0	0	0	0	3	0	8	1	0	0	0	0	0	0	0	14	7	53	2945	19305	4271	84	1151	3447	1475	1385	136	36	97	47	6612	9	107	299	209	10
mic_asv86	Bacteria	Proteobacteria	Gammaproteobacteria	SAR86	SAR86 uc	SAR86 uc	448	167	250	110	301	177	508	617	83	175	197	392	510	117	396	376	533	1217	347	438	163	287	125	80	26	138	162	201	226	107	116	151	65	101	109	85	143	146	62	157	71	19	88
mic_asv87	Bacteria	Proteobacteria	Alphaproteobacteria	SAR11	SAR11 Clade I	SAR11 Clade Ib	154	193	152	78	184	105	348	573	106	222	496	980	830	340	665	317	331	276	183	107	32	61	27	58	15	57	53	136	123	161	189	261	224	218	382	267	482	354	113	212	127	83	64
mic_asv88	Bacteria	Proteobacteria	Gammaproteobacteria	Oceanospirillales	Nitrincolaceae	Nitrincolaceae uc	17	2	0	1	0	0	0	0	0	0	3	2	18	0	5	18	45	36	1031	7	5	6	0	0	6	1	1	1	1	0	2	0	0	4	0	4	18	11	65	428	1134	2458	117
mic_asv89	Bacteria	Proteobacteria	Gammaproteobacteria	Alteromonadales	Colwelliaceae	Colwelliaceae uc	29	0	0	0	1	1	0	0	0	0	0	0	1	15	0	101	51	9	303	20	1	2	1	6	2	1	2	4	1	2	0	1	3	7	1	1	0	2	229	1233	622	194	50
mic_asv90	Archaea	Crenarchaeota	Nitrososphaeria	Nitrosopumilales	Nitrosopumilaceae	Cand_Nitrosopumilus	6	15	2	1	46	113	280	453	48	135	199	326	219	202	416	145	105	166	71	17	1	3	0	22	1	40	200	205	118	174	247	253	194	221	300	217	309	346	220	144	107	17	13
mic_asv91	Bacteria	Proteobacteria	Alphaproteobacteria	Rhodospirillales	Magnetospiraceae	Magnetospira	325	205	238	67	26	20	69	36	12	35	33	96	193	62	72	39	38	79	23	38	28	21	37	30	52	22	20	75	37	11	24	37	7	28	57	70	103	123	38	47	107	102	147
mic_asv92	Bacteria	Proteobacteria	Gammaproteobacteria	SAR86	SAR86 uc	SAR86 uc	1239	538	280	138	16	1	7	9	2	4	20	51	40	22	25	149	297	467	103	186	297	82	181	172	242	34	9	38	48	9	18	3	2	16	13	13	41	57	148	185	168	57	144
mic_asv93	Bacteria	Proteobacteria	Gammaproteobacteria	OM182	OM182 uc	OM182 uc	181	148	91	40	75	55	203	286	56	90	140	225	168	120	207	412	340	459	270	65	10	45	48	53	22	41	50	88	90	53	76	72	43	90	139	132	217	206	119	249	218	96	57
mic_asv94	Bacteria	Verrucomicrobiota	Verrucomicrobiae	Opitutales	Puniceicoccaceae	Lentimonas	80	5	1	0	0	0	0	0	0	0	0	0	3	3	3	0	0	18	96	50	489	26	0	1	2	1	1	4	7	3	3	0	11	9	2	9	13	3	2	3	87	657	540
mic_asv95	Bacteria	Proteobacteria	Gammaproteobacteria	Alteromonadales	Moritellaceae	Moritella	0	0	3	1	3	0	0	29	0	3	1	6	0	2	20	0	1	0	2	54	1	1	1	8	799	691	484	59	5	1	4	1	1	6	0	3	2	3	1	22	65	86	0
mic_asv96	Bacteria	Bacteroidota	Bacteroidia	Flavobacteriales	NS9	NS9 uc	33	16	4	3	1	2	0	0	0	0	0	0	0	0	0	134	116	77	366	446	309	396	19	4	3	0	0	0	0	3	3	0	0	0	0	2	1	17	537	2145	2783	2993	454
mic_asv97	Bacteria	Proteobacteria	Gammaproteobacteria	Alteromonadales	Pseudoalteromonadaceae	Pseudoalteromonas	0	0	0	0	0	0	0	0	0	0	0	0	0	0	0	0	0	0	0	0	0	0	0	0	0	0	0	0	0	0	0	0	0	0	0	0	0	0	0	0	0	0	0
mic_asv98	Bacteria	Proteobacteria	Gammaproteobacteria	Alteromonadales	Marinobacteraceae	Marinobacter	0	0	0	0	0	0	0	0	0	0	0	0	0	0	0	0	0	0	0	0	0	0	0	1	0	0	0	0	0	0	0	0	0	3	0	0	2	0	0	0	0	0	0
mic_asv99	Bacteria	Proteobacteria	Gammaproteobacteria	SAR86	SAR86 uc	SAR86 uc	623	483	335	237	182	483	602	470	69	81	101	129	64	22	81	32	53	241	121	223	75	126	159	142	76	190	434	457	232	123	151	80	37	58	44	43	58	29	4	5	10	1	6
mic_asv100	Bacteria	Bacteroidota	Bacteroidia	Flavobacteriales	NS9	NS9 uc	0	0	0	0	4	11	33	135	17	49	85	181	129	141	166	91	32	40	12	18	0	2	0	0	0	3	8	11	26	36	64	67	55	59	83	114	165	189	26	65	13	2	1
mic_asv101	Bacteria	Proteobacteria	Alphaproteobacteria	SAR11	SAR11 Clade I	SAR11 Clade Ib	90	104	91	57	110	131	307	550	124	230	425	872	795	319	831	333	305	358	224	84	28	62	14	37	4	47	85	208	164	157	203	312	212	214	436	230	524	396	108	154	107	58	26
mic_asv102	Bacteria	SAR324	SAR324 uc	SAR324 uc	SAR324 uc	SAR324 uc	2	2	0	0	6	7	44	94	21	60	96	205	212	351	256	61	36	37	24	9	0	6	0	0	0	3	8	30	23	59	82	107	68	74	98	157	234	241	91	75	48	13	10
mic_asv103	Bacteria	Proteobacteria	Alphaproteobacteria	Rhodospirillales	AEGEAN-169	AEGEAN-169 uc	204	309	231	175	779	430	797	878	70	159	188	326	362	122	232	89	205	241	117	108	44	39	23	132	83	321	402	374	210	121	150	155	74	82	107	90	106	87	31	68	45	9	25
mic_asv104	Bacteria	Proteobacteria	Alphaproteobacteria	Rhodobacterales	Rhodobacteraceae	Planktomarina	1039	720	629	333	402	78	57	34	5	7	18	45	91	25	75	33	36	106	40	85	45	122	579	745	359	244	105	99	60	24	18	12	9	34	27	23	28	18	24	96	238	117	159
mic_asv105	Bacteria	Proteobacteria	Alphaproteobacteria	Defluviicoccales	Defluviicoccales uc	Defluviicoccales uc	297	437	220	129	450	443	530	613	119	194	134	602	655	285	581	354	412	705	211	406	239	277	130	208	119	221	236	225	158	74	84	185	67	79	156	96	148	179	72	250	335	45	63
mic_asv106	Bacteria	Proteobacteria	Alphaproteobacteria	Rhodospirillales	AEGEAN-169	AEGEAN-169 uc	54	79	53	26	218	111	421	608	125	171	390	595	429	156	543	192	217	243	141	112	39	27	11	39	14	136	150	245	203	198	180	192	198	179	261	210	340	264	58	67	39	12	16
mic_asv107	Bacteria	Proteobacteria	Alphaproteobacteria	SAR11	SAR11 uc	SAR11 uc	83	145	262	133	263	155	293	109	43	68	129	196	111	85	191	79	90	53	33	63	38	65	70	137	52	95	67	271	107	61	77	75	47	96	87	68	147	155	17	42	31	61	34
mic_asv108	Bacteria	Proteobacteria	Alphaproteobacteria	Rhodobacterales	Rhodobacteraceae	Ascidiaceihabitans	182	727	364	136	316	196	448	804	50	220	180	701	730	369	788	174	86	64	35	24	5	23	67	123	84	215	162	200	177	151	150	236	139	129	261	201	304	310	73	65	32	14	6
mic_asv109	Bacteria	Proteobacteria	Gammaproteobacteria	Alteromonadales	Colwelliaceae	Colwellia	0	0	0	1	0	0	0	1	0	0	0	1	0	1	0	7	0	4	78	690	6	6	5	2	1	1	0	13	36	7	5	0	0	8	1	6	3	7	2	64	172	81	21
mic_asv110	Bacteria	Actinobacteriota	Acidimicrobiia	Actinomarinales	Actinomarinaceae	Cand_Actinomarina	335	262	121	84	302	149	146	103	31	57	88	105	13	68	49	26	83	187	103	302	50	217	75	642	137	629	363	146	82	73	96	56	67	72	74	60	99	79	25	189	35	8	55
mic_asv111	Bacteria	Gemmatimonadota	BD2-11	BD2-11 uc	BD2-11 uc	BD2-11 uc	1	0	0	0	4	9	215	244	134	261	764	1142	662	269	827	90	16	14	2	0	0	1	0	1	0	1	6	80	154	242	274	234	241	442	350	262	463	397	27	6	0	0	0
mic_asv112	Bacteria	Proteobacteria	Alphaproteobacteria	Rhodobacterales	Rhodobacteraceae	Planktomarina	256	164	121	83	36	4	2	0	0	3	4	0	41	5	18	39	68	322	105	219	231	131	92	131	108	20	6	7	2	1	1	1	1	0	12	4	8	8	59	212	608	298	366
mic_asv113	Bacteria	Proteobacteria	Gammaproteobacteria	Oceanospirillales	Nitrincolaceae	Nitrincolaceae uc	0	0	0	0	0	0	1	0	3	1	12	10	36	13	67	29	63	90	18	5	1	1	0	0	0	0	2	2	2	7	5	17	4	13	15	9	27	32	236	345	654	124	35
mic_asv114	Bacteria	Proteobacteria	Gammaproteobacteria	Alteromonadales	Alteromonadaceae	Paraglaciecola	2	1	0	0	6	0	6	5	0	0	1	0	17	7	0	13	18	38	1133	20	2	16	0	0	2	2	0	0	1	3	8	7	0	4	1	3	3	0	18	97	506	1643	76
mic_asv115	Bacteria	Verrucomicrobiota	Verrucomicrobiae	Verrucomicrobiales	Rubritaleaceae	Luteolibacter	749	106	7	2	0	0	0	0	0	3	2	2	0	0	0	0	0	2	2	2	7	10	0	0	1	0	3	5	10	4	5	2	2	3	2	5	5	9	0	1	0	5	6
mic_asv116	Bacteria	Proteobacteria	Alphaproteobacteria	SAR11	SAR11 Clade I	SAR11 Clade Ib	201	173	156	63	158	128	294	317	48	91	205	451	552	155	362	228	275	270	173	137	32	111	17	50	11	53	55	198	133	130	150	217	124	151	182	120	291	289	84	195	128	79	76
mic_asv117	Bacteria	Proteobacteria	Alphaproteobacteria	Rhodobacterales	Rhodobacteraceae	Sulfitobacter	145	8	0	0	0	1	0	0	0	0	1	1	2	1	0	3	2	9	38	45	31	36	3	1	7	2	4	14	5	7	11	21	5	45	4	8	13	4	3	1	5	56	50
mic_asv118	Bacteria	Nitrospinota	Nitrospinia	Nitrospinales	Nitrospinaceae	Nitrospina	3	4	8	3	4	25	80	43	9	32	45	92	89	72	194	76	54	102	15	1	0	2	0	2	1	7	7	41	21	10	18	22	18	29	13	44	90	160	18	8	13	2	0
mic_asv119	Bacteria	Bacteroidota	Bacteroidia	Flavobacteriales	Flavobacteriaceae	Pseudofulvibacter	36	268	212	48	17	5	4	13	4	1	3	5	0	0	4	21	28	42	379	560	452	150	30	18	8	9	1	3	4	8	4	5	6	4	1	6	7	5	4	93	46	65	13
mic_asv120	Bacteria	Verrucomicrobiota	Verrucomicrobiae	Arctic97B-4	Arctic97B-4 uc	Arctic97B-4 uc	0	5	6	0	38	58	677	378	58	177	377	381	405	80	297	28	14	12	1	0	0	2	0	16	0	20	49	129	179	165	239	161	120	140	168	131	254	164	15	4	0	0	0
mic_asv121	Bacteria	Proteobacteria	Gammaproteobacteria	SAR86	SAR86 uc	SAR86 uc	24	11	1	1	18	13	272	340	27	70	210	250	153	131	184	142	120	235	58	15	1	4	0	3	0	7	15	60	96	103	135	136	54	93	98	150	226	110	35	34	29	3	2
mic_asv122	Bacteria	Bacteroidota	Bacteroidia	Flavobacteriales	Flavobacteriaceae	Polaribacter	0	6	2	22	2	2	0	0	0	1	10	66	131	46	17	98	323	488	205	9	1	0	0	2	0	0	1	27	20	0	1	0	0	1	13	21	35	60	160	937	1412	41	70
mic_asv123	Bacteria	Proteobacteria	Alphaproteobacteria	Rhodospirillales	AEGEAN-169	AEGEAN-169 uc	216	858	544	391	843	253	193	170	14	43	28	51	79	39	137	22	51	83	44	261	174	88	351	490	213	308	250	123	53	12	21	20	15	10	25	16	25	32	14	31	31	15	77
mic_asv124	Bacteria	Proteobacteria	Gammaproteobacteria	Burkholderiales	Methylophilaceae	OM43	809	513	116	63	145	96	145	269	36	158	288	472	1000	204	722	233	198	248	117	207	232	176	135	81	24	41	23	89	39	39	28	111	51	73	67	66	127	114	14	53	110	207	82
mic_asv125	Bacteria	Nitrospinota	Nitrospinia	Nitrospinales	Nitrospinaceae	LS-NOB	9	12	10	2	25	58	169	88	29	30	50	89	102	63	132	28	11	32	6	4	0	1	0	4	9	66	117	208	131	110	139	59	49	65	87	103	159	174	35	22	10	3	6
mic_asv126	Bacteria	Bacteroidota	Bacteroidia	Flavobacteriales	Flavobacteriaceae	NS4	2	1	2	0	0	0	0	0	0	1	3	4	0	3	8	18	45	658	297	9	55	4	0	1	2	0	0	3	4	11	16	5	8	14	22	26	59	70	411	2187	2931	307	437
mic_asv127	Bacteria	Proteobacteria	Gammaproteobacteria	Burkholderiales	Methylophilaceae	OM43	286	189	63	30	111	72	198	364	48	133	164	651	542	306	746	234	213	309	144	218	161	93	86	60	32	50	32	50	52	49	51	73	68	75	113	110	140	145	32	79	96	120	49
mic_asv128	Bacteria	Proteobacteria	Alphaproteobacteria	Rhodospirillales	Magnetospiraceae	Magnetospira	791	404	159	72	120	97	143	175	7	62	55	123	116	26	154	75	74	144	63	130	21	48	37	34	41	79	54	90	60	23	27	68	26	20	34	51	51	52	31	37	40	32	23
mic_asv129	Bacteria	Bacteroidota	Bacteroidia	Flavobacteriales	Flavobacteriaceae	NS4	0	2	1	0	5	2	65	311	49	88	158	243	316	125	209	48	28	30	4	2	0	0	0	0	1	0	5	22	39	55	110	122	46	75	115	149	198	175	13	6	7	0	2
mic_asv130	Bacteria	Proteobacteria	Gammaproteobacteria	OM182	OM182 uc	OM182 uc	729	427	378	206	174	229	239	191	47	72	133	121	132	82	186	235	156	162	80	56	19	196	56	73	66	97	138	225	119	64	79	77	49	36	67	68	105	82	37	59	60	114	44
mic_asv131	Bacteria	Proteobacteria	Alphaproteobacteria	SAR11	SAR11 uc	SAR11 uc	210	345	527	271	490	358	520	285	35	82	168	373	428	130	333	111	105	97	79	95	50	89	106	116	71	107	91	308	109	63	87	106	66	80	114	79	213	142	33	78	36	67	26
mic_asv132	Bacteria	Proteobacteria	Alphaproteobacteria	Thalassobaculales	Nisaeaceae	OM75	36	38	14	5	39	97	329	336	44	129	178	342	440	137	360	117	124	107	28	8	1	6	3	10	5	28	113	161	141	131	113	174	106	171	127	167	274	167	71	26	31	23	4
mic_asv133	Bacteria	Proteobacteria	Alphaproteobacteria	SAR11	SAR11 Clade I	SAR11 Clade Ia	164	292	256	132	478	102	210	233	35	40	61	125	250	25	138	79	137	273	174	370	233	195	107	126	81	280	150	197	93	51	59	95	41	21	82	47	71	69	47	177	149	145	197
mic_asv134	Bacteria	Proteobacteria	Alphaproteobacteria	Rhodospirillales	AEGEAN-169	AEGEAN-169 uc	122	126	127	78	430	292	560	669	85	185	220	345	313	88	140	67	167	252	144	173	45	37	12	67	16	148	284	313	205	125	125	147	85	58	121	57	97	62	20	61	25	8	21
mic_asv135	Bacteria	Proteobacteria	Alphaproteobacteria	Rickettsiales	Mitochondria	Mitochondria uc	0	0	0	0	0	0	0	0	0	0	0	0	0	0	0	0	0	510	478	142	2	471	0	0	0	0	0	0	0	1	0	0	2	0	1	0	0	63	53466	2875	55	13	0
mic_asv136	Bacteria	Proteobacteria	Alphaproteobacteria	AT-s3-44	AT-s3-44 uc	AT-s3-44 uc	24	22	17	8	41	58	408	637	44	163	227	442	381	137	542	106	70	71	21	6	0	3	1	6	6	43	56	280	285	124	143	213	92	211	191	210	252	186	37	23	25	4	4
mic_asv137	Bacteria	Bacteroidota	Bacteroidia	Flavobacteriales	Flavobacteriaceae	NS2b	0	0	0	1	8	12	121	226	72	200	622	961	962	231	800	177	61	89	12	0	0	0	0	0	0	6	10	25	113	133	233	136	204	144	343	210	397	240	31	29	6	1	1
mic_asv138	Bacteria	Proteobacteria	Alphaproteobacteria	Alphaproteobacteria uc	Alphaproteobacteria uc	Alphaproteobacteria uc	23	26	16	3	15	258	433	460	101	227	448	560	803	176	709	258	114	129	48	20	4	4	0	2	1	7	76	146	152	117	157	201	127	236	261	234	462	326	48	53	24	3	3
mic_asv139	Bacteria	Bacteroidota	Bacteroidia	Flavobacteriales	Cryomorphaceae	Cryomorphaceae uc	0	0	0	0	7	5	4	0	1	0	2	0	48	0	10	429	80	24	63	9	1	0	0	0	1	3	2	4	0	0	0	0	1	0	1	2	12	31	521	114	373	33	3
mic_asv140	Bacteria	Bacteroidota	Bacteroidia	Flavobacteriales	Flavobacteriaceae	Flavobacterium	0	0	0	0	0	0	1	0	0	0	0	0	1	0	0	1	0	1	0	0	0	0	2	0	0	0	0	1	0	4	0	0	2	1	218	135	2	9	277	4	1	3	0
mic_asv141	Bacteria	Proteobacteria	Gammaproteobacteria	OM182	OM182 uc	OM182 uc	525	346	333	212	48	65	30	28	8	12	21	22	23	14	64	122	134	246	112	75	39	210	81	175	107	86	44	91	118	31	28	25	13	31	12	39	65	89	63	74	87	77	41
mic_asv143	Bacteria	Proteobacteria	Gammaproteobacteria	Burkholderiales	Methylophilaceae	OM43	236	164	67	30	73	52	138	167	36	63	128	220	277	116	308	97	144	144	42	80	63	71	54	81	38	31	30	64	58	38	59	132	42	70	76	79	151	137	36	64	68	133	51
mic_asv144	Bacteria	Proteobacteria	Gammaproteobacteria	Pseudomonadales	Pseudomonadaceae	Pseudomonas	0	0	0	0	0	0	0	0	0	0	0	0	0	0	0	0	0	0	0	0	0	0	0	0	0	0	0	1246	0	0	114	19	0	0	0	0	0	0	0	0	0	0	0
mic_asv145	Archaea	Crenarchaeota	Nitrososphaeria	Nitrosopumilales	Nitrosopumilaceae	Cand_Nitrosopumilus	15	19	8	4	60	129	176	183	39	88	147	362	164	103	218	94	64	103	60	16	5	7	4	17	20	82	361	242	128	137	180	86	99	105	157	134	212	184	69	55	61	7	13
mic_asv146	Bacteria	Bacteroidota	Bacteroidia	Flavobacteriales	Cryomorphaceae	Cryomorphaceae uc	72	132	26	4	4	2	4	0	0	0	1	0	0	0	0	29	33	374	348	443	826	183	51	52	133	3	1	5	0	0	1	3	0	2	0	0	2	2	142	1287	1337	2611	1370
mic_asv147	Bacteria	Proteobacteria	Alphaproteobacteria	SAR11	SAR11 Clade II	SAR11 Clade II uc	119	230	450	291	557	392	349	251	43	92	216	350	294	109	338	124	105	122	83	72	41	88	69	132	86	141	155	460	144	99	134	150	108	113	166	102	209	185	34	84	63	87	44
mic_asv148	Bacteria	Proteobacteria	Gammaproteobacteria	Thiomicrospirales	Thioglobaceae	SUP05_cluster	0	0	0	0	21	13	212	185	32	84	188	548	481	154	466	90	63	33	7	1	1	2	3	4	1	9	10	37	54	67	122	168	72	138	125	105	195	145	22	9	3	2	0
mic_asv149	Bacteria	Dadabacteria	Dadabacteriia	Dadabacteriales	Dadabacteriales uc	Dadabacteriales uc	0	0	0	0	3	0	26	120	8	73	101	291	278	158	381	96	79	66	12	4	0	0	0	1	0	0	0	9	18	49	101	176	51	77	101	173	289	358	80	23	41	11	7
mic_asv150	Bacteria	Bacteroidota	Bacteroidia	Cytophagales	Cyclobacteriaceae	Marinoscillum	4	3	6	0	47	46	497	592	71	129	585	537	394	107	416	113	163	185	42	6	0	2	0	4	1	18	43	85	108	112	99	125	106	125	130	97	143	161	28	67	14	0	2
mic_asv151	Bacteria	Proteobacteria	Gammaproteobacteria	SAR86	SAR86 uc	SAR86 uc	87	61	39	13	117	47	326	598	41	137	123	313	270	97	406	677	687	967	323	180	69	80	4	15	5	18	21	41	93	63	76	87	53	48	62	78	117	123	50	135	52	10	25
mic_asv152	Bacteria	Proteobacteria	Gammaproteobacteria	Arenicellales	Arenicellaceae	Arenicellaceae uc	0	1	0	0	5	2	92	451	37	124	48	231	317	143	144	24	24	18	9	2	1	0	0	0	0	0	1	6	62	62	69	245	45	68	44	86	94	71	16	7	8	0	2
mic_asv153	Bacteria	Proteobacteria	Alphaproteobacteria	Rickettsiales	Mitochondria	Mitochondria uc	0	0	0	0	0	0	0	0	0	0	0	14	0	5	65	1	7	11	2	0	0	0	0	0	3	0	0	5	5	0	0	10	0	1	3	14	4	31	2	60	64	104	2
mic_asv154	Bacteria	Proteobacteria	Gammaproteobacteria	Cellvibrionales	Porticoccaceae	SAR92	986	2691	1702	638	165	32	27	17	6	13	18	18	8	7	19	25	35	33	10	256	343	366	298	335	134	95	23	32	8	3	3	7	3	3	3	4	10	6	10	15	32	63	32
mic_asv156	Bacteria	Proteobacteria	Alphaproteobacteria	SAR11	SAR11 Clade I	SAR11 Clade Ia	242	279	260	153	275	160	236	226	56	103	150	291	242	149	212	135	172	210	154	169	51	135	65	74	41	82	87	170	90	58	83	101	60	82	117	64	163	132	43	170	99	101	65
mic_asv157	Bacteria	Proteobacteria	Gammaproteobacteria	SAR86	SAR86 uc	SAR86 uc	53	70	130	38	1448	494	975	326	26	40	106	112	59	17	79	61	24	45	22	19	4	11	19	32	26	406	959	489	167	81	82	54	25	37	25	22	44	18	4	7	3	0	0
mic_asv158	Bacteria	Marinimicrobia_SAR406	Marinimicrobia_SAR406 uc	Marinimicrobia_SAR406 uc	Marinimicrobia_SAR406 uc	Marinimicrobia_SAR406 uc	66	27	17	2	18	54	22	32	12	22	91	144	61	230	73	55	32	61	165	20	41	37	18	12	16	79	168	61	175	218	375	135	371	341	429	254	819	501	137	108	6	1	51
mic_asv159	Bacteria	Proteobacteria	Gammaproteobacteria	UBA10353	UBA10353 uc	UBA10353 uc	11	19	32	8	125	284	573	676	106	219	441	585	438	152	341	71	31	49	18	5	0	5	1	15	1	64	156	376	237	130	113	173	147	263	187	152	308	173	34	13	0	1	0
mic_asv160	Bacteria	Nitrospinota	Nitrospinia	Nitrospinales	Nitrospinaceae	LS-NOB	2	7	5	0	33	183	388	346	73	140	533	755	720	145	971	179	54	53	14	1	0	0	0	7	0	24	70	175	101	84	135	74	111	171	207	181	383	340	34	13	8	1	1
mic_asv161	Bacteria	Cyanobacteria	Cyanobacteriia	Synechococcales	Cyanobiaceae	Synechococcus	709	708	956	197	197	13	17	5	0	1	2	8	0	0	2	8	18	135	55	152	135	285	1087	1078	144	128	18	4	7	3	2	18	3	3	4	0	0	3	2	31	9	22	29
mic_asv162	Bacteria	Proteobacteria	Alphaproteobacteria	Rhodospirillales	Magnetospiraceae	Magnetospiraceae uc	2	1	3	1	25	94	214	423	69	256	225	472	424	216	454	94	18	28	14	0	0	0	0	1	0	9	29	85	117	127	133	288	141	199	161	188	149	134	16	17	4	0	0
mic_asv163	Bacteria	Proteobacteria	Alphaproteobacteria	Thalassobaculales	Nisaeaceae	OM75	1	0	0	0	0	0	13	16	1	3	8	27	16	17	21	12	2	9	0	0	0	0	0	0	0	1	0	1	4	22	13	33	12	20	10	33	19	16	4	3	1	0	0
mic_asv164	Bacteria	Proteobacteria	Gammaproteobacteria	Alteromonadales	Pseudoalteromonadaceae	Pseudoalteromonas	1	0	1	0	1	1	0	0	0	25	0	0	0	0	6	2	2	1	0	0	1	0	0	1	0	0	0	0	0	0	1	4	0	0	0	0	2	0	1	2	0	0	0
mic_asv165	Bacteria	Proteobacteria	Gammaproteobacteria	SAR86	SAR86 uc	SAR86 uc	384	356	232	172	148	101	296	98	15	15	31	27	11	11	26	14	27	103	48	114	53	74	143	117	66	115	159	215	80	58	59	37	17	16	26	12	23	14	4	6	6	0	9
mic_asv166	Bacteria	Bacteroidota	Bacteroidia	Flavobacteriales	Flavobacteriaceae	Aurantivirga	421	125	40	26	14	3	4	19	1	2	1	16	0	0	9	243	291	388	376	137	117	159	316	86	432	15	8	12	2	0	1	0	1	0	6	2	1	5	118	881	900	546	165
mic_asv167	Bacteria	Proteobacteria	Gammaproteobacteria	Burkholderiales	Nitrosomonadaceae	Nitrosomonas	12	12	8	1	44	191	492	381	83	159	163	277	265	114	281	36	22	32	4	2	0	2	0	1	1	12	68	205	91	48	53	61	48	62	33	30	74	60	13	0	1	1	0
mic_asv168	Bacteria	Proteobacteria	Alphaproteobacteria	Kordiimonadales	Kordiimonadales uc	Kordiimonadales uc	2319	837	421	133	61	10	9	19	1	4	10	7	32	9	45	16	20	53	19	95	127	131	611	533	541	113	56	54	28	25	15	16	10	15	19	18	36	53	23	39	27	17	289
mic_asv169	Bacteria	Proteobacteria	Gammaproteobacteria	SAR86	SAR86 uc	SAR86 uc	377	460	240	74	87	18	118	439	36	120	48	113	42	54	118	184	245	868	181	183	147	200	172	38	47	28	52	46	83	58	66	131	52	73	70	73	79	50	39	141	56	12	146
mic_asv170	Bacteria	Proteobacteria	Gammaproteobacteria	SAR86	SAR86 uc	SAR86 uc	363	452	288	113	1566	1216	964	507	49	69	169	173	186	32	102	73	57	126	47	129	78	161	656	142	99	212	954	531	305	117	122	90	51	46	48	39	68	48	14	33	7	1	20
mic_asv171	Bacteria	Bacteroidota	Bacteroidia	Flavobacteriales	Flavobacteriaceae	NS4	195	199	388	182	126	19	11	31	9	10	12	12	102	1	21	40	108	357	120	326	380	98	121	368	185	219	59	35	15	22	8	6	9	4	14	15	24	13	18	96	51	8	71
mic_asv172	Bacteria	Proteobacteria	Gammaproteobacteria	Steroidobacterales	Woeseiaceae	Woeseia	1	0	1	0	26	51	290	359	95	264	362	420	348	134	487	151	32	18	4	0	0	0	0	0	0	5	9	73	151	90	133	141	82	155	117	102	164	94	21	3	3	1	0
mic_asv173	Bacteria	Proteobacteria	Gammaproteobacteria	KI89A	KI89A uc	KI89A uc	227	1016	1130	760	684	343	119	88	12	18	7	12	54	2	9	8	8	44	33	162	197	158	307	386	375	156	140	61	15	15	10	8	2	6	4	3	5	2	15	37	60	179	144
mic_asv174	Bacteria	Proteobacteria	Alphaproteobacteria	Defluviicoccales	Defluviicoccales uc	Defluviicoccales uc	60	39	21	12	57	324	464	171	26	29	53	53	169	43	115	19	25	16	12	5	0	5	7	17	12	74	535	364	210	74	75	22	25	77	43	37	44	68	14	6	4	6	2
mic_asv175	Bacteria	Proteobacteria	Alphaproteobacteria	Rhodospirillales	Magnetospiraceae	Magnetospiraceae uc	380	366	382	120	220	412	383	511	47	103	131	156	231	75	125	55	58	42	28	42	5	33	66	72	59	96	237	307	128	70	53	100	45	59	72	48	109	53	21	9	13	3	5
mic_asv176	Bacteria	Proteobacteria	Alphaproteobacteria	Rhodospirillales	AEGEAN-169	AEGEAN-169 uc	6	4	3	1	37	32	228	489	102	188	200	450	849	224	547	158	122	154	52	12	2	2	1	2	5	17	31	97	124	125	131	254	123	81	244	179	240	236	32	36	19	3	4
mic_asv177	Bacteria	Proteobacteria	Gammaproteobacteria	Thiotrichales	Thiotrichaceae	Thiotrichaceae uc	73	126	84	71	27	13	22	54	0	6	2	0	14	0	5	2	37	143	23	49	89	9	4	14	4	3	4	17	3	2	1	9	0	0	0	2	7	5	3	13	89	50	219
mic_asv178	Bacteria	Proteobacteria	Alphaproteobacteria	Rickettsiales	Rickettsiales uc	Rickettsiales uc	0	0	2436	600	6089	3	0	8	0	0	0	0	0	0	0	0	0	0	0	3	0	0	93	269	518	465	1	6	2	2	0	0	1	2	0	0	0	1	0	0	0	0	0
mic_asv179	Bacteria	Proteobacteria	Alphaproteobacteria	Defluviicoccales	Defluviicoccales uc	Defluviicoccales uc	4	10	5	2	20	75	175	495	131	234	212	781	1031	300	991	422	291	245	89	14	1	4	0	6	2	19	59	95	157	101	120	250	141	190	316	290	349	307	51	85	37	3	2
mic_asv180	Bacteria	Planctomycetota	Planctomycetes	Planctomycetales	Rubinisphaeraceae	Rubinisphaeraceae uc	1	1	0	0	1	15	49	475	79	281	379	617	785	226	605	55	9	8	0	1	0	0	0	1	0	2	13	36	129	180	226	209	166	213	268	256	333	283	45	22	10	6	0
mic_asv181	Bacteria	Bacteroidota	Bacteroidia	Flavobacteriales	Flavobacteriaceae	NS4	100	37	40	23	40	7	28	56	3	14	11	15	13	7	18	66	127	468	196	355	135	220	35	136	40	85	19	22	20	20	19	21	10	23	21	11	25	23	15	123	101	12	82
mic_asv182	Bacteria	Proteobacteria	Gammaproteobacteria	EPR3968-O8a-Bc78	EPR3968-O8a-Bc78 uc	EPR3968-O8a-Bc78 uc	1	0	3	0	13	53	249	883	277	676	700	1604	1758	504	1307	168	47	23	5	1	0	0	1	1	0	3	23	64	115	121	117	285	292	260	426	156	292	195	17	6	2	0	1
mic_asv183	Bacteria	Proteobacteria	Gammaproteobacteria	Alteromonadales	Alteromonadaceae	Paraglaciecola	0	0	0	0	0	0	0	0	0	0	0	0	1	4	0	0	0	1	9	0	0	0	0	0	3	1	0	1	1	1	4	1	0	0	3	0	0	0	23	7	0	16	0
mic_asv184	Bacteria	Proteobacteria	Gammaproteobacteria	SAR86	SAR86 uc	SAR86 uc	12	4	6	6	63	37	351	418	44	51	177	343	167	110	594	392	267	399	97	48	10	13	0	3	0	15	10	26	72	34	51	56	26	51	82	66	131	148	30	37	11	1	0
mic_asv185	Bacteria	Proteobacteria	Alphaproteobacteria	SAR11	SAR11 Clade II	SAR11 Clade II uc	89	163	259	140	290	217	302	261	34	107	163	234	351	56	237	86	80	88	60	56	27	70	55	88	54	94	65	217	104	61	81	152	56	54	90	46	181	103	25	61	26	44	40
mic_asv186	Bacteria	Proteobacteria	Alphaproteobacteria	SAR11	SAR11 Clade IV	SAR11 Clade IV uc	350	203	227	78	224	83	221	324	32	70	36	150	79	71	102	63	122	314	177	527	246	266	252	146	49	154	98	67	56	22	27	44	33	18	41	12	45	36	13	93	35	16	119
mic_asv187	Bacteria	SAR324	SAR324 uc	SAR324 uc	SAR324 uc	SAR324 uc	0	0	0	0	1	0	13	21	11	29	46	187	38	207	109	14	8	10	1	1	0	1	0	0	1	3	3	7	8	24	43	87	46	61	74	100	157	138	34	15	9	0	1
mic_asv188	Bacteria	Marinimicrobia_SAR406	Marinimicrobia_SAR406 uc	Marinimicrobia_SAR406 uc	Marinimicrobia_SAR406 uc	Marinimicrobia_SAR406 uc	54	17	7	4	6	7	3	0	1	2	22	6	1	37	27	50	29	27	116	15	25	35	14	12	28	17	17	21	49	63	139	49	68	77	116	129	281	231	101	90	17	2	17
mic_asv189	Bacteria	Proteobacteria	Gammaproteobacteria	SAR86	SAR86 uc	SAR86 uc	1	1	0	0	2	0	2	5	0	3	4	10	13	3	11	8	16	14	7	1	0	0	0	0	1	0	0	0	1	0	3	14	1	1	1	8	4	4	0	7	2	0	0
mic_asv190	Bacteria	Marinimicrobia_SAR406	Marinimicrobia_SAR406 uc	Marinimicrobia_SAR406 uc	Marinimicrobia_SAR406 uc	Marinimicrobia_SAR406 uc	0	2	0	0	0	3	3	0	3	13	32	46	56	25	31	11	10	12	10	5	3	4	0	1	1	2	1	2	16	20	41	25	40	41	53	46	123	95	11	8	2	1	0
mic_asv191	Bacteria	Verrucomicrobiota	Verrucomicrobiae	Arctic97B-4	Arctic97B-4 uc	Arctic97B-4 uc	0	1	0	0	0	0	0	3	0	2	8	15	0	4	3	0	1	1	0	0	0	0	0	0	0	0	0	0	3	2	3	7	1	2	5	8	15	3	2	1	0	0	0
mic_asv192	Bacteria	Acidobacteriota	Vicinamibacteria	Vicinamibacterales	Vicinamibacterales uc	Vicinamibacterales uc	0	0	0	0	7	3	60	170	32	125	138	347	302	130	442	98	21	26	4	0	0	0	0	1	0	4	1	6	37	59	66	178	91	144	152	186	215	207	36	11	10	0	1
mic_asv193	Bacteria	Bacteroidota	Bacteroidia	Flavobacteriales	NS9	NS9 uc	19	7	3	1	2	0	2	0	0	3	2	1	0	5	2	394	218	290	142	345	53	88	3	0	2	3	1	3	2	1	3	1	1	0	2	13	17	18	159	2387	718	187	332
mic_asv194	Bacteria	Proteobacteria	Gammaproteobacteria	Burkholderiales	Methylophilaceae	OM43	338	264	230	83	147	154	200	335	33	102	179	286	324	146	507	137	151	154	73	76	37	62	96	90	42	79	48	73	32	34	34	53	34	57	60	63	131	124	31	45	52	55	22
mic_asv195	Bacteria	Bacteroidota	Bacteroidia	Flavobacteriales	Flavobacteriaceae	NS4	357	176	112	79	58	4	11	0	0	0	0	0	0	3	0	4	14	29	24	176	255	185	135	393	149	202	32	28	17	5	5	7	4	6	6	0	4	10	4	8	33	14	56
mic_asv196	Bacteria	Actinobacteriota	Acidimicrobiia	Microtrichales	Microtrichaceae	Sva0996	0	0	0	0	1	0	2	8	0	3	6	18	3	25	50	21	8	6	5	0	0	0	0	0	0	0	1	4	6	11	19	5	9	31	29	22	90	127	13	14	8	1	1
mic_asv197	Bacteria	Proteobacteria	Alphaproteobacteria	SAR11	SAR11 Clade I	SAR11 Clade Ia	232	355	392	203	286	165	168	116	24	48	93	159	201	32	129	95	114	162	93	100	49	126	117	123	55	75	115	198	63	37	63	57	41	40	64	35	97	64	35	123	47	96	71
mic_asv198	Bacteria	Verrucomicrobiota	Verrucomicrobiae	Verrucomicrobiales	Rubritaleaceae	Roseibacillus	24	8	3	0	9	0	13	0	0	0	4	0	0	1	9	0	1	0	2	0	0	1	2	1	3	2	2	22	24	6	2	3	5	1	10	11	25	25	1	0	3	4	3
mic_asv199	Bacteria	Proteobacteria	Gammaproteobacteria	Alteromonadales	Colwelliaceae	Colwellia	569	793	245	67	133	10	8	0	0	1	1	0	0	0	5	14	76	90	1038	494	293	271	42	5	6	13	6	4	14	2	5	3	4	2	2	5	3	4	1	51	135	92	35
mic_asv200	Bacteria	Bacteroidota	Bacteroidia	Flavobacteriales	Cryomorphaceae	NS10	438	92	31	9	1	0	0	0	0	0	0	0	0	0	0	37	1030	446	82	727	19	360	39	107	10	2	0	0	0	2	0	0	0	0	0	0	1	0	4	1006	177	58	98
mic_asv201	Bacteria	Proteobacteria	Alphaproteobacteria	Rhodobacterales	Rhodobacteraceae	Ascidiaceihabitans	6	11	3	0	8	5	63	225	30	87	57	244	510	129	363	81	41	28	12	6	1	0	0	0	0	7	7	25	55	54	66	158	65	95	165	147	167	195	70	27	35	53	6
mic_asv202	Bacteria	Proteobacteria	Gammaproteobacteria	UBA10353	UBA10353 uc	UBA10353 uc	0	6	1	0	7	6	79	173	7	52	134	157	255	98	192	31	30	30	10	1	0	0	0	0	0	4	6	44	64	68	97	218	58	150	137	124	155	140	19	12	7	3	2
mic_asv203	Bacteria	Proteobacteria	Alphaproteobacteria	SAR11	SAR11 Clade I	SAR11 Clade Ia	212	331	554	270	441	294	219	243	43	105	140	341	180	47	223	110	124	180	136	120	56	130	72	117	39	93	127	251	88	53	61	87	63	77	83	54	116	105	28	89	42	58	40
mic_asv204	Bacteria	Proteobacteria	Gammaproteobacteria	Burkholderiales	Methylophilaceae	OM43	456	250	57	31	43	46	72	157	21	84	140	270	532	181	467	114	129	182	72	107	125	86	81	28	13	16	8	51	24	19	26	53	25	57	33	33	75	83	19	23	40	105	37
mic_asv205	Bacteria	Bacteroidota	Bacteroidia	Flavobacteriales	Flavobacteriaceae	NS5	0	0	0	0	0	1	43	55	34	29	70	105	124	42	88	26	11	14	3	0	0	0	0	0	0	0	2	1	10	22	52	67	26	36	40	71	73	72	9	8	4	2	0
mic_asv206	Bacteria	Bacteroidota	Bacteroidia	Flavobacteriales	Flavobacteriaceae	Polaribacter	13	63	5	9	1	1	0	0	0	0	0	0	3	1	0	3	6	10	26	3329	3647	493	15	0	11	3	0	0	0	0	0	0	0	0	0	0	0	0	2	7	29	11	88
mic_asv207	Bacteria	Proteobacteria	Gammaproteobacteria	Cellvibrionales	Porticoccaceae	SAR92	29	37	150	72	242	58	54	35	8	11	45	45	49	18	70	290	213	260	81	88	35	169	85	65	33	48	20	41	13	16	17	0	11	38	8	18	32	34	33	219	80	9	42
mic_asv208	Bacteria	Proteobacteria	Alphaproteobacteria	Kiloniellales	Kiloniellaceae	Kiloniellaceae uc	1	0	1	1	9	6	87	72	1	36	120	177	120	38	221	38	28	17	2	0	0	0	0	0	0	2	6	40	75	72	147	99	67	74	107	103	179	157	48	12	7	0	1
mic_asv209	Bacteria	Proteobacteria	Alphaproteobacteria	Defluviicoccales	Defluviicoccales uc	Defluviicoccales uc	25	52	39	11	29	24	86	118	17	23	17	81	168	33	114	51	66	132	37	32	34	17	2	19	5	8	6	41	41	30	21	45	5	37	29	35	43	62	32	51	183	28	26
mic_asv210	Bacteria	Bacteroidota	Bacteroidia	Flavobacteriales	Flavobacteriaceae	Nonlabens	0	0	0	0	0	0	0	2	0	0	0	0	0	0	1	0	1	1	0	0	0	0	0	1	0	3	5	48	8	0	1	2	0	0	1	0	20	50	0	0	0	0	0
mic_asv211	Bacteria	Verrucomicrobiota	Verrucomicrobiae	Verrucomicrobiales	Rubritaleaceae	Roseibacillus	285	207	39	5	0	4	0	0	0	0	0	0	0	0	6	0	0	1	0	3	2	12	43	17	39	8	2	14	7	6	2	3	2	5	5	3	20	5	0	3	2	2	27
mic_asv212	Bacteria	Dadabacteria	Dadabacteriia	Dadabacteriales	Dadabacteriales uc	Dadabacteriales uc	1	0	0	0	0	1	18	29	12	23	93	135	131	106	373	65	57	63	28	4	2	0	0	0	0	1	3	20	35	58	99	117	61	69	116	117	248	274	89	36	50	8	7
mic_asv213	Bacteria	Bacteroidota	Bacteroidia	Chitinophagales	Saprospiraceae	Saprospiraceae uc	1315	1737	1070	262	225	9	18	0	0	0	6	3	0	0	6	12	11	4	15	39	120	39	1711	1857	1206	431	44	15	9	4	0	1	1	12	1	1	3	2	5	11	10	56	89
mic_asv214	Bacteria	Proteobacteria	Gammaproteobacteria	Burkholderiales	Methylophilaceae	OM43	65	354	181	114	236	78	111	38	24	46	85	115	154	78	120	62	72	80	29	145	137	39	193	130	124	181	38	91	19	18	18	83	23	40	32	54	80	80	39	63	124	42	26
mic_asv215	Bacteria	Planctomycetota	Planctomycetes	Planctomycetales	Rubinisphaeraceae	Rubinisphaeraceae uc	0	1	1	1	7	46	92	237	40	62	127	133	200	61	291	56	24	22	13	4	0	1	0	3	1	22	39	57	97	109	141	95	56	74	122	123	225	185	83	67	30	13	1
mic_asv216	Bacteria	Bacteroidota	Bacteroidia	Flavobacteriales	Cryomorphaceae	NS10	250	64	73	34	35	0	0	0	0	0	0	0	0	0	0	87	1141	1057	214	376	4	119	9	2	3	52	6	0	0	0	0	0	0	0	0	1	0	0	0	220	136	274	1063
mic_asv217	Bacteria	Proteobacteria	Gammaproteobacteria	Cellvibrionales	Porticoccaceae	SAR92	69	57	89	81	2	0	3	1	0	1	3	0	0	0	0	11	5	50	17	83	59	182	5	10	15	3	0	3	5	0	0	3	0	0	0	0	1	5	22	95	527	253	177
mic_asv218	Bacteria	Proteobacteria	Alphaproteobacteria	Thalassobaculales	Nisaeaceae	OM75	480	513	548	129	227	634	221	316	71	178	138	314	351	86	251	121	63	146	76	46	10	33	73	128	41	147	287	254	73	47	44	38	41	51	77	61	65	40	11	16	3	1	7
mic_asv219	Bacteria	Proteobacteria	Gammaproteobacteria	Alteromonadales	Pseudoalteromonadaceae	Pseudoalteromonas	10	194	260	36	62	14	13	0	0	1	1	0	0	0	5	4	0	0	0	1	0	0	12	1	603	908	513	15	0	2	1	0	1	1	3	1	0	0	0	0	0	0	1
mic_asv220	Bacteria	Marinimicrobia_SAR406	Marinimicrobia_SAR406 uc	Marinimicrobia_SAR406 uc	Marinimicrobia_SAR406 uc	Marinimicrobia_SAR406 uc	0	0	0	0	0	0	4	19	1	25	26	33	5	35	14	5	1	2	0	0	0	0	0	0	0	1	0	2	22	45	70	49	32	83	60	40	55	21	3	0	1	0	1
mic_asv221	Bacteria	Proteobacteria	Alphaproteobacteria	Puniceispirillales	SAR116	SAR116 uc	626	945	557	210	452	89	104	135	4	6	14	16	2	18	26	13	20	75	33	150	110	113	192	127	92	103	62	76	39	12	16	20	11	6	7	12	19	19	4	26	22	4	46
mic_asv222	Bacteria	Bacteroidota	Bacteroidia	Flavobacteriales	NS9	NS9 uc	2	9	38	14	25	15	12	38	18	10	16	25	40	17	26	390	128	128	31	56	8	7	0	2	1	9	9	12	10	1	20	9	4	0	15	18	25	51	40	406	31	2	5
mic_asv223	Bacteria	Proteobacteria	Alphaproteobacteria	SAR11	SAR11 Clade I	SAR11 Clade Ia	154	162	186	80	221	51	128	179	33	11	46	88	93	41	70	110	144	212	132	173	127	122	65	50	23	89	45	57	31	28	32	49	23	21	31	31	61	53	20	96	99	126	86
mic_asv224	Bacteria	Planctomycetota	Planctomycetes	Pirellulales	Pirellulaceae	Pirellulaceae uc	0	0	0	0	0	7	31	64	31	29	71	144	91	17	184	47	14	20	10	1	0	0	0	0	0	0	7	28	16	56	86	54	69	44	99	102	203	241	51	55	32	21	2
mic_asv225	Bacteria	Proteobacteria	Alphaproteobacteria	Defluviicoccales	Defluviicoccales uc	Defluviicoccales uc	0	1	1	0	6	46	106	368	95	334	236	710	1284	297	681	98	33	27	4	0	0	0	0	2	0	1	18	48	54	56	60	154	131	157	202	125	180	111	23	7	2	0	0
mic_asv226	Bacteria	Bacteroidota	Bacteroidia	Flavobacteriales	Cryomorphaceae	NS10	374	203	39	34	29	0	0	0	0	0	1	0	0	0	0	49	392	321	79	245	12	166	43	7	62	64	1	0	0	0	2	0	0	0	0	0	0	1	0	332	278	247	357
mic_asv227	Bacteria	Proteobacteria	Alphaproteobacteria	SAR11	SAR11 Clade II	SAR11 Clade II uc	58	87	135	73	175	161	190	79	17	38	100	183	91	22	151	61	48	53	45	42	24	55	21	31	26	37	44	211	59	44	64	75	50	43	64	33	94	62	10	56	26	41	34
mic_asv228	Bacteria	Proteobacteria	Alphaproteobacteria	Alphaproteobacteria uc	Alphaproteobacteria uc	Alphaproteobacteria uc	6	6	4	4	4	63	133	93	17	62	112	209	232	101	242	57	50	62	24	16	2	1	0	2	0	2	18	28	38	32	36	61	33	50	88	100	145	106	15	21	17	2	3
mic_asv229	Bacteria	Bacteroidota	Bacteroidia	Cytophagales	Cyclobacteriaceae	Marinoscillum	98	114	82	39	57	49	67	72	1	6	31	48	39	28	37	24	13	41	17	30	43	45	26	86	54	98	29	31	43	13	21	13	11	9	10	15	29	32	25	34	52	71	37
mic_asv230	Bacteria	Proteobacteria	Alphaproteobacteria	Rhodobacterales	Rhodobacteraceae	Rhodobacteraceae uc	60	24	91	35	210	250	209	149	32	49	91	123	37	15	109	46	34	104	42	47	5	53	11	30	6	96	227	214	60	52	43	50	39	45	62	32	64	40	8	13	0	1	2
mic_asv233	Bacteria	Nitrospinota	Nitrospinia	Nitrospinales	Nitrospinaceae	Nitrospina	3	6	0	0	17	12	33	80	5	28	59	102	134	51	189	49	41	67	12	2	0	1	2	2	1	4	3	13	15	25	38	49	29	44	35	67	83	82	17	10	7	2	5
mic_asv234	Bacteria	Planctomycetota	Planctomycetes	Pirellulales	Pirellulaceae	Rhodopirellula	1	5	0	1	7	14	37	53	35	112	281	262	466	108	210	35	7	17	14	10	4	34	3	7	2	18	11	117	95	80	169	66	106	122	133	151	221	196	29	9	5	5	0
mic_asv235	Bacteria	Proteobacteria	Alphaproteobacteria	Puniceispirillales	SAR116	SAR116 uc	46	91	270	101	8	7	4	2	1	1	3	0	0	0	16	9	2	30	11	32	23	16	31	18	12	4	10	25	16	2	2	2	4	7	5	15	18	17	13	28	42	18	74
mic_asv236	Bacteria	Bacteroidota	Bacteroidia	Flavobacteriales	Flavobacteriaceae	NS2b	0	0	0	0	0	0	10	56	3	15	39	51	27	71	102	8	0	7	0	0	0	0	0	1	0	0	1	2	13	14	36	55	13	18	20	37	33	29	1	0	2	0	0
mic_asv237	Bacteria	Verrucomicrobiota	Verrucomicrobiae	Arctic97B-4	Arctic97B-4 uc	Arctic97B-4 uc	2	5	8	0	27	41	283	118	25	48	78	104	288	62	125	27	5	13	3	3	0	0	1	12	1	30	25	137	156	94	97	215	46	122	75	128	100	67	11	3	2	0	0
mic_asv238	Bacteria	Proteobacteria	Alphaproteobacteria	Rhodospirillales	AEGEAN-169	AEGEAN-169 uc	41	56	62	24	160	176	205	304	37	66	99	195	167	36	122	47	85	149	99	77	25	29	6	38	9	83	183	192	119	85	69	70	85	59	80	65	56	47	14	41	19	2	12
mic_asv239	Bacteria	Proteobacteria	Gammaproteobacteria	SAR86	SAR86 uc	SAR86 uc	70	296	96	83	189	0	20	0	0	0	2	0	0	0	1	2	5	4	4	11	16	3	70	206	225	188	3	2	5	6	2	0	0	1	0	3	0	3	0	3	3	0	4
mic_asv240	Bacteria	Proteobacteria	Alphaproteobacteria	Puniceispirillales	SAR116	Cand_Puniceispirillum	463	720	795	365	217	41	29	12	0	1	3	0	0	2	4	2	2	22	20	63	31	79	145	196	90	140	54	13	4	2	10	5	1	1	2	1	1	1	1	1	4	7	19
mic_asv241	Bacteria	Nitrospinota	Nitrospinia	Nitrospinales	Nitrospinaceae	Nitrospina	9	15	17	6	43	94	161	104	20	6	54	91	121	40	206	45	67	88	15	4	1	2	1	6	6	27	31	100	41	27	31	27	13	30	44	35	103	99	11	15	6	3	2
mic_asv242	Bacteria	Planctomycetota	Planctomycetes	Pirellulales	Pirellulaceae	Pirellulaceae uc	89	713	406	212	299	100	52	96	14	0	8	73	65	11	25	3	0	3	2	6	0	3	103	50	90	128	98	46	18	21	5	7	1	11	6	2	13	4	3	2	5	2	0
mic_asv243	Bacteria	Proteobacteria	Alphaproteobacteria	Rhodobacterales	Rhodobacteraceae	Sedimentitalea	0	3	5	13	59	34	13	45	0	26	1	14	0	0	24	0	3	0	20	0	0	0	0	0	3	3	0	11	17	3	3	5	2	0	0	3	16	1	1	0	4	2	4
mic_asv244	Bacteria	Bacteroidota	Bacteroidia	Flavobacteriales	Flavobacteriaceae	Polaribacter	0	2	183	50	12	3	0	0	0	0	0	1	14	11	0	19	3	10	4	7	2	10	0	1	0	4	1	2	0	0	3	0	0	7	0	5	6	5	2	6	3	7	15
mic_asv246	Bacteria	Proteobacteria	Alphaproteobacteria	SAR11	SAR11 Clade I	SAR11 Clade Ia	141	167	119	53	133	65	135	128	20	17	75	211	129	83	184	115	132	129	82	86	49	67	36	62	38	50	23	72	30	32	31	63	42	44	75	57	116	89	28	98	71	100	83
mic_asv247	Bacteria	Actinobacteriota	Actinobacteria	PeM15	PeM15 uc	PeM15 uc	46	100	115	37	56	61	74	11	12	15	19	28	57	9	43	9	8	10	11	24	10	12	42	63	29	98	47	68	39	19	26	28	8	34	9	27	27	54	3	9	12	23	5
mic_asv248	Bacteria	Proteobacteria	Gammaproteobacteria	Burkholderiales	Comamonadaceae	Rhodoferax	0	0	0	0	0	0	0	0	0	0	0	0	0	3	0	0	0	0	0	0	0	0	0	0	0	0	0	0	0	1	0	0	0	0	1	0	0	0	1	0	0	0	0
mic_asv249	Archaea	Thermoplasmatota	Thermoplasmata	Marine_Group_II	Marine_Group_II uc	Marine_Group_II uc	0	0	1	0	0	0	20	96	19	59	97	195	241	243	98	5	0	4	0	0	0	0	0	0	0	0	0	3	26	88	129	116	77	80	90	91	134	71	0	0	0	0	0
mic_asv250	Bacteria	Proteobacteria	Alphaproteobacteria	SAR11	SAR11 Clade I	SAR11 Clade Ib	2	0	0	1	7	12	111	180	24	66	177	387	167	116	253	113	94	67	23	7	1	0	0	1	0	6	13	25	53	78	117	99	95	83	194	76	200	138	44	44	29	0	2
mic_asv251	Bacteria	Proteobacteria	Alphaproteobacteria	SAR11	SAR11 Clade III	SAR11 Clade III uc	103	301	249	100	175	41	76	71	0	3	14	60	99	34	46	22	15	20	6	40	25	33	53	68	68	61	49	66	27	18	17	19	16	8	30	10	25	36	8	21	43	43	25
mic_asv252	Bacteria	Bacteroidota	Bacteroidia	Flavobacteriales	Flavobacteriaceae	Flavobacteriaceae uc	279	281	25	11	23	1	7	0	0	0	5	8	14	12	10	34	15	30	25	19	17	10	56	25	46	9	1	15	6	1	12	0	7	9	9	8	23	9	34	132	82	280	143
mic_asv253	Archaea	Thermoplasmatota	Thermoplasmata	Marine_Group_II	Marine_Group_II uc	Marine_Group_II uc	119	74	29	5	19	6	22	27	5	18	1	48	8	71	32	57	48	72	75	248	53	107	7	198	107	50	21	31	16	28	15	4	13	5	23	12	31	33	6	47	13	0	13
mic_asv254	Bacteria	Proteobacteria	Alphaproteobacteria	Thalassobaculales	Thalassobaculaceae	Thalassobaculum	3	4	0	0	16	22	58	308	13	55	64	151	251	62	191	46	37	29	10	1	1	3	0	1	0	4	13	40	78	33	50	86	38	50	82	94	125	103	13	11	9	2	1
mic_asv256	Bacteria	Bacteroidota	Bacteroidia	Flavobacteriales	Flavobacteriaceae	Flavobacteriaceae uc	566	1636	421	73	73	22	16	9	1	6	7	0	0	8	10	26	22	8	10	16	26	37	2055	164	404	150	48	31	19	18	10	12	16	14	17	17	11	13	16	131	99	142	105
mic_asv257	Bacteria	Verrucomicrobiota	Verrucomicrobiae	Verrucomicrobiales	Rubritaleaceae	Roseibacillus	577	471	70	25	39	12	15	8	0	4	9	17	1	0	1	0	0	1	1	10	9	142	343	292	53	82	61	58	16	8	2	2	4	1	3	4	5	6	0	0	0	0	1
mic_asv258	Bacteria	Bacteroidota	Bacteroidia	Flavobacteriales	Flavobacteriaceae	Formosa	1990	4201	392	42	12	1	0	0	0	0	8	0	0	0	0	0	3	8	50	86	117	101	46	10	6	3	3	4	7	5	3	7	2	0	1	5	2	1	0	2	1	6	2
mic_asv259	Bacteria	Proteobacteria	Alphaproteobacteria	AT-s3-44	AT-s3-44 uc	AT-s3-44 uc	15	11	10	2	32	57	201	239	65	120	122	309	432	127	310	52	54	52	23	7	2	4	2	5	2	27	25	140	115	75	71	130	73	100	143	84	164	141	25	10	13	2	1
mic_asv260	Bacteria	Bacteroidota	Bacteroidia	Cytophagales	Cyclobacteriaceae	Marinoscillum	0	0	0	0	0	1	0	0	0	0	1	1	0	0	0	3	0	0	0	0	0	0	0	0	0	0	0	0	0	0	0	0	1	0	0	7	0	0	0	0	0	0	0
mic_asv261	Bacteria	Proteobacteria	Alphaproteobacteria	SAR11	SAR11 Clade I	SAR11 Clade Ia	91	42	24	16	65	33	114	136	14	36	44	173	190	53	246	133	275	383	218	184	93	82	6	8	4	19	23	42	35	24	44	28	23	50	49	38	59	69	28	96	102	84	70
mic_asv262	Bacteria	Proteobacteria	Gammaproteobacteria	UBA10353	UBA10353 uc	UBA10353 uc	118	61	58	19	72	206	243	263	43	92	190	241	166	78	225	74	38	121	63	34	5	22	10	15	9	70	110	76	60	33	41	46	45	72	104	73	123	96	12	7	3	2	2
mic_asv263	Bacteria	Verrucomicrobiota	Verrucomicrobiae	Pedosphaerales	Pedosphaeraceae	SCGC_AAA164-E04	37	37	23	12	57	127	184	212	42	39	73	80	92	17	70	8	0	6	4	2	0	5	1	10	4	62	171	408	223	135	132	35	62	82	98	73	110	109	6	1	3	1	1
mic_asv264	Bacteria	Proteobacteria	Alphaproteobacteria	SAR11	SAR11 Clade II	SAR11 Clade II uc	69	148	277	150	214	126	124	124	23	45	80	221	105	39	110	39	34	44	28	33	15	39	37	71	26	61	48	113	57	28	47	54	22	38	62	24	103	63	15	38	22	28	22
mic_asv265	Bacteria	Proteobacteria	Gammaproteobacteria	SAR86	SAR86 uc	SAR86 uc	59	24	9	4	50	18	156	348	35	65	48	121	39	47	224	219	270	339	91	87	20	27	3	5	0	14	15	40	46	32	28	43	23	37	46	39	52	50	26	55	25	9	14
mic_asv266	Bacteria	Proteobacteria	Alphaproteobacteria	SAR11	SAR11 Clade I	SAR11 Clade Ia	177	227	134	81	84	27	54	42	11	46	55	86	43	34	101	92	98	121	61	84	38	81	63	50	14	23	18	43	19	20	22	56	21	33	43	24	53	44	28	86	64	100	74
mic_asv267	Bacteria	Cyanobacteria	Cyanobacteriia	Cyanobacteriia uc	Cyanobacteriia uc	Cyanobacteriia uc	27	20	7	0	8	34	114	89	16	18	55	77	20	31	151	372	92	54	51	69	3	64	1	2	1	4	15	48	28	22	19	24	21	19	19	20	61	94	55	107	35	7	13
mic_asv268	Bacteria	Proteobacteria	Gammaproteobacteria	Oceanospirillales	Pseudohongiellaceae	Pseudohongiella	11	18	5	3	9	3	69	78	40	77	341	235	382	297	861	513	178	158	85	35	6	17	1	3	0	9	2	18	15	53	99	158	142	191	302	194	364	390	210	112	77	3	8
mic_asv270	Bacteria	Proteobacteria	Alphaproteobacteria	Rhodobacterales	Rhodobacteraceae	Rhodobacteraceae uc	343	710	671	176	206	45	28	31	11	11	6	44	20	8	43	31	51	109	75	200	84	102	102	135	47	38	29	20	16	7	14	18	11	24	15	11	25	19	6	30	29	24	53
mic_asv271	Bacteria	Proteobacteria	Gammaproteobacteria	UBA10353	UBA10353 uc	UBA10353 uc	0	1	0	0	3	9	86	113	28	98	142	291	328	68	248	77	24	37	8	0	0	0	0	1	0	4	6	37	37	48	48	85	47	89	106	97	129	134	32	11	5	0	0
mic_asv272	Bacteria	Proteobacteria	Gammaproteobacteria	HOC36	HOC36 uc	HOC36 uc	0	0	1	0	5	39	160	689	80	138	115	468	1028	249	695	63	30	19	8	0	0	0	0	0	0	1	33	35	124	62	71	138	150	191	315	162	231	109	25	9	2	0	0
mic_asv273	Bacteria	Proteobacteria	Alphaproteobacteria	Rhodobacterales	Rhodobacteraceae	Amylibacter	0	0	0	0	0	0	0	0	0	0	0	0	0	0	0	1	1	0	0	0	0	1	0	1	1	0	1	1	5	3	2	5	8	0	0	2	6	1	2	1	1	0	2
mic_asv274	Bacteria	Proteobacteria	Alphaproteobacteria	SAR11	SAR11 Clade I	SAR11 Clade Ib	79	79	133	60	275	88	215	269	44	90	177	312	297	103	215	86	80	82	56	23	12	26	14	17	8	24	26	77	59	64	61	95	93	92	128	56	126	109	19	28	35	20	19
mic_asv275	Bacteria	Proteobacteria	Gammaproteobacteria	Burkholderiales	Methylophilaceae	OM43	189	84	32	8	31	51	72	92	38	60	131	210	124	77	426	134	127	153	71	75	19	44	39	9	4	13	21	35	32	20	29	34	42	34	49	29	81	78	29	67	58	33	34
mic_asv276	Bacteria	Proteobacteria	Alphaproteobacteria	Parvibaculales	Parvibaculaceae	Parvibaculaceae uc	31	46	51	49	255	231	114	153	17	66	103	183	199	75	282	70	52	23	12	6	0	0	5	40	25	172	391	83	27	55	52	63	56	51	67	56	145	137	44	26	9	0	0
mic_asv277	Bacteria	Planctomycetota	Planctomycetes	Pirellulales	Pirellulaceae	Pirellulaceae uc	2	0	0	3	7	26	34	85	29	95	176	321	296	50	296	52	19	31	12	3	0	0	0	0	1	3	15	23	33	40	50	28	54	89	84	70	136	175	28	25	24	13	4
mic_asv278	Bacteria	Verrucomicrobiota	Verrucomicrobiae	Opitutales	Puniceicoccaceae	Lentimonas	166	299	17	4	3	0	0	0	0	0	0	1	1	0	0	0	0	0	12	2227	1194	646	433	13	4	9	2	0	4	3	4	1	5	1	1	1	2	1	0	0	4	16	198
mic_asv279	Archaea	Thermoplasmatota	Thermoplasmata	Marine_Group_II	Marine_Group_II uc	Marine_Group_II uc	0	0	2	0	5	7	71	173	32	64	214	314	389	515	405	47	5	8	1	2	0	0	1	4	1	1	18	47	63	150	245	128	162	173	210	130	357	245	4	2	1	0	0
mic_asv280	Bacteria	Proteobacteria	Alphaproteobacteria	SAR11	SAR11 uc	SAR11 uc	13	22	39	30	67	40	77	46	8	4	40	57	34	45	44	17	12	21	6	10	6	11	11	22	8	9	9	45	33	11	18	24	15	10	23	23	48	52	7	14	7	21	6
mic_asv281	Bacteria	Proteobacteria	Gammaproteobacteria	Steroidobacterales	Woeseiaceae	Woeseia	21	38	69	41	137	98	126	122	2	23	22	34	27	14	41	6	5	3	0	0	0	0	15	23	34	56	37	73	28	16	13	13	5	3	5	7	8	10	1	0	0	0	0
mic_asv282	Bacteria	Proteobacteria	Alphaproteobacteria	Defluviicoccales	Defluviicoccales uc	Defluviicoccales uc	0	0	0	0	1	1	67	221	23	99	93	216	642	135	234	44	20	10	0	0	0	0	0	0	0	0	0	5	31	45	68	186	78	105	92	107	81	89	27	7	0	3	0
mic_asv283	Bacteria	Bacteroidota	Bacteroidia	Flavobacteriales	Flavobacteriaceae	Flavobacteriaceae uc	231	179	109	32	47	18	6	6	0	1	0	2	7	0	18	32	18	23	48	132	138	200	431	51	24	14	8	2	4	0	5	9	1	0	2	5	3	1	1	50	8	4	76
mic_asv284	Bacteria	Nitrospinota	Nitrospinia	Nitrospinales	Nitrospinaceae	LS-NOB	9	12	7	1	29	44	77	7	17	21	54	92	40	16	101	28	4	16	9	1	0	4	1	8	6	34	58	91	51	38	50	23	22	43	47	27	76	82	30	13	6	1	0
mic_asv285	Bacteria	Bacteroidota	Bacteroidia	Flavobacteriales	Flavobacteriaceae	Polaribacter	0	1	0	0	1	0	0	0	0	1	0	0	0	0	4	5	3	4	0	30	20	2	0	0	0	0	0	0	0	0	0	0	0	0	0	0	0	0	0	0	0	0	0
mic_asv287	Bacteria	Proteobacteria	Alphaproteobacteria	AT-s3-44	AT-s3-44 uc	AT-s3-44 uc	2	0	0	0	4	9	112	340	31	128	229	243	220	88	321	58	24	11	3	0	0	0	0	2	0	2	3	17	60	57	59	79	78	79	129	73	119	104	25	7	1	0	0
mic_asv288	Bacteria	Bacteroidota	Bacteroidia	Cytophagales	Cyclobacteriaceae	Cyclobacteriaceae uc	2	270	105	47	0	0	0	0	0	0	1	0	0	0	0	0	0	1	8	533	211	42	9	1	0	0	0	0	0	0	0	1	0	0	0	0	0	0	0	0	0	0	0
mic_asv289	Bacteria	Proteobacteria	Gammaproteobacteria	Alteromonadales	Pseudoalteromonadaceae	Pseudoalteromonas	0	0	0	0	0	0	0	0	0	0	0	0	0	0	0	0	0	0	0	0	0	0	0	0	0	0	0	0	0	0	0	0	0	0	0	0	0	0	0	0	0	0	0
mic_asv290	Bacteria	Bacteroidota	Bacteroidia	Flavobacteriales	Flavobacteriaceae	Flavobacteriaceae uc	140	637	222	24	15	3	0	0	0	0	1	0	0	0	0	1	0	0	1	0	1	3	47	7	0	3	3	2	3	0	3	0	0	0	0	2	0	0	0	1	0	0	0
mic_asv291	Bacteria	Proteobacteria	Alphaproteobacteria	Rhodospirillales	AEGEAN-169	AEGEAN-169 uc	49	25	38	16	102	48	142	148	17	30	69	130	84	37	91	54	70	92	54	34	20	8	4	22	17	63	80	98	62	35	43	41	24	16	53	22	57	69	18	30	24	7	6
mic_asv292	Bacteria	Bacteroidota	Bacteroidia	Flavobacteriales	NS9	NS9 uc	9	15	1	4	0	0	0	0	2	0	0	0	0	2	1	118	42	157	83	318	270	114	5	5	4	1	0	2	1	1	1	0	0	0	9	12	19	19	210	473	260	1311	1153
mic_asv293	Bacteria	Bacteroidota	Bacteroidia	Flavobacteriales	Flavobacteriaceae	NS5	444	715	145	64	181	42	44	35	0	6	10	26	62	3	6	3	6	7	2	17	25	15	205	585	227	252	104	45	22	17	8	20	8	12	8	5	10	7	5	9	18	6	19
mic_asv294	Bacteria	Proteobacteria	Gammaproteobacteria	Cellvibrionales	Spongiibacteraceae	Oceanicoccus	8	1	0	1	0	0	0	0	0	0	0	2	0	0	0	0	5	38	957	43	68	63	5	2	17	4	1	0	0	0	1	0	1	0	0	1	11	1	5	24	192	1118	180
mic_asv295	Archaea	Crenarchaeota	Nitrososphaeria	Nitrosopumilales	Nitrosopumilaceae	Cand_Nitrosopumilus	0	0	0	0	0	0	7	27	2	1	3	8	43	4	16	5	11	9	3	0	0	0	0	0	0	0	0	0	2	9	11	42	13	3	16	31	21	36	8	2	1	1	1
mic_asv296	Bacteria	Verrucomicrobiota	Lentisphaeria	Victivallales	Arctic95B-14	Arctic95B-14 uc	0	0	0	0	0	1	4	150	44	120	293	616	647	183	681	106	16	19	2	0	0	0	0	0	0	0	0	1	6	16	23	36	84	200	250	141	302	183	33	10	2	0	0
mic_asv297	Bacteria	Proteobacteria	Alphaproteobacteria	Rhodospirillales	Rhodospirillaceae	Rhodospirillaceae uc	0	0	2	0	7	20	96	319	103	161	126	458	625	232	372	65	24	21	4	0	0	1	0	0	0	5	4	25	52	40	47	183	106	180	175	167	179	125	20	7	4	0	0
mic_asv298	Bacteria	Verrucomicrobiota	Verrucomicrobiae	Opitutales	Puniceicoccaceae	MB11C04	1	13	21	12	34	9	186	272	22	104	147	188	389	45	257	23	14	16	1	2	0	6	0	2	3	11	5	29	59	80	88	120	56	94	104	96	124	74	13	2	2	0	0
mic_asv299	Bacteria	Bacteroidota	Bacteroidia	Flavobacteriales	Flavobacteriaceae	Formosa	33	45	478	70	121	3	6	10	0	0	0	1	0	0	0	0	0	18	108	137	197	68	23	16	4	8	0	1	2	0	4	0	1	0	1	2	0	0	0	0	3	9	9
mic_asv300	Bacteria	Proteobacteria	Gammaproteobacteria	Oceanospirillales	Pseudohongiellaceae	Pseudohongiella	361	392	538	187	115	52	57	53	10	6	10	20	24	0	19	9	19	66	37	171	459	196	136	210	144	14	37	10	11	2	5	2	2	2	7	10	3	5	8	5	54	66	178
mic_asv301	Bacteria	Proteobacteria	Alphaproteobacteria	SAR11	SAR11 Clade II	SAR11 Clade II uc	50	126	172	111	213	157	138	91	10	35	85	157	104	32	67	59	47	47	34	29	22	27	40	79	37	45	47	181	55	37	59	45	27	36	47	38	79	67	12	34	23	42	8
mic_asv302	Bacteria	Proteobacteria	Gammaproteobacteria	Cellvibrionales	Halieaceae	Marimicrobium	84	68	46	5	18	23	54	101	22	54	46	63	71	9	132	35	14	26	58	59	12	46	11	4	8	12	6	23	27	21	25	42	16	9	33	30	40	25	16	53	62	137	33
mic_asv303	Bacteria	Proteobacteria	Alphaproteobacteria	Rhodospirillales	Magnetospiraceae	Magnetospira	52	32	12	6	27	14	54	10	9	3	12	37	6	18	31	7	12	18	7	4	1	3	4	5	5	12	10	36	23	16	15	9	3	17	16	25	46	27	10	5	15	7	3
mic_asv304	Bacteria	Proteobacteria	Gammaproteobacteria	Burkholderiales	Nitrosomonadaceae	Nitrosomonas	2	1	3	1	12	14	167	141	28	29	35	73	43	55	115	13	8	16	4	0	0	0	0	0	0	2	14	79	45	20	16	30	14	4	16	14	37	41	6	0	2	0	0
mic_asv306	Bacteria	Proteobacteria	Gammaproteobacteria	Alteromonadales	Pseudoalteromonadaceae	Pseudoalteromonas	0	0	0	0	0	0	0	0	0	0	0	0	0	0	0	0	0	0	0	0	0	0	0	0	0	0	0	0	0	0	0	0	0	0	0	0	0	0	0	0	0	0	0
mic_asv308	Bacteria	Proteobacteria	Alphaproteobacteria	SAR11	SAR11 Clade I	SAR11 Clade Ib	0	1	0	0	9	6	34	58	8	35	63	125	137	26	57	28	25	17	17	1	0	0	0	2	1	1	4	13	10	20	30	47	31	23	53	27	62	59	11	10	4	2	1
mic_asv309	Bacteria	Gemmatimonadota	BD2-11	BD2-11 uc	BD2-11 uc	BD2-11 uc	0	0	0	0	1	0	40	56	5	48	78	115	79	28	153	4	0	3	1	0	0	0	0	0	0	0	0	4	13	64	71	72	44	101	66	64	102	47	3	0	0	0	0
mic_asv310	Archaea	Crenarchaeota	Nitrososphaeria	Nitrosopumilales	Nitrosopumilaceae	Cand_Nitrosopumilus	1	2	0	0	6	12	53	28	7	8	21	55	62	5	39	8	4	11	7	1	0	0	0	1	0	6	10	36	46	46	67	93	28	104	35	48	44	54	25	10	12	1	3
mic_asv311	Bacteria	Planctomycetota	Planctomycetes	Pirellulales	Pirellulaceae	Rhodopirellula	0	0	0	0	3	2	72	320	53	127	413	262	391	95	427	44	2	12	1	2	0	0	0	0	1	0	1	5	7	3	17	29	50	53	90	33	75	34	12	1	1	1	0
mic_asv312	Bacteria	Bacteroidota	Bacteroidia	Cytophagales	Cyclobacteriaceae	Cyclobacteriaceae uc	2	9	24	10	12	1	0	0	0	0	1	2	0	0	0	4	1	9	23	143	1161	124	4	1	0	1	0	0	0	0	0	0	0	0	0	0	0	0	0	6	5	5	8
mic_asv313	Bacteria	Proteobacteria	Alphaproteobacteria	SAR11	SAR11 uc	SAR11 uc	3	25	28	10	29	19	53	24	1	5	21	49	25	29	28	5	7	3	7	7	9	11	3	20	16	7	12	44	19	9	10	15	5	4	23	18	44	30	5	11	10	18	7
mic_asv314	Bacteria	Bacteroidota	Bacteroidia	Cytophagales	Cyclobacteriaceae	Cyclobacteriaceae uc	1255	234	38	11	0	1	0	0	0	0	2	0	0	0	0	0	0	0	0	102	773	278	24	17	19	5	3	1	3	0	1	2	1	4	0	5	3	1	0	1	1	1	6
mic_asv315	Bacteria	Proteobacteria	Gammaproteobacteria	SAR86	SAR86 uc	SAR86 uc	0	0	0	0	2	4	38	50	21	15	59	126	42	54	121	24	15	20	3	0	0	0	0	0	0	0	0	3	8	17	17	38	11	16	17	28	47	30	4	2	3	1	0
mic_asv316	Archaea	Crenarchaeota	Nitrososphaeria	Nitrosopumilales	Nitrosopumilaceae	Cand_Nitrosopumilus	8	26	15	5	31	138	96	94	11	26	51	114	31	70	113	32	28	50	29	5	0	5	4	21	9	31	145	153	27	37	55	44	30	40	50	48	75	66	43	31	25	5	3
mic_asv317	Bacteria	Proteobacteria	Alphaproteobacteria	Rhodospirillales	Magnetospiraceae	Magnetospiraceae uc	2	0	1	0	11	5	109	268	48	134	113	237	206	95	272	39	18	10	5	0	0	0	0	0	0	4	12	29	80	76	63	165	61	76	149	109	162	108	5	5	1	1	0
mic_asv318	Bacteria	Planctomycetota	OM190	OM190 uc	OM190 uc	OM190 uc	0	1	0	0	5	30	18	124	15	19	48	82	113	37	179	44	27	10	2	0	0	1	0	0	1	3	12	56	58	32	26	23	13	31	31	68	99	118	64	10	13	8	2
mic_asv319	Bacteria	Verrucomicrobiota	Verrucomicrobiae	Verrucomicrobiales	Rubritaleaceae	Roseibacillus	100	162	46	6	11	71	1	28	0	0	1	0	0	1	1	0	0	2	16	30	21	208	160	9	1	3	10	7	5	3	0	4	1	0	1	0	2	4	0	0	0	0	0
mic_asv320	Bacteria	Planctomycetota	Planctomycetes	Pirellulales	Pirellulaceae	Pirellulaceae uc	12	39	149	67	111	370	62	197	17	70	40	217	135	7	108	14	14	6	4	4	1	8	48	27	39	100	269	271	59	53	52	33	29	19	19	35	38	41	5	10	1	4	0
mic_asv321	Bacteria	Proteobacteria	Alphaproteobacteria	Defluviicoccales	Defluviicoccales uc	Defluviicoccales uc	11	11	5	1	16	138	197	200	14	59	58	107	214	41	108	25	6	6	6	1	0	2	1	2	2	30	128	137	119	56	26	41	33	44	31	44	52	34	8	4	1	2	1
mic_asv322	Bacteria	Planctomycetota	Phycisphaerae	Phycisphaerales	Phycisphaeraceae	JL-ETNP-F27	0	1	0	0	6	4	67	119	14	36	75	144	111	57	138	35	21	13	3	0	0	0	1	1	1	1	6	25	34	33	35	33	26	33	42	40	112	86	31	2	3	2	2
mic_asv323	Bacteria	Proteobacteria	Gammaproteobacteria	Vibrionales	Vibrionaceae	Photobacterium	0	0	0	0	0	0	0	0	0	0	0	0	0	0	0	0	0	0	0	82	0	0	0	0	0	0	0	0	8	5	3	2	0	7	0	4	2	0	1	0	0	0	0
mic_asv324	Bacteria	Proteobacteria	Gammaproteobacteria	Alteromonadales	Colwelliaceae	Colwellia	0	0	0	0	0	2	0	0	0	0	0	0	10	4	12	1	0	0	0	0	0	0	0	0	0	0	0	0	0	2	0	0	0	0	0	0	0	0	2	0	0	0	0
mic_asv325	Bacteria	Bacteroidota	Bacteroidia	Flavobacteriales	Flavobacteriaceae	Polaribacter	0	0	2	0	0	0	0	0	0	0	0	0	0	0	0	0	0	0	1	0	0	2	0	1	0	0	0	0	1	0	0	0	0	0	0	1	0	0	0	0	0	0	0
mic_asv326	Bacteria	Marinimicrobia_SAR406	Marinimicrobia_SAR406 uc	Marinimicrobia_SAR406 uc	Marinimicrobia_SAR406 uc	Marinimicrobia_SAR406 uc	0	0	0	0	0	1	7	11	1	17	16	30	1	53	22	4	1	1	0	0	1	0	0	0	0	0	1	2	9	10	23	25	15	26	27	20	16	21	9	5	2	0	0
mic_asv327	Bacteria	Proteobacteria	Alphaproteobacteria	Rhodobacterales	Rhodobacteraceae	Yoonia-Loktanella	58	0	7	2	0	0	0	0	0	0	0	11	33	5	5	8	11	35	71	207	42	195	4	2	12	0	0	12	16	10	11	14	6	7	0	6	10	11	25	57	123	919	279
mic_asv328	Bacteria	Proteobacteria	Gammaproteobacteria	Alteromonadales	Alteromonadaceae	Glaciecola	0	0	0	0	0	0	0	0	0	0	0	0	5	1	0	0	5	0	3	0	0	0	0	0	0	0	3	11	231	38	67	14	0	11	2	0	0	0	1	2	1	1	0
mic_asv329	Bacteria	Marinimicrobia_SAR406	Marinimicrobia_SAR406 uc	Marinimicrobia_SAR406 uc	Marinimicrobia_SAR406 uc	Marinimicrobia_SAR406 uc	0	0	0	0	0	1	16	51	5	9	32	75	10	70	78	8	1	3	1	1	0	2	0	0	0	0	0	2	11	13	22	26	14	19	33	21	46	21	11	3	6	0	0
mic_asv330	Bacteria	Verrucomicrobiota	Verrucomicrobiae	Arctic97B-4	Arctic97B-4 uc	Arctic97B-4 uc	0	0	2	1	13	23	205	121	48	166	424	305	388	43	252	24	2	4	0	0	0	0	0	2	0	2	20	30	55	34	44	25	85	78	122	52	121	70	7	1	1	0	0
mic_asv331	Bacteria	Proteobacteria	Alphaproteobacteria	Defluviicoccales	Defluviicoccales uc	Defluviicoccales uc	0	0	0	0	0	0	0	40	1	16	4	25	29	14	25	6	2	1	1	0	0	0	0	1	1	0	0	1	6	4	8	21	6	9	5	17	20	17	2	0	0	0	0
mic_asv332	Bacteria	Proteobacteria	Gammaproteobacteria	SAR86	SAR86 uc	SAR86 uc	1	3	0	1	8	10	129	218	24	55	87	127	162	58	108	111	97	200	53	20	0	9	0	0	0	9	6	50	94	39	68	75	40	63	76	68	101	48	21	26	15	0	1
mic_asv333	Bacteria	Proteobacteria	Gammaproteobacteria	EPR3968-O8a-Bc78	EPR3968-O8a-Bc78 uc	EPR3968-O8a-Bc78 uc	2	0	0	0	7	4	75	258	32	136	160	385	307	82	376	38	14	8	2	0	0	0	0	0	0	1	6	11	36	48	37	63	43	63	78	59	56	54	7	1	0	0	0
mic_asv334	Bacteria	Proteobacteria	Alphaproteobacteria	SAR11	SAR11 uc	SAR11 uc	49	64	119	61	107	95	160	148	14	35	72	167	152	19	69	45	24	32	19	27	13	20	31	43	18	20	37	104	46	31	31	30	22	44	39	28	86	57	12	24	6	23	2
mic_asv335	Bacteria	Proteobacteria	Alphaproteobacteria	SAR11	SAR11 Clade I	SAR11 Clade Ib	94	73	54	23	37	27	52	56	24	31	65	167	142	30	152	115	112	120	129	64	30	51	18	17	7	22	24	58	27	22	32	23	26	38	51	34	81	69	52	114	46	66	41
mic_asv336	Bacteria	Verrucomicrobiota	Verrucomicrobiae	Verrucomicrobiales	Rubritaleaceae	Roseibacillus	0	2	0	0	5	3	89	232	11	59	37	51	111	37	57	7	1	2	0	0	0	0	0	1	0	1	4	12	31	28	38	25	34	28	40	43	38	48	3	0	0	0	1
mic_asv337	Bacteria	Bacteroidota	Bacteroidia	Flavobacteriales	NS9	NS9 uc	21	4	0	3	2	0	0	0	5	0	9	9	18	5	3	150	217	327	215	108	7	21	0	1	1	2	2	0	0	0	1	0	0	3	2	0	1	2	36	1048	425	17	37
mic_asv338	Bacteria	Proteobacteria	Alphaproteobacteria	Puniceispirillales	SAR116	Cand_Puniceispirillum	307	344	1027	498	385	78	45	10	1	4	13	1	0	0	5	4	4	28	12	47	8	100	127	164	68	130	87	49	8	5	12	1	3	4	2	8	4	3	1	3	1	1	5
mic_asv339	Bacteria	Bacteroidota	Bacteroidia	Cytophagales	Cyclobacteriaceae	Cyclobacteriaceae uc	95	924	80	16	10	0	0	0	0	0	0	0	2	0	0	0	0	0	2	88	1112	226	12	2	11	7	0	0	0	0	0	0	0	0	0	0	0	0	0	1	0	1	2
mic_asv340	Bacteria	Proteobacteria	Alphaproteobacteria	AT-s3-44	AT-s3-44 uc	AT-s3-44 uc	0	0	0	0	1	0	18	130	29	71	100	248	382	150	245	50	18	9	2	1	0	0	0	0	0	0	0	8	11	28	31	110	58	74	129	92	125	61	15	4	0	0	0
mic_asv342	Bacteria	Bacteroidota	Bacteroidia	Flavobacteriales	Flavobacteriaceae	NS4	13	1	1	3	3	16	6	9	11	10	30	20	48	4	24	111	89	726	351	236	76	161	5	12	2	12	37	48	39	16	14	27	15	23	12	6	18	19	12	142	22	1	40
mic_asv343	Bacteria	PAUC34f	PAUC34f uc	PAUC34f uc	PAUC34f uc	PAUC34f uc	0	0	0	0	6	9	66	64	22	37	136	132	226	60	187	26	5	5	1	0	0	0	0	0	0	0	2	25	39	42	68	58	56	92	85	76	142	97	12	4	1	0	0
mic_asv344	Bacteria	Bacteroidota	Bacteroidia	Flavobacteriales	Flavobacteriaceae	NS5	205	113	85	40	40	8	4	0	0	0	4	0	13	0	1	5	0	26	41	112	227	336	101	89	51	22	8	8	1	2	1	0	0	0	0	1	5	3	24	95	173	136	573
mic_asv346	Bacteria	Proteobacteria	Alphaproteobacteria	Rhodospirillales	AEGEAN-169	AEGEAN-169 uc	33	22	5	6	42	11	76	44	2	2	15	53	19	2	39	42	41	36	22	14	9	10	2	12	11	47	26	43	30	25	40	31	16	28	28	26	59	42	17	34	35	9	10
mic_asv347	Archaea	Crenarchaeota	Nitrososphaeria	Nitrosopumilales	Nitrosopumilaceae	Cand_Nitrosopelagicus	0	3	7	0	29	114	170	204	17	94	103	222	133	90	244	41	27	31	21	5	0	1	2	13	6	33	109	143	77	44	69	20	52	80	101	88	144	124	66	45	32	9	1
mic_asv348	Bacteria	Planctomycetota	Phycisphaerae	Phycisphaerales	Phycisphaeraceae	JL-ETNP-F27	4	4	0	0	3	52	78	55	15	4	31	126	12	46	73	19	3	8	4	1	0	0	0	1	0	4	21	163	83	40	54	35	18	40	46	38	90	82	30	11	8	1	1
mic_asv349	Bacteria	Actinobacteriota	Acidimicrobiia	Microtrichales	Microtrichaceae	Microtrichaceae uc	0	0	0	0	0	0	20	25	8	30	44	56	35	21	91	11	3	7	0	0	0	0	0	0	0	0	0	2	6	15	24	20	18	47	20	34	53	57	3	2	0	1	0
mic_asv350	Bacteria	Proteobacteria	Gammaproteobacteria	Cellvibrionales	Cellvibrionaceae	Cellvibrionaceae uc	415	159	20	0	7	0	0	0	0	0	0	1	0	0	0	65	18	20	76	197	145	37	2	17	13	6	1	1	0	0	0	2	1	0	0	0	1	0	19	88	76	40	7
mic_asv351	Bacteria	Proteobacteria	Gammaproteobacteria	EPR3968-O8a-Bc78	EPR3968-O8a-Bc78 uc	EPR3968-O8a-Bc78 uc	0	0	0	0	0	0	0	0	0	0	0	12	0	1	0	0	0	0	0	0	0	0	0	0	0	0	0	0	1	0	0	0	0	0	0	5	0	0	0	0	0	0	0
mic_asv352	Bacteria	Proteobacteria	Alphaproteobacteria	Rhodospirillales	AEGEAN-169	AEGEAN-169 uc	78	53	52	27	102	60	126	93	15	24	44	143	104	25	79	50	41	60	28	48	21	17	5	23	24	64	37	57	27	22	15	21	18	7	21	23	29	27	7	10	10	2	6
mic_asv353	Bacteria	Verrucomicrobiota	Verrucomicrobiae	Verrucomicrobiales	Rubritaleaceae	Rubritalea	0	0	0	0	0	0	0	0	0	0	0	0	0	0	0	0	0	0	0	0	0	0	0	0	1	0	0	1	0	0	1	0	1	0	0	1	1	0	0	0	0	1	0
mic_asv354	Bacteria	Bacteroidota	Bacteroidia	Flavobacteriales	Flavobacteriaceae	Flavobacteriaceae uc	745	993	496	115	139	19	24	41	0	6	4	5	0	5	15	0	2	6	1	15	14	60	26	6	0	6	13	16	5	5	6	0	4	2	3	5	1	3	1	0	0	0	2
mic_asv356	Bacteria	Proteobacteria	Gammaproteobacteria	Thiotrichales	Thiotrichaceae	Thiotrichaceae uc	23	23	2	5	0	4	4	3	2	5	1	0	0	0	0	3	8	36	11	19	32	1	1	2	0	1	1	5	2	2	2	18	0	0	0	5	2	1	0	6	30	13	54
mic_asv357	Bacteria	Proteobacteria	Alphaproteobacteria	SAR11	SAR11 Clade II	SAR11 Clade II uc	53	116	184	127	181	97	110	79	18	27	57	151	96	31	117	42	48	36	29	24	14	28	43	44	19	36	24	90	35	23	34	51	27	44	49	31	51	52	11	32	19	35	16
mic_asv358	Bacteria	Proteobacteria	Alphaproteobacteria	SAR11	SAR11 Clade I	SAR11 Clade Ib	2	0	1	0	11	17	95	165	36	66	110	311	198	82	204	49	61	36	9	3	0	4	0	0	0	5	20	32	38	47	47	63	53	58	103	54	102	89	21	10	6	4	2
mic_asv359	Bacteria	Proteobacteria	Alphaproteobacteria	SAR11	SAR11 Clade I	SAR11 Clade Ia	94	173	371	143	331	68	112	89	10	16	26	49	11	24	44	31	41	26	51	65	23	28	58	46	17	76	41	62	35	14	19	23	17	15	23	13	24	22	8	28	15	11	20
mic_asv360	Bacteria	Proteobacteria	Gammaproteobacteria	Cellvibrionales	Halieaceae	OM60(NOR5)	240	191	350	218	235	163	100	133	13	18	32	33	30	2	36	8	9	42	12	36	40	67	125	103	66	107	104	31	22	7	6	22	10	16	16	7	17	6	1	15	11	25	31
mic_asv361	Bacteria	Proteobacteria	Gammaproteobacteria	Oceanospirillales	Pseudohongiellaceae	Pseudohongiella	0	3	0	0	1	1	16	26	0	7	13	22	63	97	74	60	35	37	8	0	0	1	0	0	0	1	2	6	15	51	66	80	41	44	47	59	77	104	30	29	27	0	2
mic_asv362	Bacteria	Bacteroidota	Bacteroidia	Flavobacteriales	NS7	NS7 uc	105	586	116	36	14	1	0	4	0	0	0	0	0	0	0	1	0	0	2	31	51	26	23	9	4	3	4	1	0	0	0	0	0	0	0	0	0	0	0	1	3	4	3
mic_asv363	Bacteria	Proteobacteria	Alphaproteobacteria	Rickettsiales	Mitochondria	Mitochondria uc	8	303	143	39	28	0	6	0	0	0	0	0	0	0	31	9	28	33	13	74	19	55	25	2	9	11	0	0	1	0	0	0	1	0	0	0	2	4	1	3	2	11	17
mic_asv364	Bacteria	Planctomycetota	Planctomycetes	Pirellulales	Pirellulaceae	Rhodopirellula	0	0	0	0	0	0	15	36	6	11	12	11	0	25	37	4	0	0	0	0	0	0	0	0	0	0	0	1	0	2	6	0	3	0	14	9	6	11	4	1	0	0	0
mic_asv365	Bacteria	Proteobacteria	Alphaproteobacteria	Rhodospirillales	Magnetospiraceae	Magnetospiraceae uc	109	333	172	46	24	96	55	180	13	50	40	89	74	23	47	13	10	21	7	14	9	7	16	36	21	41	97	80	49	23	22	31	19	23	22	36	21	21	7	5	4	2	8
mic_asv366	Bacteria	Proteobacteria	Alphaproteobacteria	SAR11	SAR11 Clade I	SAR11 Clade Ib	26	15	27	5	42	43	48	118	19	31	74	155	150	34	121	110	142	134	71	64	7	32	3	4	1	29	25	97	44	29	37	46	44	43	92	32	118	77	26	70	39	19	23
mic_asv367	Bacteria	Verrucomicrobiota	Verrucomicrobiae	Opitutales	Puniceicoccaceae	Cerasicoccus	0	0	0	0	0	4	39	82	18	23	78	122	63	17	113	10	5	5	4	0	0	1	0	1	0	1	3	9	12	25	24	20	35	53	44	28	75	51	6	0	1	0	0
mic_asv368	Bacteria	Proteobacteria	Alphaproteobacteria	Rhodospirillales	Magnetospiraceae	Magnetospiraceae uc	56	55	45	16	55	68	96	147	12	51	48	96	49	75	193	51	37	86	64	32	4	7	13	24	7	41	44	38	27	18	11	7	13	9	29	35	36	41	18	26	16	2	4
mic_asv369	Bacteria	Marinimicrobia_SAR406	Marinimicrobia_SAR406 uc	Marinimicrobia_SAR406 uc	Marinimicrobia_SAR406 uc	Marinimicrobia_SAR406 uc	0	0	0	0	0	0	3	29	13	17	28	29	25	34	9	1	3	2	2	1	0	0	0	0	0	1	7	18	23	38	34	17	32	49	36	20	35	12	2	5	1	0	0
mic_asv371	Bacteria	Planctomycetota	Planctomycetes	Pirellulales	Pirellulaceae	Blastopirellula	14	37	4	0	6	2	22	35	0	0	0	0	0	0	4	0	1	0	0	0	0	0	0	0	0	0	0	2	15	3	11	8	0	5	0	1	3	5	3	0	4	0	0
mic_asv372	Bacteria	Proteobacteria	Gammaproteobacteria	Alteromonadales	Colwelliaceae	Colwelliaceae uc	0	0	0	0	0	0	0	0	0	0	0	0	0	0	5	304	52	39	13	0	0	1	0	2	0	0	0	0	0	0	0	1	0	1	0	0	0	9	105	188	45	60	2
mic_asv373	Bacteria	Proteobacteria	Alphaproteobacteria	Sneathiellales	Sneathiellaceae	Sneathiellaceae uc	0	0	0	0	4	5	77	151	31	95	378	357	357	96	561	62	18	2	0	0	0	0	0	0	0	0	1	12	28	16	19	25	37	96	112	57	154	104	9	2	0	0	0
mic_asv374	Bacteria	Cyanobacteria	Cyanobacteriia	Synechococcales	Cyanobiaceae	Synechococcus	57	237	782	187	132	31	25	13	0	0	0	0	31	0	22	13	6	57	18	40	13	44	280	399	107	84	14	3	3	1	1	0	0	0	0	2	0	1	0	6	1	1	0
mic_asv375	Bacteria	Proteobacteria	Alphaproteobacteria	SAR11	SAR11 Clade II	SAR11 Clade II uc	40	92	129	61	137	125	163	254	19	33	48	154	161	12	93	31	33	45	22	30	19	30	17	25	8	33	21	94	37	35	35	31	33	24	30	13	74	29	8	14	20	30	12
mic_asv376	Bacteria	Proteobacteria	Alphaproteobacteria	SAR11	SAR11 Clade II	SAR11 Clade II uc	45	70	89	66	135	56	63	55	6	13	22	96	61	8	65	21	14	19	7	11	6	11	17	27	18	37	26	59	35	11	31	21	18	32	24	22	39	48	6	6	9	19	4
mic_asv377	Bacteria	Proteobacteria	Alphaproteobacteria	SAR11	SAR11 Clade I	SAR11 Clade Ia	43	69	168	106	272	38	119	76	0	10	10	19	3	12	17	23	22	51	36	48	43	32	32	67	53	131	42	37	26	12	11	24	7	10	14	7	23	13	10	43	42	39	28
mic_asv378	Bacteria	Proteobacteria	Gammaproteobacteria	EPR3968-O8a-Bc78	EPR3968-O8a-Bc78 uc	EPR3968-O8a-Bc78 uc	0	0	0	0	4	2	58	234	26	145	138	283	162	25	142	13	17	3	0	0	0	0	0	0	0	0	0	1	24	47	70	101	46	66	57	77	60	34	7	2	0	0	0
mic_asv379	Bacteria	Proteobacteria	Alphaproteobacteria	Rickettsiales	Mitochondria	Mitochondria uc	292	110	66	3	1	0	0	0	0	0	0	0	0	0	148	159	14	6	100	25	132	941	24	1	4	0	0	0	0	0	3	0	2	0	0	0	3	5	0	7	17	60	4
mic_asv380	Bacteria	Proteobacteria	Alphaproteobacteria	Rhodospirillales	Magnetospiraceae	Magnetospira	131	124	42	15	48	29	40	45	22	20	25	76	37	14	116	28	64	77	35	76	13	28	14	15	6	18	17	22	17	5	8	19	18	22	24	23	28	39	12	26	14	7	11
mic_asv381	Bacteria	Marinimicrobia_SAR406	Marinimicrobia_SAR406 uc	Marinimicrobia_SAR406 uc	Marinimicrobia_SAR406 uc	Marinimicrobia_SAR406 uc	1	0	0	0	1	7	38	146	23	44	77	89	73	138	40	3	5	4	0	1	0	1	0	1	0	2	12	16	33	52	89	39	45	50	59	31	70	21	2	4	0	0	0
mic_asv382	Bacteria	Proteobacteria	Alphaproteobacteria	Rhodobacterales	Rhodobacteraceae	Yoonia-Loktanella	0	0	0	0	0	0	0	0	0	0	0	0	0	0	0	0	0	0	0	0	0	0	0	3	211	340	200	66	28	2537	131	4	110	665	4	5098	47	5	4	0	10	70	114
mic_asv383	Bacteria	Proteobacteria	Alphaproteobacteria	Rhodospirillales	Magnetospiraceae	Magnetospiraceae uc	22	21	31	8	10	6	34	31	6	12	7	34	234	23	91	14	18	14	6	0	0	0	1	0	0	5	5	53	63	14	25	20	2	7	17	36	39	58	11	5	9	5	2
mic_asv384	Bacteria	Proteobacteria	Gammaproteobacteria	Vibrionales	Vibrionaceae	Aliivibrio	0	4	43	1	157	21	7	0	0	0	0	0	0	0	7	0	0	0	0	47	0	1	0	11	649	1114	567	493	5	79	1	0	0	0	0	1	0	0	0	1	0	2	1
mic_asv385	Bacteria	Proteobacteria	Alphaproteobacteria	Rhodospirillales	Magnetospiraceae	Magnetospiraceae uc	48	35	41	13	45	47	99	104	14	26	51	110	126	44	120	41	38	46	37	26	10	14	21	10	7	32	41	20	31	6	10	16	10	15	30	27	27	47	12	19	9	1	0
mic_asv386	Bacteria	Proteobacteria	Alphaproteobacteria	SAR11	SAR11 Clade II	SAR11 Clade II uc	12	9	13	5	10	13	80	101	3	22	41	140	123	37	157	33	39	33	27	14	4	8	1	13	5	24	18	64	41	43	48	63	37	60	87	54	146	113	33	35	21	26	19
mic_asv387	Bacteria	Proteobacteria	Gammaproteobacteria	EPR3968-O8a-Bc78	EPR3968-O8a-Bc78 uc	EPR3968-O8a-Bc78 uc	0	0	0	0	5	3	56	148	30	88	85	228	130	80	207	40	9	5	1	0	0	0	0	0	0	1	1	9	42	45	36	41	28	45	50	52	84	61	3	5	1	0	0
mic_asv388	Bacteria	Proteobacteria	Gammaproteobacteria	SAR86	SAR86 uc	SAR86 uc	19	5	5	4	25	6	64	56	5	21	18	52	107	9	70	89	76	77	32	29	7	11	1	0	0	6	0	12	25	6	21	15	9	13	15	18	31	49	18	48	22	3	6
mic_asv389	Bacteria	Bacteroidota	Bacteroidia	Sphingobacteriales	NS11-12	NS11-12 uc	137	25	4	1	0	0	0	0	0	0	2	0	14	0	6	3	1	27	67	133	189	33	1	8	3	41	417	10	2	6	0	0	2	2	0	7	4	8	11	28	19	10	373
mic_asv390	Bacteria	Proteobacteria	Gammaproteobacteria	Steroidobacterales	Woeseiaceae	Woeseia	13	22	37	23	70	125	104	99	23	47	31	71	96	9	66	8	4	4	0	0	0	0	4	36	45	74	88	86	45	20	26	14	13	44	19	9	21	18	2	0	3	0	0
mic_asv391	Bacteria	Gemmatimonadota	BD2-11	BD2-11 uc	BD2-11 uc	BD2-11 uc	0	1	0	0	0	4	68	110	18	58	119	253	189	48	143	9	1	5	0	2	0	0	0	0	0	0	4	14	23	52	41	55	34	125	49	56	100	48	2	1	0	0	1
mic_asv392	Bacteria	Bacteroidota	Bacteroidia	Flavobacteriales	Crocinitomicaceae	Fluviicola	188	222	70	30	3	3	1	0	0	0	0	0	0	0	0	0	2	3	14	57	18	908	89	35	38	25	3	0	1	2	3	0	2	1	0	0	6	6	4	33	35	76	183
mic_asv393	Bacteria	Gemmatimonadota	BD2-11	BD2-11 uc	BD2-11 uc	BD2-11 uc	0	0	0	0	0	1	16	40	6	34	77	164	47	49	66	15	1	5	1	0	0	0	0	0	0	1	3	30	49	27	31	41	23	48	54	48	100	104	5	2	2	0	0
mic_asv394	Bacteria	Proteobacteria	Alphaproteobacteria	SAR11	SAR11 Clade II	SAR11 Clade II uc	14	9	11	4	18	27	84	82	23	24	78	159	134	72	153	42	39	47	32	16	6	19	7	8	1	5	15	60	44	31	30	67	40	44	85	33	126	107	11	18	4	17	8
mic_asv395	Bacteria	Bacteroidota	Bacteroidia	Flavobacteriales	NS7	NS7 uc	21	73	18	6	0	2	0	0	0	2	1	11	0	1	16	2	1	0	0	2	0	80	29	6	4	7	8	1	2	4	4	0	0	9	4	8	11	18	4	0	5	0	0
mic_asv396	Bacteria	Proteobacteria	Gammaproteobacteria	Alteromonadales	Colwelliaceae	Colwellia	0	1	2	0	86	372	230	122	5	731	55	203	55	83	297	27	3	8	7	276	2	8	1	0	0	28	1	28	4	1	2	2	0	0	0	0	0	1	1	26	71	31	3
mic_asv397	Bacteria	Planctomycetota	Phycisphaerae	Phycisphaerales	Phycisphaeraceae	CL500-3	327	184	78	17	10	65	23	41	3	2	8	17	0	0	1	3	3	0	5	7	3	21	202	6	48	109	33	34	14	11	4	1	2	8	4	4	3	3	0	3	5	8	5
mic_asv398	Bacteria	Bacteroidota	Bacteroidia	Flavobacteriales	NS9	NS9 uc	41	65	42	21	4	0	0	0	0	0	0	1	0	0	1	129	160	105	30	43	12	12	3	2	13	2	0	2	0	0	1	0	0	0	0	1	0	0	46	1189	183	65	36
mic_asv399	Bacteria	Proteobacteria	Alphaproteobacteria	SAR11	SAR11 Clade I	SAR11 Clade Ib	0	0	0	0	4	3	30	57	13	21	39	126	69	30	110	30	27	18	6	2	0	0	1	0	0	0	4	9	15	29	53	75	23	26	48	29	82	88	10	7	6	1	0
mic_asv400	Bacteria	Proteobacteria	Alphaproteobacteria	Rhodospirillales	Magnetospiraceae	Magnetospira	0	0	0	0	0	0	4	36	5	11	2	13	51	15	48	5	1	0	0	0	0	0	0	0	0	0	0	1	10	6	5	47	8	10	5	35	22	14	2	0	2	0	0
mic_asv401	Bacteria	Bacteroidota	Bacteroidia	Flavobacteriales	Crocinitomicaceae	Crocinitomix	77	86	76	37	1	1	0	0	0	0	0	5	0	0	0	0	0	0	34	85	32	16	8	0	0	3	0	0	0	0	0	0	0	0	0	0	1	0	0	2	1	3	0
mic_asv402	Bacteria	Bacteroidota	Bacteroidia	Flavobacteriales	Flavobacteriaceae	NS5	543	1294	52	17	27	19	4	6	0	3	1	0	0	0	3	0	0	1	2	7	9	16	376	332	86	22	10	10	6	1	0	0	1	0	4	5	1	3	0	3	0	1	1
mic_asv403	Bacteria	Verrucomicrobiota	Lentisphaeria	P.palmC41	P.palmC41 uc	P.palmC41 uc	0	0	0	0	0	0	0	0	0	0	0	0	0	0	0	0	51	17	243	24	0	0	0	0	1	0	0	1	0	0	0	0	0	0	0	0	4	0	0	31	1404	360	15
mic_asv404	Bacteria	Proteobacteria	Alphaproteobacteria	SAR11	SAR11 uc	SAR11 uc	33	82	132	76	186	107	220	202	16	22	75	101	99	25	80	30	17	25	15	10	6	13	19	45	13	29	41	64	23	23	33	17	25	12	24	27	58	29	9	17	8	11	1
mic_asv405	Bacteria	Proteobacteria	Gammaproteobacteria	Oceanospirillales	Saccharospirillaceae	Oleispira	14	4	2	1	10	5	18	2	4	44	120	7	0	0	1	7	0	1	6	13	4	2	0	0	1	0	0	0	0	2	4	0	0	0	2	1	0	3	1	1	0	0	1
mic_asv406	Bacteria	Planctomycetota	Planctomycetes	Planctomycetales	Gimesiaceae	Gimesiaceae uc	0	0	0	0	0	0	1	10	0	8	19	58	77	41	53	13	1	0	0	0	0	0	0	0	0	0	0	0	1	4	19	73	11	25	26	32	37	31	5	0	0	0	0
mic_asv407	Bacteria	Proteobacteria	Alphaproteobacteria	SAR11	SAR11 Clade I	SAR11 Clade Ib	2	0	0	1	3	3	58	28	11	31	72	145	88	46	94	28	35	33	8	1	0	2	0	1	0	2	5	8	23	29	31	49	40	52	65	46	74	50	11	9	11	1	0
mic_asv408	Bacteria	Proteobacteria	Alphaproteobacteria	SAR11	SAR11 Clade I	SAR11 Clade Ib	46	41	34	21	57	21	49	25	10	23	41	100	32	59	54	44	53	53	32	26	7	10	13	13	7	28	23	47	23	20	18	27	20	32	33	27	62	54	28	51	52	26	13
mic_asv409	Bacteria	Proteobacteria	Alphaproteobacteria	Rhodospirillales	AEGEAN-169	AEGEAN-169 uc	45	31	32	20	108	89	133	199	30	41	40	65	82	20	46	14	30	55	33	33	9	5	8	39	23	45	64	82	41	38	25	25	23	9	28	15	27	15	6	16	10	4	14
mic_asv410	Bacteria	Bacteroidota	Bacteroidia	Flavobacteriales	Flavobacteriaceae	Polaribacter	722	2023	185	29	35	2	0	0	0	0	1	0	0	0	0	0	0	1	0	0	0	1	70	6	0	1	1	1	0	0	0	2	0	0	0	4	0	0	0	0	0	0	0
mic_asv411	Bacteria	Proteobacteria	Alphaproteobacteria	Kiloniellales	Kiloniellaceae	Kiloniellaceae uc	0	0	1	0	2	27	94	69	15	77	262	323	397	100	317	91	27	30	6	1	0	0	0	1	0	7	24	30	39	33	44	25	27	76	56	37	74	51	15	8	1	0	1
mic_asv412	Bacteria	Proteobacteria	Alphaproteobacteria	Rhodospirillales	Magnetospiraceae	Magnetospiraceae uc	49	75	23	24	63	24	99	92	2	2	4	34	35	11	15	5	5	4	0	4	3	3	17	32	22	37	19	27	17	9	10	1	5	22	1	7	6	3	3	3	1	2	1
mic_asv413	Bacteria	Planctomycetota	Planctomycetes	Planctomycetales	Gimesiaceae	Gimesiaceae uc	0	0	0	0	0	0	0	0	0	0	0	0	0	0	0	0	0	0	0	0	0	0	0	0	0	0	0	0	0	0	0	0	0	0	0	0	2	1	0	0	0	0	0
mic_asv414	Bacteria	Acidobacteriota	Vicinamibacteria	Vicinamibacterales	Vicinamibacterales uc	Vicinamibacterales uc	0	0	0	0	3	3	48	117	33	117	109	237	252	46	237	11	2	2	0	0	0	0	0	0	0	0	1	6	23	33	33	41	52	65	98	51	138	89	7	3	0	1	0
mic_asv415	Bacteria	Proteobacteria	Gammaproteobacteria	KI89A	KI89A uc	KI89A uc	0	0	1	0	4	3	53	48	9	47	79	97	47	30	74	13	14	3	1	0	0	0	0	0	0	1	0	18	25	43	42	52	20	41	18	26	32	40	5	7	7	0	0
mic_asv416	Bacteria	Planctomycetota	Phycisphaerae	Phycisphaerales	Phycisphaeraceae	FS140-16B-02	4	2	3	0	7	41	46	72	14	33	43	81	48	20	102	24	13	13	3	1	0	2	0	2	0	7	13	49	33	25	27	21	14	20	22	51	65	71	14	14	15	5	0
mic_asv417	Bacteria	Proteobacteria	Alphaproteobacteria	SAR11	SAR11 uc	SAR11 uc	22	18	13	4	22	15	37	65	9	23	78	122	193	73	97	28	33	16	17	9	4	7	6	4	2	4	12	33	14	20	27	58	29	46	61	28	81	58	10	12	9	4	8
mic_asv418	Bacteria	Bacteroidota	Bacteroidia	Flavobacteriales	NS9	NS9 uc	100	26	18	9	5	1	0	1	4	0	0	9	0	0	1	41	144	599	467	172	122	20	8	15	15	1	1	4	0	0	0	0	0	0	0	0	0	2	0	96	113	71	59
mic_asv419	Bacteria	Bacteroidota	Bacteroidia	Flavobacteriales	Flavobacteriaceae	Flavobacteriaceae uc	1166	450	0	4	0	0	0	0	0	0	0	0	0	0	0	0	0	0	0	3	3	2	1	5	1	0	0	1	0	2	2	0	0	0	0	1	4	1	1	0	0	2	16
mic_asv420	Bacteria	Proteobacteria	Alphaproteobacteria	SAR11	SAR11 Clade II	SAR11 Clade II uc	20	59	60	54	95	48	46	45	10	12	37	56	43	14	68	20	14	12	12	10	10	13	12	18	16	32	19	59	18	14	35	22	14	18	12	11	28	30	6	5	9	16	7
mic_asv421	Archaea	Crenarchaeota	Nitrososphaeria	Nitrosopumilales	Nitrosopumilaceae	Cand_Nitrosopelagicus	3	0	3	0	17	47	79	110	24	54	77	117	107	34	165	41	27	20	12	3	0	1	0	5	0	11	53	92	44	43	45	37	25	84	80	53	82	50	30	29	13	1	2
mic_asv422	Bacteria	Proteobacteria	Gammaproteobacteria	Oceanospirillales	Nitrincolaceae	Nitrincolaceae uc	260	96	58	46	21	8	17	7	0	0	0	0	0	0	2	8	10	21	12	63	28	287	69	61	107	33	14	13	5	0	2	2	0	1	1	4	2	2	8	22	59	47	90
mic_asv423	Bacteria	Gemmatimonadota	BD2-11	BD2-11 uc	BD2-11 uc	BD2-11 uc	0	0	0	0	0	1	3	42	2	14	25	21	57	12	24	3	0	8	0	0	0	0	0	0	0	0	0	9	14	21	15	17	17	76	47	27	48	45	2	0	1	1	0
mic_asv424	Bacteria	Marinimicrobia_SAR406	Marinimicrobia_SAR406 uc	Marinimicrobia_SAR406 uc	Marinimicrobia_SAR406 uc	Marinimicrobia_SAR406 uc	1	3	0	0	0	5	14	9	5	10	16	83	110	111	12	8	5	6	6	2	0	1	0	2	0	3	27	34	48	50	69	22	64	105	82	28	56	28	6	11	1	0	0
mic_asv425	Bacteria	Proteobacteria	Gammaproteobacteria	Thiomicrospirales	Thioglobaceae	SUP05_cluster	5	3	4	4	37	15	75	79	16	22	35	71	179	35	72	47	43	42	24	16	2	12	0	2	6	8	19	31	32	16	23	32	9	29	9	27	28	19	6	26	7	0	4
mic_asv426	Bacteria	Verrucomicrobiota	Verrucomicrobiae	Arctic97B-4	Arctic97B-4 uc	Arctic97B-4 uc	0	0	0	0	3	3	70	46	11	28	38	56	99	46	96	14	9	9	2	1	0	1	0	1	1	4	6	37	40	37	82	106	27	40	39	73	80	52	7	1	1	0	0
mic_asv427	Bacteria	Proteobacteria	Alphaproteobacteria	Puniceispirillales	Puniceispirillales uc	Puniceispirillales uc	4	10	4	0	8	122	59	205	11	34	31	72	115	11	85	26	8	7	2	0	0	0	0	2	0	3	358	204	101	37	30	57	28	65	42	44	36	41	19	14	4	4	1
mic_asv428	Bacteria	Proteobacteria	Gammaproteobacteria	Oceanospirillales	Kangiellaceae	Kangiellaceae uc	171	28	17	7	0	1	2	1	0	2	0	0	1	20	0	4	2	19	17	195	242	115	20	10	8	0	1	4	3	2	0	0	1	0	1	1	1	2	3	6	9	19	27
mic_asv429	Bacteria	Bacteroidota	Bacteroidia	Flavobacteriales	Cryomorphaceae	Cryomorphaceae uc	17	169	379	71	29	2	2	0	0	0	0	0	0	0	0	0	1	0	0	0	1	0	51	164	60	26	7	5	1	1	1	0	0	6	3	0	0	0	0	0	0	0	0
mic_asv430	Bacteria	Marinimicrobia_SAR406	Marinimicrobia_SAR406 uc	Marinimicrobia_SAR406 uc	Marinimicrobia_SAR406 uc	Marinimicrobia_SAR406 uc	9	15	1	1	3	0	1	5	0	2	2	0	1	10	12	2	2	1	3	4	5	3	0	0	0	10	14	22	12	13	16	10	7	8	9	9	11	3	1	5	2	0	0
mic_asv431	Bacteria	Proteobacteria	Gammaproteobacteria	Cellvibrionales	Porticoccaceae	Porticoccus	0	0	0	1	0	0	0	0	3	2	5	5	2	12	9	10	6	4	4	0	0	0	0	0	0	0	0	27	21	9	1	2	1	2	0	21	7	9	2	0	4	1	1
mic_asv432	Bacteria	Dadabacteria	Dadabacteriia	Dadabacteriales	Dadabacteriales uc	Dadabacteriales uc	0	0	0	0	3	3	4	19	18	54	146	295	389	163	591	151	87	101	24	17	0	0	0	2	1	2	4	17	16	52	87	41	111	118	180	119	284	225	100	69	19	0	3
mic_asv433	Bacteria	Proteobacteria	Alphaproteobacteria	Thalassobaculales	Nisaeaceae	OM75	0	1	0	0	2	17	27	57	12	45	79	88	58	81	175	41	23	15	3	0	0	1	0	0	0	3	6	17	30	23	22	52	33	87	84	58	107	82	17	6	3	3	0
mic_asv434	Bacteria	Proteobacteria	Alphaproteobacteria	SAR11	SAR11 Clade II	SAR11 Clade II uc	6	3	8	1	7	13	45	20	7	17	54	87	88	43	107	13	26	20	16	12	2	3	0	1	0	4	8	48	16	15	30	17	32	49	48	43	62	62	2	12	7	2	1
mic_asv435	Bacteria	Proteobacteria	Gammaproteobacteria	SAR86	SAR86 uc	SAR86 uc	0	0	0	0	8	4	89	115	7	40	105	105	93	27	116	23	20	20	4	0	0	0	0	0	0	0	0	13	16	23	31	24	17	22	8	23	40	28	5	3	4	0	0
mic_asv437	Bacteria	Bacteroidota	Bacteroidia	Cytophagales	Cyclobacteriaceae	Cyclobacteriaceae uc	0	0	1	0	0	0	0	0	0	0	0	0	0	0	0	0	0	0	2	0	10	0	0	0	0	0	0	0	0	0	0	0	0	0	0	1	0	0	0	11	6	0	0
mic_asv438	Bacteria	Proteobacteria	Alphaproteobacteria	Thalassobaculales	Nisaeaceae	OM75	7	4	2	1	16	8	76	104	10	30	37	80	90	39	108	25	34	21	11	0	0	0	1	1	2	7	10	23	6	22	15	35	19	13	38	31	76	25	11	10	13	3	0
mic_asv439	Bacteria	Proteobacteria	Gammaproteobacteria	SAR86	SAR86 uc	SAR86 uc	7	1	0	0	2	8	95	121	8	27	57	93	49	21	39	36	31	72	15	7	0	2	1	1	1	5	12	32	30	24	49	37	19	20	30	38	69	30	4	4	4	0	1
mic_asv441	Bacteria	Proteobacteria	Alphaproteobacteria	Puniceispirillales	Puniceispirillales uc	Puniceispirillales uc	44	22	48	18	22	41	71	109	4	9	17	9	52	7	23	11	4	1	0	0	0	2	10	10	16	40	175	137	77	20	21	27	20	21	14	24	30	19	4	0	3	3	1
mic_asv443	Bacteria	Bacteroidota	Bacteroidia	Flavobacteriales	NS9	NS9 uc	0	0	0	0	9	51	51	169	8	23	55	164	23	26	51	33	17	5	6	0	1	0	0	0	0	11	129	69	54	38	56	25	25	33	30	30	57	25	3	13	4	0	0
mic_asv445	Bacteria	Proteobacteria	Gammaproteobacteria	Thiomicrospirales	Thioglobaceae	SUP05_cluster	1	1	0	1	8	10	69	103	5	23	26	79	116	51	142	68	59	37	29	14	1	6	0	0	0	8	10	16	27	16	30	30	21	31	24	22	34	32	11	39	11	1	1
mic_asv446	Bacteria	Nitrospinota	Nitrospinia	Nitrospinales	Nitrospinaceae	LS-NOB	6	5	4	3	14	22	48	17	2	8	12	44	31	14	38	6	9	12	3	0	0	0	0	2	1	29	45	44	25	22	32	19	11	31	30	19	32	34	5	6	3	1	1
mic_asv447	Bacteria	Bacteroidota	Bacteroidia	Flavobacteriales	Crocinitomicaceae	Fluviicola	233	85	28	16	3	0	5	0	1	0	0	0	0	0	0	0	2	0	25	17	56	31	77	30	41	12	0	1	2	0	0	0	0	0	0	2	0	0	0	1	31	200	59
mic_asv448	Bacteria	Nitrospinota	Nitrospinia	Nitrospinales	Nitrospinaceae	LS-NOB	1	8	4	1	36	71	50	94	14	39	37	85	13	35	45	13	7	17	6	0	0	1	0	6	3	25	59	63	29	28	32	22	16	21	23	18	47	58	13	3	8	0	1
mic_asv449	Bacteria	Proteobacteria	Alphaproteobacteria	Rhizobiales	Rhizobiaceae	Hoeflea	0	0	35	2	0	0	0	0	0	0	0	0	0	0	0	0	0	0	0	0	0	0	0	2	9	17	136	515	144	212	486	128	580	66	37	77	93	909	6	134	199	17	6
mic_asv450	Bacteria	Bacteroidota	Bacteroidia	Flavobacteriales	Flavobacteriaceae	Polaribacter	0	0	1	0	0	0	0	0	0	0	0	0	0	0	2	45	9	2	0	0	0	0	0	0	0	1	0	0	0	0	0	0	0	0	1	0	1	2	14	24	9	1	1
mic_asv451	Bacteria	Proteobacteria	Alphaproteobacteria	Rhizobiales	KF-JG30-B3	KF-JG30-B3 uc	0	0	0	0	0	1	17	50	21	21	21	59	11	8	79	7	0	1	0	0	0	0	0	0	0	0	0	0	13	13	13	16	11	50	28	12	46	34	1	0	1	0	0
mic_asv452	Bacteria	Proteobacteria	Alphaproteobacteria	Rickettsiales	Mitochondria	Mitochondria uc	0	0	1	0	0	0	0	0	0	2	0	0	0	3	16	6	2	1	0	0	0	0	0	0	0	0	0	0	0	0	0	0	0	0	0	1	0	16	2	12	0	0	0
mic_asv454	Bacteria	Verrucomicrobiota	Verrucomicrobiae	Arctic97B-4	Arctic97B-4 uc	Arctic97B-4 uc	0	0	0	0	0	0	22	48	4	46	56	81	194	16	112	8	5	4	0	0	0	0	0	0	0	0	0	1	8	25	25	65	15	46	34	44	54	31	2	1	1	0	0
mic_asv455	Bacteria	Bacteroidota	Bacteroidia	Flavobacteriales	NS9	NS9 uc	8	1	0	0	5	1	7	0	0	0	2	22	7	15	12	17	10	11	8	154	10	90	0	0	0	3	4	3	6	1	7	9	6	0	1	5	17	18	3	32	15	3	4
mic_asv456	Bacteria	Marinimicrobia_SAR406	Marinimicrobia_SAR406 uc	Marinimicrobia_SAR406 uc	Marinimicrobia_SAR406 uc	Marinimicrobia_SAR406 uc	0	0	0	0	0	1	4	10	1	2	9	12	0	41	24	2	0	1	0	0	0	0	0	0	0	0	0	0	2	1	5	0	5	1	11	7	8	3	0	0	0	0	0
mic_asv457	Bacteria	Proteobacteria	Alphaproteobacteria	Rhodospirillales	Magnetospiraceae	Magnetospiraceae uc	59	29	23	9	33	35	63	131	10	46	63	75	148	43	149	48	44	74	31	37	0	20	6	4	2	14	28	56	9	22	16	25	15	39	31	36	43	36	17	11	7	1	4
mic_asv458	Bacteria	Proteobacteria	Alphaproteobacteria	SAR11	SAR11 Clade II	SAR11 Clade II uc	35	31	61	27	72	59	66	50	1	12	26	49	65	10	95	27	27	17	22	16	24	37	9	13	3	14	20	68	15	6	21	11	9	9	22	20	41	37	5	23	15	29	14
mic_asv459	Archaea	Crenarchaeota	Nitrososphaeria	Nitrosopumilales	Nitrosopumilaceae	Cand_Nitrosopumilus	6	17	15	3	11	168	64	59	43	56	109	141	182	68	113	51	10	32	22	5	1	1	3	17	2	20	122	72	26	21	32	21	32	71	74	31	80	60	38	22	8	0	3
mic_asv461	Bacteria	Proteobacteria	Alphaproteobacteria	Defluviicoccales	Defluviicoccales uc	Defluviicoccales uc	0	0	0	0	4	8	43	88	9	50	109	96	76	46	211	25	13	8	1	0	0	0	0	0	0	0	3	18	22	31	32	13	49	80	65	50	97	60	16	5	1	0	0
mic_asv462	Bacteria	Bacteroidota	Bacteroidia	Flavobacteriales	Cryomorphaceae	Cryomorphaceae uc	68	175	207	74	34	18	21	1	0	10	3	4	3	0	6	11	7	22	11	45	9	16	27	79	48	18	0	2	1	0	4	3	0	1	1	0	0	2	3	14	10	2	11
mic_asv463	Bacteria	Proteobacteria	Gammaproteobacteria	Oceanospirillales	Alcanivoracaceae1	Alcanivorax	0	0	0	0	0	0	0	0	0	2	0	0	0	0	2	0	0	0	0	0	0	0	0	1	1	4	2	139	114	53	40	77	39	13	25	43	16	7	3	1	1	2	0
mic_asv464	Bacteria	Proteobacteria	Alphaproteobacteria	Rhodospirillales	AEGEAN-169	AEGEAN-169 uc	15	5	9	1	17	24	48	74	22	24	47	77	61	26	87	27	39	88	36	43	16	5	4	6	1	12	23	33	16	15	18	27	28	16	37	26	28	38	8	14	4	2	3
mic_asv465	Bacteria	Planctomycetota	Phycisphaerae	MSBL9	SM23-30	SM23-30 uc	0	0	0	0	0	2	19	134	46	116	405	511	234	139	179	19	6	5	0	0	0	0	0	0	0	0	1	5	6	6	17	10	66	81	138	75	167	64	13	4	1	0	0
mic_asv466	Bacteria	Proteobacteria	Alphaproteobacteria	Rhodospirillales	Magnetospiraceae	Magnetospiraceae uc	16	12	4	0	4	3	15	29	0	6	7	21	6	15	49	1	15	12	5	4	0	0	1	0	0	2	0	7	11	6	4	7	0	4	11	10	15	13	3	0	3	0	1
mic_asv467	Bacteria	Nitrospinota	Nitrospinota uc	Nitrospinota uc	Nitrospinota uc	Nitrospinota uc	0	0	0	0	1	4	19	177	33	57	144	168	229	58	117	20	11	9	0	0	0	0	0	0	0	0	2	15	26	24	25	33	80	113	48	51	48	36	4	0	1	0	0
mic_asv468	Bacteria	Acidobacteriota	Vicinamibacteria	Vicinamibacterales	Vicinamibacteraceae	Vicinamibacteraceae uc	0	0	0	0	0	0	14	13	1	25	27	50	48	19	66	5	2	2	0	0	0	0	0	0	0	0	0	0	9	18	32	38	22	35	29	31	40	22	2	1	0	0	0
mic_asv469	Bacteria	Planctomycetota	Planctomycetes	Planctomycetales	Rubinisphaeraceae	Rubinisphaeraceae uc	0	0	0	0	1	2	1	70	11	12	53	76	70	14	38	12	4	4	1	0	0	0	0	1	0	0	0	1	8	15	37	31	16	12	55	49	103	56	27	6	2	1	1
mic_asv470	Bacteria	Proteobacteria	Gammaproteobacteria	Burkholderiales	Methylophilaceae	OM43	26	34	19	4	12	5	17	34	0	3	20	25	2	11	51	7	4	15	3	11	12	6	9	12	13	12	3	8	10	9	5	27	2	5	2	5	17	16	5	9	17	29	8
mic_asv471	Bacteria	Marinimicrobia_SAR406	Marinimicrobia_SAR406 uc	Marinimicrobia_SAR406 uc	Marinimicrobia_SAR406 uc	Marinimicrobia_SAR406 uc	24	46	139	60	109	13	12	0	0	2	11	13	23	3	4	2	2	12	14	27	2	34	2	49	26	46	27	26	7	13	17	5	6	2	4	2	6	7	1	4	1	0	2
mic_asv472	Archaea	Thermoplasmatota	Thermoplasmata	Marine_Group_II	Marine_Group_II uc	Marine_Group_II uc	0	0	0	0	0	0	2	0	0	0	1	14	7	18	1	2	0	0	0	0	0	0	0	0	0	0	0	0	0	3	3	14	3	3	5	8	6	3	1	0	0	0	0
mic_asv474	Bacteria	Marinimicrobia_SAR406	Marinimicrobia_SAR406 uc	Marinimicrobia_SAR406 uc	Marinimicrobia_SAR406 uc	Marinimicrobia_SAR406 uc	0	0	0	0	2	0	5	38	0	6	20	18	51	6	13	1	5	16	0	0	0	1	0	0	0	0	0	2	5	9	30	9	9	28	17	17	33	12	3	11	1	1	0
mic_asv475	Bacteria	Proteobacteria	Alphaproteobacteria	SAR11	SAR11 Clade II	SAR11 Clade II uc	20	71	151	113	208	112	89	71	15	3	37	65	19	12	103	28	34	31	25	27	7	16	40	37	27	43	38	73	31	15	33	10	25	19	28	17	39	36	6	15	8	13	10
mic_asv476	Bacteria	Marinimicrobia_SAR406	Marinimicrobia_SAR406 uc	Marinimicrobia_SAR406 uc	Marinimicrobia_SAR406 uc	Marinimicrobia_SAR406 uc	1	0	0	0	5	5	9	14	11	4	18	45	30	129	20	2	1	0	0	0	0	0	0	0	0	0	6	8	12	37	34	37	22	23	19	15	25	17	1	0	0	0	0
mic_asv477	Bacteria	Marinimicrobia_SAR406	Marinimicrobia_SAR406 uc	Marinimicrobia_SAR406 uc	Marinimicrobia_SAR406 uc	Marinimicrobia_SAR406 uc	33	36	146	41	102	13	11	0	1	1	15	5	29	2	0	0	1	10	14	18	4	33	5	54	19	47	28	22	16	8	8	1	3	1	4	1	5	1	0	2	1	0	2
mic_asv478	Bacteria	Planctomycetota	Planctomycetes	Pirellulales	Pirellulaceae	Rhodopirellula	0	0	0	0	0	0	0	0	0	0	0	0	0	0	0	0	0	0	0	0	0	0	0	0	0	0	0	0	0	0	0	0	0	0	0	2	2	1	0	0	0	0	0
mic_asv479	Bacteria	Proteobacteria	Alphaproteobacteria	Puniceispirillales	EF100-94H03	EF100-94H03 uc	1	0	1	0	8	2	31	62	15	27	76	81	58	34	82	19	8	12	2	1	1	3	0	0	0	3	12	33	24	27	30	57	28	60	40	31	68	66	12	3	5	1	0
mic_asv480	Bacteria	Bacteroidota	Bacteroidia	Flavobacteriales	NS9	NS9 uc	33	9	33	17	21	12	3	6	0	1	2	0	0	3	8	94	52	32	41	423	31	326	12	14	9	27	5	1	0	1	1	0	1	0	1	0	4	1	7	90	6	0	4
mic_asv481	Bacteria	Proteobacteria	Alphaproteobacteria	Parvibaculales	Parvibaculaceae	Parvibaculaceae uc	5	8	4	6	46	31	75	45	1	5	7	26	67	44	61	3	4	1	1	1	1	0	0	4	12	29	20	6	0	2	3	5	3	0	2	6	8	6	2	1	1	0	0
mic_asv482	Bacteria	Bacteroidota	Bacteroidia	Flavobacteriales	Flavobacteriaceae	Pseudofulvibacter	41	424	109	30	5	3	0	0	0	0	0	0	0	0	0	0	0	0	5	130	61	35	22	0	0	0	0	0	0	0	0	0	0	0	0	0	2	0	0	1	1	3	0
mic_asv483	Bacteria	Bacteroidota	Bacteroidia	Flavobacteriales	Flavobacteriaceae	Polaribacter	0	1	5	3	4	4	0	0	0	0	0	0	0	0	0	0	0	0	0	3	0	3	0	0	0	0	0	0	0	1	0	0	0	0	0	0	0	0	0	0	0	0	0
mic_asv484	Bacteria	Planctomycetota	Phycisphaerae	Phycisphaerales	Phycisphaeraceae	JL-ETNP-F27	1	1	0	0	6	20	39	74	2	24	43	73	11	18	52	10	3	2	0	0	0	0	0	0	0	2	25	60	25	12	31	26	21	35	47	30	51	38	7	1	2	0	0
mic_asv486	Bacteria	Proteobacteria	Alphaproteobacteria	Rhodospirillales	AEGEAN-169	AEGEAN-169 uc	46	38	16	7	64	36	73	59	6	24	26	36	179	2	49	34	41	50	39	44	23	12	8	11	8	26	27	42	26	16	18	16	13	8	15	15	19	15	4	14	11	2	3
mic_asv487	Bacteria	Proteobacteria	Alphaproteobacteria	Rhodobacterales	Rhodobacteraceae	Rhodobacteraceae uc	0	0	0	0	2	8	1	0	0	0	0	0	0	0	1	1	0	0	1	1	0	0	0	0	3	2	2	5	9	10	10	12	9	5	0	6	16	7	1	2	0	0	1
mic_asv488	Bacteria	Bacteroidota	Bacteroidia	Flavobacteriales	Flavobacteriaceae	Aurantivirga	4	7	18	3	83	37	0	0	0	0	1	0	0	0	1	67	91	293	79	44	7	15	6	30	16	4	7	2	0	0	0	0	0	0	0	0	0	0	5	86	35	1	19
mic_asv489	Bacteria	Verrucomicrobiota	Verrucomicrobiae	Opitutales	Puniceicoccaceae	MB11C04	407	822	166	123	48	1	3	0	0	0	0	0	0	0	2	0	0	0	0	1	0	0	119	59	49	9	3	1	0	3	0	0	0	0	0	1	0	0	0	0	0	1	0
mic_asv491	Bacteria	Proteobacteria	Gammaproteobacteria	Cellvibrionales	Porticoccaceae	C1-B045	266	176	24	7	18	1	15	5	0	4	1	6	4	1	5	1	1	0	0	1	1	0	145	61	20	27	13	42	18	3	4	2	0	0	4	2	6	6	0	0	0	0	0
mic_asv493	Bacteria	Proteobacteria	Alphaproteobacteria	Rhodospirillales	Magnetospiraceae	Magnetospiraceae uc	1	1	0	0	2	4	54	67	13	24	66	65	68	50	174	52	39	41	6	1	0	0	0	0	1	0	1	20	14	8	14	40	15	36	29	29	91	53	13	6	5	1	1
mic_asv494	Bacteria	Proteobacteria	Gammaproteobacteria	HOC36	HOC36 uc	HOC36 uc	5	0	3	0	14	43	124	379	50	107	63	271	284	66	137	16	3	20	5	1	0	2	1	1	0	12	25	26	55	25	20	41	36	38	43	18	56	37	2	5	1	0	0
mic_asv495	Bacteria	Proteobacteria	Gammaproteobacteria	Steroidobacterales	Woeseiaceae	Woeseia	24	15	2	1	0	16	5	47	0	1	7	20	12	4	1	6	0	1	1	4	0	11	0	1	2	1	3	6	9	5	5	3	6	0	4	5	5	5	3	4	2	2	1
mic_asv496	Bacteria	Verrucomicrobiota	Verrucomicrobiae	Opitutales	Puniceicoccaceae	MB11C04	36	410	922	362	167	27	12	0	0	0	0	1	0	0	0	0	0	0	0	1	0	23	1424	660	326	64	19	8	2	0	1	3	0	0	0	0	0	0	0	0	0	0	0
mic_asv497	Bacteria	Planctomycetota	Planctomycetes	Pirellulales	Pirellulaceae	Bythopirellula	0	0	0	0	0	0	4	5	13	39	50	69	40	22	114	5	6	0	0	0	0	0	0	0	0	0	0	5	6	14	23	15	38	34	60	62	107	57	15	6	1	0	1
mic_asv498	Bacteria	Bacteroidota	Bacteroidia	Flavobacteriales	Flavobacteriaceae	NS5	184	355	119	58	73	13	44	1	0	8	11	28	26	2	7	3	0	2	2	8	21	29	79	211	104	42	8	2	1	3	2	1	0	0	4	1	0	2	0	2	3	5	6
mic_asv499	Bacteria	Bacteroidota	Bacteroidia	Flavobacteriales	Cryomorphaceae	Cryomorphaceae uc	37	115	8	3	9	0	0	0	0	0	0	0	0	0	0	4	0	0	2	39	84	88	8	13	128	3	0	1	0	0	0	1	0	0	0	0	0	0	1	0	3	154	18
mic_asv500	Bacteria	Proteobacteria	Gammaproteobacteria	OM182	OM182 uc	OM182 uc	162	156	86	44	20	92	22	36	10	9	7	15	45	20	16	17	27	52	26	38	15	29	52	38	34	19	18	17	8	7	5	20	10	4	6	5	7	2	8	4	42	60	46
mic_asv501	Bacteria	Cyanobacteria	Cyanobacteriia	Cyanobacteriia uc	Cyanobacteriia uc	Cyanobacteriia uc	0	0	0	0	0	0	0	0	0	0	5	8	0	0	35	16	11	4	4	0	0	0	0	0	0	0	0	0	1	1	1	25	0	0	11	11	19	26	16	3	3	0	0
mic_asv502	Bacteria	Proteobacteria	Gammaproteobacteria	Xanthomonadales	Rhodanobacteraceae	Rhodanobacter	0	0	0	0	0	0	0	0	0	0	0	0	0	0	0	0	0	0	0	0	0	0	1	1	2	6	0	245	112	51	313	60	447	13	21	38	15	58	24	2	11	36	2
mic_asv503	Bacteria	Bacteroidota	Bacteroidia	Flavobacteriales	NS9	NS9 uc	9	3	16	3	27	53	34	83	19	12	33	35	21	5	32	16	5	88	68	305	62	87	3	8	3	12	73	99	48	18	25	28	29	14	11	9	9	13	4	32	0	1	5
mic_asv504	Bacteria	Proteobacteria	Alphaproteobacteria	SAR11	SAR11 Clade I	SAR11 Clade Ia	88	117	189	98	98	34	52	41	0	6	14	22	13	11	16	17	31	33	14	28	8	33	22	26	5	21	16	43	17	7	4	17	7	9	9	6	22	11	6	27	11	22	14
mic_asv505	Bacteria	Bacteroidota	Bacteroidia	Flavobacteriales	Cryomorphaceae	Cryomorphaceae uc	61	190	50	10	2	0	0	0	0	0	0	0	0	0	0	0	0	0	4	38	148	15	56	8	13	0	0	0	0	0	0	0	0	0	0	1	0	0	0	0	0	7	1
mic_asv506	Bacteria	Marinimicrobia_SAR406	Marinimicrobia_SAR406 uc	Marinimicrobia_SAR406 uc	Marinimicrobia_SAR406 uc	Marinimicrobia_SAR406 uc	3	0	0	0	0	0	1	0	1	0	0	6	0	11	0	0	2	2	0	0	0	0	0	0	1	1	0	0	1	1	0	0	0	0	0	3	3	3	0	1	2	1	0
mic_asv507	Bacteria	Proteobacteria	Alphaproteobacteria	SAR11	SAR11 Clade II	SAR11 Clade II uc	4	1	2	1	10	10	42	51	22	14	76	156	114	79	109	31	37	22	10	3	3	3	0	0	0	4	6	27	41	27	57	71	54	58	79	47	84	98	12	11	10	2	10
mic_asv508	Bacteria	Proteobacteria	Gammaproteobacteria	Ga0077536	Ga0077536 uc	Ga0077536 uc	1	0	0	1	1	7	2	58	18	45	122	136	49	48	167	13	7	9	1	0	0	0	0	0	0	0	1	15	19	17	29	82	38	43	36	32	41	35	4	4	0	1	0
mic_asv510	Bacteria	Verrucomicrobiota	Verrucomicrobiae	Opitutales	Puniceicoccaceae	Pelagicoccus	27	6	3	1	2	0	3	0	0	5	1	1	0	3	20	1	0	0	0	0	0	0	3	2	0	0	2	25	30	3	6	22	0	9	5	5	10	7	0	0	0	1	0
mic_asv511	Bacteria	Verrucomicrobiota	Verrucomicrobiae	Arctic97B-4	Arctic97B-4 uc	Arctic97B-4 uc	0	0	0	0	9	5	34	90	0	13	49	44	19	16	40	10	1	0	0	1	0	0	0	1	0	1	5	23	36	28	32	26	14	27	26	24	44	45	1	0	0	0	0
mic_asv512	Bacteria	Bacteroidota	Bacteroidia	Flavobacteriales	Cryomorphaceae	Cryomorphaceae uc	5	4	0	0	1	0	16	2	0	0	5	17	0	5	2	60	52	87	79	95	0	18	0	4	0	4	1	3	9	9	11	3	2	0	2	13	10	14	20	134	52	2	2
mic_asv513	Bacteria	Proteobacteria	Alphaproteobacteria	SAR11	SAR11 Clade II	SAR11 Clade II uc	34	58	76	43	111	76	130	74	15	23	32	50	89	10	48	19	26	23	22	10	4	28	12	23	15	13	19	55	22	8	14	15	12	11	16	8	23	18	4	14	6	8	5
mic_asv514	Bacteria	Proteobacteria	Gammaproteobacteria	SAR86	SAR86 uc	SAR86 uc	2	2	7	2	240	143	131	64	11	5	41	18	35	6	18	24	8	19	1	7	0	3	0	0	1	44	178	77	42	16	13	4	9	8	4	7	9	3	3	3	0	0	0
mic_asv515	Archaea	Thermoplasmatota	Thermoplasmata	Marine_Group_II	Marine_Group_II uc	Marine_Group_II uc	103	15	4	2	6	0	0	0	0	0	3	11	0	12	3	0	0	1	0	32	7	29	10	2	1	1	3	2	0	0	0	0	1	0	0	3	4	3	0	0	0	0	0
mic_asv516	Bacteria	Proteobacteria	Alphaproteobacteria	SAR11	SAR11 Clade I	SAR11 Clade Ia	19	38	30	19	23	3	14	0	0	1	2	4	29	0	15	13	9	16	5	23	11	14	5	2	5	3	1	13	5	4	4	4	0	7	8	8	15	15	6	23	42	87	35
mic_asv517	Bacteria	Proteobacteria	Alphaproteobacteria	SAR11	SAR11 Clade II	SAR11 Clade II uc	15	46	84	42	49	32	35	4	7	18	13	30	61	12	33	23	8	15	15	21	11	19	19	7	6	14	19	36	20	12	8	8	8	9	25	8	33	27	6	7	11	19	16
mic_asv518	Bacteria	Proteobacteria	Alphaproteobacteria	SAR11	SAR11 Clade III	SAR11 Clade III uc	4	21	12	3	24	0	18	1	0	2	0	7	0	11	15	3	0	0	0	2	1	1	5	6	1	1	1	6	3	2	1	2	0	0	1	2	3	3	0	0	3	1	0
mic_asv519	Bacteria	Proteobacteria	Gammaproteobacteria	Oceanospirillales	Nitrincolaceae	Nitrincolaceae uc	50	23	13	13	10	2	4	0	0	0	0	1	0	11	0	1	4	20	11	31	18	18	9	11	44	6	0	2	0	1	2	0	0	0	0	2	1	4	24	54	121	161	74
mic_asv520	Bacteria	Proteobacteria	Alphaproteobacteria	Rhodospirillales	AEGEAN-169	AEGEAN-169 uc	9	22	33	8	123	76	76	50	7	5	25	36	11	4	15	6	20	55	38	23	1	11	0	11	2	32	90	85	31	10	16	12	10	14	13	9	12	8	3	11	4	0	7
mic_asv521	Bacteria	Proteobacteria	Alphaproteobacteria	Rickettsiales	Mitochondria	Mitochondria uc	5	171	96	25	16	1	0	0	0	0	0	0	0	0	9	4	21	22	7	45	20	46	15	0	1	10	0	0	0	0	0	0	0	0	0	0	0	3	0	4	1	9	16
mic_asv522	Bacteria	Proteobacteria	Alphaproteobacteria	Rhizobiales	Rhizobiaceae	Hoeflea	0	0	0	0	0	0	0	0	0	0	0	0	0	0	0	0	0	0	0	0	0	0	0	0	6	12	45	23	8	2	8	28	64	75	0	203	24	648	15	1	3	9	0
mic_asv523	Archaea	Crenarchaeota	Nitrososphaeria	Nitrosopumilales	Nitrosopumilaceae	Cand_Nitrosopelagicus	0	2	2	0	3	6	61	160	11	29	27	179	20	8	75	13	18	17	7	0	0	0	0	1	1	3	7	28	39	31	43	29	33	41	57	32	59	53	14	6	7	1	1
mic_asv524	Bacteria	Bacteroidota	Bacteroidia	Flavobacteriales	Flavobacteriaceae	NS4	7	7	7	5	0	1	0	0	0	0	7	7	0	8	0	15	20	184	63	18	57	13	1	16	4	0	4	10	13	3	4	3	0	1	10	6	18	23	39	95	83	12	58
mic_asv525	Bacteria	Proteobacteria	Gammaproteobacteria	SS1-B-07-19	SS1-B-07-19 uc	SS1-B-07-19 uc	65	32	36	11	3	7	20	12	2	16	20	33	58	17	108	32	20	34	16	7	7	8	17	32	12	19	7	14	15	3	8	27	14	18	8	21	39	59	26	14	39	86	12
mic_asv526	Bacteria	Verrucomicrobiota	Verrucomicrobiae	Verrucomicrobiales	DEV007	DEV007 uc	0	0	0	0	0	1	53	65	26	41	67	69	63	5	143	9	0	5	0	0	0	0	0	0	0	0	3	20	22	23	30	44	29	57	72	64	119	69	5	1	0	0	0
mic_asv527	Bacteria	Bacteroidota	Bacteroidia	Flavobacteriales	NS9	NS9 uc	46	1125	606	263	222	27	8	0	0	0	0	0	1	0	11	7	0	1	0	0	2	0	19	16	118	73	11	3	1	0	0	5	0	0	0	0	0	0	0	2	0	0	3
mic_asv528	Bacteria	Actinobacteriota	Acidimicrobiia	Microtrichales	Ilumatobacteraceae	Ilumatobacter	114	33	35	19	52	74	10	32	5	5	3	28	16	13	15	2	3	4	4	25	21	22	25	27	19	35	172	50	19	8	8	17	3	11	2	8	4	4	2	10	7	77	86
mic_asv529	Bacteria	Proteobacteria	Alphaproteobacteria	AT-s3-44	AT-s3-44 uc	AT-s3-44 uc	0	1	0	0	0	2	6	1	2	7	4	10	18	14	9	3	5	1	0	0	0	0	0	0	0	1	1	2	7	9	6	3	1	10	8	3	11	8	4	0	0	0	0
mic_asv531	Bacteria	Proteobacteria	Gammaproteobacteria	Cellvibrionales	Spongiibacteraceae	BD1-7	0	0	0	0	5	0	42	207	15	57	132	143	145	29	300	34	8	6	2	0	0	0	0	0	0	0	5	9	18	21	29	26	28	56	40	18	50	31	3	4	1	0	0
mic_asv532	Bacteria	Planctomycetota	Phycisphaerae	Phycisphaerales	Phycisphaeraceae	JL-ETNP-F27	0	0	0	0	0	0	12	0	1	2	23	28	0	1	19	4	4	0	3	0	0	0	0	0	0	0	1	2	3	8	6	30	8	2	3	10	18	7	4	0	0	0	0
mic_asv533	Bacteria	Bacteroidota	Bacteroidia	Flavobacteriales	Flavobacteriaceae	NS5	238	414	21	5	37	1	3	0	0	0	0	2	0	0	4	0	0	0	2	34	61	124	151	72	39	12	4	2	1	2	1	0	1	0	0	3	5	3	3	0	2	5	24
mic_asv534	Bacteria	Proteobacteria	Alphaproteobacteria	SAR11	SAR11 Clade I	SAR11 Clade Ia	35	47	138	85	160	45	69	35	8	8	15	37	45	5	34	13	17	9	6	5	5	13	24	30	16	50	26	33	26	15	14	23	12	3	4	7	16	14	2	9	11	9	7
mic_asv535	Bacteria	Chloroflexi	JG30-KF-CM66	JG30-KF-CM66 uc	JG30-KF-CM66 uc	JG30-KF-CM66 uc	0	0	0	0	3	5	9	56	14	37	77	113	73	124	170	42	10	9	4	0	0	1	0	0	0	0	1	8	3	16	27	22	18	39	41	45	102	92	28	8	3	0	1
mic_asv536	Bacteria	Proteobacteria	Alphaproteobacteria	Rickettsiales	Mitochondria	Mitochondria uc	12	2	288	240	203	10	0	0	0	0	0	0	0	0	31	0	0	0	0	0	0	2	120	43	4	18	1	0	0	0	0	0	0	0	2	0	0	0	0	0	1	0	0
mic_asv537	Bacteria	Verrucomicrobiota	Verrucomicrobiae	Opitutales	Puniceicoccaceae	MB11C04	1829	323	42	26	4	0	0	0	5	0	0	3	0	0	0	1	0	1	0	0	0	0	1	2	1	0	1	1	1	1	0	0	0	3	0	3	0	1	1	0	0	0	1
mic_asv538	Bacteria	Gemmatimonadota	BD2-11	BD2-11 uc	BD2-11 uc	BD2-11 uc	0	0	0	0	0	0	4	100	19	35	48	169	212	32	51	4	0	1	1	0	0	0	0	0	0	0	0	0	12	25	38	71	37	39	56	29	27	22	1	0	0	0	0
mic_asv539	Bacteria	Proteobacteria	Alphaproteobacteria	Rickettsiales	S25-593	S25-593 uc	14	70	76	29	139	41	54	16	14	15	25	35	9	17	49	17	19	15	7	10	2	5	3	13	5	35	10	7	15	5	7	4	3	4	2	10	12	19	2	14	10	4	6
mic_asv540	Bacteria	Proteobacteria	Alphaproteobacteria	SAR11	SAR11 Clade I	SAR11 Clade Ia	79	122	116	44	67	20	35	31	0	7	13	31	12	11	15	26	39	43	55	55	34	47	35	23	12	23	5	7	3	10	1	7	3	3	7	3	3	11	6	39	28	22	24
mic_asv542	Bacteria	Planctomycetota	Planctomycetes	Planctomycetales	Gimesiaceae	Gimesiaceae uc	0	0	0	0	0	2	1	55	41	76	190	173	162	50	70	13	3	2	0	0	0	0	0	0	0	0	0	8	14	11	31	17	55	45	55	73	120	94	13	2	0	1	0
mic_asv543	Bacteria	Proteobacteria	Alphaproteobacteria	Rhodospirillales	AEGEAN-169	AEGEAN-169 uc	3	20	18	10	62	34	66	95	14	7	22	48	43	19	15	5	21	32	12	13	4	7	2	14	5	32	45	62	36	24	24	30	13	28	26	20	14	8	3	16	6	1	7
mic_asv544	Bacteria	Bacteroidota	Bacteroidia	Flavobacteriales	NS9	NS9 uc	4	1	1	0	17	1	20	3	0	1	1	1	1	15	12	11	13	8	0	8	0	3	0	2	1	3	3	4	2	6	1	7	2	1	2	1	6	2	0	2	1	0	0
mic_asv545	Bacteria	Marinimicrobia_SAR406	Marinimicrobia_SAR406 uc	Marinimicrobia_SAR406 uc	Marinimicrobia_SAR406 uc	Marinimicrobia_SAR406 uc	0	0	0	0	0	0	7	5	3	19	14	28	13	20	18	3	2	4	2	0	0	0	0	0	0	0	0	4	10	21	30	15	12	22	13	14	17	19	2	0	1	0	0
mic_asv546	Bacteria	Bacteroidota	Bacteroidia	Chitinophagales	Saprospiraceae	Aureispira	415	184	11	2	13	3	0	0	1	0	0	0	0	0	0	0	6	4	34	0	1	6	37	6	4	0	0	1	93	0	3	0	2	0	0	1	0	1	0	1	0	49	4
mic_asv547	Bacteria	Proteobacteria	Gammaproteobacteria	Ectothiorhodospirales	Ectothiorhodospiraceae	Ectothiorhodospiraceae uc	76	33	11	11	7	1	2	3	0	1	1	0	4	0	0	11	72	103	78	64	47	40	7	17	3	1	0	6	2	1	0	0	0	0	1	1	1	3	5	93	88	53	59
mic_asv549	Bacteria	Proteobacteria	Alphaproteobacteria	SAR11	SAR11 Clade I	SAR11 Clade Ia	50	64	101	43	83	29	37	28	1	25	5	33	6	4	30	35	52	65	36	112	56	53	17	14	5	49	18	11	6	5	9	12	4	1	10	12	5	15	4	38	28	9	29
mic_asv550	Bacteria	Proteobacteria	Alphaproteobacteria	Rhodospirillales	AEGEAN-169	AEGEAN-169 uc	0	0	0	0	2	9	45	171	17	50	46	106	173	36	105	35	27	36	8	3	0	0	0	0	0	0	3	12	18	24	28	70	25	8	50	48	47	30	9	6	3	0	2
mic_asv551	Bacteria	Verrucomicrobiota	Verrucomicrobiae	Verrucomicrobiales	Rubritaleaceae	Roseibacillus	1	0	0	0	0	0	0	0	0	3	0	0	0	0	0	0	0	0	0	0	0	18	0	0	2	0	0	0	0	1	1	0	0	4	0	1	1	0	0	0	0	2	1
mic_asv552	Archaea	Crenarchaeota	Nitrososphaeria	Nitrosopumilales	Nitrosopumilaceae	Nitrosopumilaceae uc	0	0	0	0	0	0	0	0	0	3	2	1	24	11	20	1	1	1	1	0	0	0	0	0	0	0	0	2	2	0	2	8	7	7	10	33	22	17	7	2	3	0	0
mic_asv553	Bacteria	Proteobacteria	Alphaproteobacteria	Rhodospirillales	AEGEAN-169	AEGEAN-169 uc	2	3	1	2	8	4	15	21	2	4	11	33	58	21	20	13	7	17	10	4	1	1	0	3	0	4	8	14	22	15	18	20	5	6	17	20	40	34	7	5	2	0	0
mic_asv554	Bacteria	Proteobacteria	Alphaproteobacteria	SAR11	SAR11 Clade II	SAR11 Clade II uc	19	40	56	35	94	72	86	63	8	15	26	81	35	11	47	24	24	18	11	24	9	15	12	14	4	17	32	50	36	20	19	29	16	12	22	16	28	21	7	8	10	18	7
mic_asv555	Bacteria	Verrucomicrobiota	Verrucomicrobiae	Opitutales	Puniceicoccaceae	Pelagicoccus	114	127	34	29	20	31	25	26	2	3	19	34	28	5	35	3	1	2	2	0	0	2	94	172	65	54	64	79	28	13	9	18	16	22	18	6	16	23	0	1	0	0	0
mic_asv556	Bacteria	Bacteroidota	Bacteroidia	Flavobacteriales	Crocinitomicaceae	Crocinitomix	45	64	70	26	1	1	0	0	0	1	0	0	0	0	0	0	0	0	21	37	23	13	4	1	2	2	0	0	0	0	0	0	0	0	0	1	0	0	0	5	2	9	1
mic_asv557	Bacteria	Bacteroidota	Bacteroidia	Flavobacteriales	Flavobacteriaceae	NS2b	1	1	5	0	3	7	4	1	0	1	0	0	0	0	2	39	159	1167	230	94	29	108	5	2	1	3	15	7	4	0	0	0	6	0	1	4	2	0	4	128	13	0	40
mic_asv558	Bacteria	Proteobacteria	Gammaproteobacteria	Oceanospirillales	Pseudohongiellaceae	Pseudohongiella	28	327	90	51	59	0	2	0	0	0	2	0	0	0	0	0	0	0	1	1	3	1	15	95	175	65	2	1	0	0	0	0	0	0	0	0	1	0	0	0	1	2	0
mic_asv559	Bacteria	Proteobacteria	Alphaproteobacteria	SAR11	SAR11 Clade II	SAR11 Clade II uc	1	3	1	0	9	9	40	22	10	18	33	112	33	27	76	10	11	19	8	1	0	3	0	0	0	2	2	19	14	8	35	36	14	30	31	19	45	43	4	8	4	1	2
mic_asv560	Bacteria	Verrucomicrobiota	Verrucomicrobiae	Arctic97B-4	Arctic97B-4 uc	Arctic97B-4 uc	0	1	0	0	0	2	64	40	7	21	34	86	86	26	62	7	2	5	0	0	0	0	0	0	0	0	2	17	47	24	44	81	17	35	24	53	47	40	12	3	1	0	0
mic_asv561	Bacteria	Proteobacteria	Gammaproteobacteria	HOC36	HOC36 uc	HOC36 uc	4	2	1	0	10	42	177	289	80	111	59	278	372	92	213	12	6	16	2	1	0	1	0	0	0	5	8	10	24	19	18	37	38	39	50	46	41	27	4	2	0	0	2
mic_asv562	Bacteria	Proteobacteria	Gammaproteobacteria	OM182	OM182 uc	OM182 uc	15	21	21	8	7	2	10	14	0	0	0	4	0	1	1	1	7	11	2	1	1	1	4	7	5	4	2	1	0	3	3	4	1	1	3	3	9	6	3	8	12	13	6
mic_asv563	Bacteria	Bacteroidota	Bacteroidia	Cytophagales	Cyclobacteriaceae	Cyclobacteriaceae uc	5	13	65	23	0	4	0	0	0	0	0	0	0	0	0	0	0	17	128	78	39	2	0	0	0	0	0	0	0	0	0	0	0	0	0	0	0	0	0	0	0	0	0
mic_asv564	Bacteria	Proteobacteria	Alphaproteobacteria	Rhodospirillales	AEGEAN-169	AEGEAN-169 uc	15	12	14	6	51	16	50	27	2	12	16	24	20	13	20	6	24	29	12	24	7	6	2	7	10	28	22	23	26	13	19	13	11	9	8	5	18	17	4	10	5	2	8
mic_asv565	Bacteria	Proteobacteria	Alphaproteobacteria	SAR11	SAR11 Clade II	SAR11 Clade II uc	6	10	7	1	5	5	39	29	6	16	38	79	119	15	66	16	22	24	24	9	1	4	1	5	3	5	3	19	11	14	21	19	19	0	56	21	63	49	20	13	8	11	3
mic_asv566	Bacteria	Proteobacteria	Alphaproteobacteria	Puniceispirillales	SAR116	Cand_Puniceispirillum	108	183	203	120	107	12	12	0	0	1	0	0	0	0	5	0	3	1	2	21	9	14	28	61	26	36	9	2	0	1	0	0	2	4	0	2	0	3	0	0	3	1	4
mic_asv569	Bacteria	Proteobacteria	Alphaproteobacteria	SAR11	SAR11 Clade II	SAR11 Clade II uc	6	12	7	9	14	15	30	2	2	7	13	13	2	4	18	4	12	9	6	3	5	7	4	9	7	12	7	26	17	12	8	15	6	8	7	6	25	19	1	10	2	16	3
mic_asv570	Bacteria	Bacteroidota	Bacteroidia	Flavobacteriales	NS9	NS9 uc	6	7	0	4	12	14	39	15	1	5	7	15	29	1	21	19	12	22	55	72	14	22	4	18	5	38	22	14	8	7	11	8	5	13	9	8	22	12	3	11	1	0	0
mic_asv572	Bacteria	Verrucomicrobiota	Verrucomicrobiae	Opitutales	Puniceicoccaceae	MB11C04	1	5	4	1	6	6	23	32	5	23	27	51	22	10	35	8	5	5	1	0	0	2	1	1	1	5	9	20	22	13	15	19	14	23	21	41	30	14	5	0	0	0	1
mic_asv573	Bacteria	Actinobacteriota	Acidimicrobiia	Microtrichales	Microtrichaceae	Sva0996	0	0	0	0	0	0	0	0	0	0	0	0	0	0	0	1	1	0	0	0	0	0	0	0	0	0	0	0	0	0	0	0	0	0	0	0	2	4	0	1	0	0	0
mic_asv574	Bacteria	Actinobacteriota	Actinobacteria	Micrococcales	Microbacteriaceae	Cand_Aquiluna	4	6	12	2	0	2	0	0	2	2	0	4	0	0	0	0	0	0	0	9	1	3	0	9	10	0	4	13	6	5	0	1	2	3	0	3	1	0	0	1	0	3	1
mic_asv575	Bacteria	Proteobacteria	Alphaproteobacteria	Rhodospirillales	Magnetospiraceae	Magnetospira	0	0	1	0	3	23	28	128	71	149	171	261	360	55	406	87	11	4	0	0	0	0	0	0	0	1	3	8	12	6	5	12	52	66	121	54	92	30	7	4	0	0	0
mic_asv576	Archaea	Thermoplasmatota	Thermoplasmata	Marine_Group_II	Marine_Group_II uc	Marine_Group_II uc	55	0	0	0	1	1	0	0	2	1	1	11	0	48	12	6	2	0	1	8	1	1	0	0	0	0	1	2	1	5	6	0	0	0	0	1	6	4	0	1	0	0	0
mic_asv578	Bacteria	Proteobacteria	Gammaproteobacteria	SAR86	SAR86 uc	SAR86 uc	37	16	2	0	6	0	65	14	3	5	29	31	50	1	14	12	6	24	7	9	1	5	3	6	1	6	4	28	18	5	17	24	7	21	13	12	35	9	6	1	3	0	0
mic_asv579	Bacteria	Proteobacteria	Gammaproteobacteria	Burkholderiales	Nitrosomonadaceae	IS-44	65	87	80	24	22	33	5	11	6	9	18	57	17	5	84	41	23	54	30	28	33	61	46	20	15	20	27	28	9	5	3	3	11	7	14	5	19	12	12	15	11	18	31
mic_asv580	Bacteria	Proteobacteria	Alphaproteobacteria	SAR11	SAR11 Clade I	SAR11 Clade Ia	35	76	138	98	117	32	70	38	2	9	19	20	0	3	36	15	12	17	10	12	5	7	21	46	17	43	20	32	14	6	9	19	7	16	14	11	15	12	7	8	9	19	11
mic_asv582	Bacteria	Planctomycetota	Planctomycetes	Pirellulales	Pirellulaceae	Pirellulaceae uc	0	0	1	0	3	2	17	6	5	23	42	79	141	11	43	23	10	13	3	3	1	0	0	0	1	1	2	12	7	16	28	7	28	30	46	66	83	49	20	22	13	9	1
mic_asv583	Bacteria	Proteobacteria	Alphaproteobacteria	Alphaproteobacteria uc	Alphaproteobacteria uc	Alphaproteobacteria uc	0	0	0	0	1	4	20	46	4	41	35	75	83	50	94	12	4	2	1	0	0	0	0	0	0	0	1	2	10	14	19	60	16	41	33	40	38	24	8	5	2	0	1
mic_asv584	Bacteria	Gemmatimonadota	BD2-11	BD2-11 uc	BD2-11 uc	BD2-11 uc	0	0	0	0	1	4	21	46	7	29	75	66	8	11	58	3	0	0	1	0	1	0	0	0	0	0	1	2	21	12	17	24	18	29	30	16	39	18	1	1	0	0	0
mic_asv585	Bacteria	Verrucomicrobiota	Verrucomicrobiae	Opitutales	Puniceicoccaceae	MB11C04	0	0	0	0	0	0	3	2	3	2	9	1	7	18	38	1	3	5	0	0	0	0	0	0	0	0	0	5	13	0	4	6	3	2	8	22	13	15	2	2	0	1	0
mic_asv586	Bacteria	Proteobacteria	Alphaproteobacteria	SAR11	SAR11 Clade II	SAR11 Clade II uc	7	3	3	7	4	12	20	91	17	10	41	110	45	25	50	26	24	30	31	7	2	3	0	1	1	2	11	33	25	12	21	44	43	77	69	33	76	66	14	31	12	6	3
mic_asv587	Bacteria	Verrucomicrobiota	Lentisphaeria	Lentisphaerales	Lentisphaeraceae	Lentisphaera	9	2	0	0	0	0	0	0	0	0	0	0	0	0	0	0	0	0	0	0	1	0	0	0	2	1	0	3	1	0	0	0	2	4	0	0	0	0	0	0	0	15	20
mic_asv588	Bacteria	Proteobacteria	Alphaproteobacteria	SAR11	SAR11 Clade II	SAR11 Clade II uc	19	43	62	35	75	47	38	45	4	11	27	21	47	7	38	11	20	20	14	5	12	10	17	14	10	13	23	64	12	13	18	13	11	15	16	8	35	27	5	10	7	9	6
mic_asv589	Bacteria	Nitrospinota	P9X2b3D02	P9X2b3D02 uc	P9X2b3D02 uc	P9X2b3D02 uc	0	0	0	0	0	1	15	75	30	38	79	176	46	27	83	11	4	5	0	0	0	0	0	0	0	0	2	6	15	20	18	39	46	33	40	30	59	28	3	2	0	0	0
mic_asv591	Bacteria	Proteobacteria	Alphaproteobacteria	SAR11	SAR11 Clade I	SAR11 Clade Ib	1	1	1	0	7	5	38	111	12	31	73	130	157	52	82	29	24	16	4	0	0	0	0	0	1	1	3	5	10	10	21	22	28	40	42	30	64	34	4	11	8	0	0
mic_asv592	Bacteria	Proteobacteria	Alphaproteobacteria	SAR11	SAR11 Clade I	SAR11 Clade Ia	69	81	74	25	49	17	29	45	5	11	20	50	75	25	26	36	41	62	44	42	41	36	17	18	7	14	14	18	7	1	4	18	5	16	6	9	17	13	7	30	22	15	37
mic_asv593	Bacteria	Proteobacteria	Gammaproteobacteria	Alteromonadales	Colwelliaceae	Colwellia	0	0	0	0	0	0	1	0	0	0	0	0	0	0	0	0	0	0	1	38	2	8	0	0	0	3	1	1	5	2	3	0	10	5	3	15	6	5	0	5	6	1	2
mic_asv594	Bacteria	Proteobacteria	Alphaproteobacteria	SAR11	SAR11 Clade I	SAR11 Clade Ia	20	15	6	6	28	15	29	39	2	17	13	47	64	31	66	33	56	89	66	58	22	25	7	6	2	13	12	12	15	11	16	13	10	17	25	12	17	22	6	32	27	15	30
mic_asv595	Bacteria	Proteobacteria	Alphaproteobacteria	SAR11	SAR11 Clade I	SAR11 Clade I uc	10	5	3	0	3	3	51	39	8	6	19	51	11	38	16	17	27	22	10	7	2	4	2	4	0	7	3	17	15	17	11	21	16	20	28	17	51	38	7	21	5	13	5
mic_asv596	Bacteria	Verrucomicrobiota	Verrucomicrobiae	Verrucomicrobiales	Rubritaleaceae	Rubritalea	239	131	6	3	0	0	6	0	0	3	1	10	18	2	0	1	0	2	45	1	4	19	21	6	14	0	0	1	2	1	0	1	1	0	2	3	0	0	0	1	14	17	36
mic_asv597	Bacteria	Bacteroidota	Bacteroidia	Flavobacteriales	Flavobacteriaceae	Pseudofulvibacter	11	130	41	10	6	0	0	0	1	0	2	0	0	0	0	30	25	10	47	62	55	30	11	1	2	2	4	1	1	0	2	1	0	0	0	2	1	0	0	14	3	7	0
mic_asv598	Bacteria	Proteobacteria	Gammaproteobacteria	HgCo23	HgCo23 uc	HgCo23 uc	2	0	3	0	13	3	37	60	3	41	142	164	235	43	181	48	24	18	4	0	0	0	0	1	2	3	1	30	16	20	21	80	51	63	58	35	61	24	25	21	18	1	2
mic_asv599	Bacteria	Actinobacteriota	Acidimicrobiia	Microtrichales	Microtrichaceae	Sva0996	14	6	2	2	6	9	13	17	4	15	15	23	8	3	5	2	4	22	8	2	1	10	0	21	9	14	15	7	1	11	4	7	16	8	9	16	8	18	8	6	3	5	4
mic_asv600	Bacteria	Proteobacteria	Alphaproteobacteria	Rickettsiales	Mitochondria	Mitochondria uc	1038	2	273	86	652	1	0	0	0	0	1	0	0	0	0	0	0	0	0	0	6	9	0	2	0	42	0	0	0	0	0	0	0	0	0	0	0	0	0	0	0	0	1
mic_asv601	Bacteria	Proteobacteria	Alphaproteobacteria	Rhodospirillales	AEGEAN-169	AEGEAN-169 uc	11	4	20	2	20	32	58	50	3	12	54	60	102	19	56	25	26	30	9	6	3	3	0	2	1	10	27	33	21	17	18	30	20	13	31	17	32	20	8	7	0	1	2
mic_asv602	Bacteria	Nitrospinota	P9X2b3D02	P9X2b3D02 uc	P9X2b3D02 uc	P9X2b3D02 uc	0	0	0	0	3	11	28	139	39	90	177	216	63	29	99	21	9	1	0	0	0	0	0	0	0	0	9	9	9	10	11	9	39	51	73	24	31	43	2	3	0	0	0
mic_asv603	Bacteria	Cyanobacteria	Cyanobacteriia	Cyanobacteriia uc	Cyanobacteriia uc	Cyanobacteriia uc	0	0	0	0	0	0	0	0	0	0	7	8	0	8	11	8	0	0	2	0	0	0	0	0	0	0	0	0	0	0	2	16	0	7	1	7	4	21	3	1	2	0	0
mic_asv604	Bacteria	Bacteroidota	Bacteroidia	Flavobacteriales	Flavobacteriaceae	NS5	74	143	94	52	20	5	0	0	0	0	0	7	0	3	0	10	7	16	28	56	24	202	65	48	26	9	3	1	4	4	1	6	0	0	2	2	2	4	37	83	76	4	151
mic_asv605	Bacteria	Bacteroidota	Bacteroidia	Flavobacteriales	Flavobacteriaceae	Pseudofulvibacter	17	99	110	22	0	0	0	0	0	1	0	0	36	0	0	23	25	10	55	181	101	51	7	0	5	1	0	2	0	37	6	0	4	0	0	2	2	1	1	32	18	26	8
mic_asv606	Bacteria	Verrucomicrobiota	Verrucomicrobiae	Opitutales	Opitutaceae	Diplosphaera	95	37	46	14	4	1	1	0	0	0	4	1	0	2	0	0	1	0	0	0	0	0	17	25	7	8	5	31	22	34	5	3	0	1	2	0	3	3	0	0	0	0	0
mic_asv607	Bacteria	Proteobacteria	Gammaproteobacteria	Thiomicrospirales	Thioglobaceae	SUP05_cluster	14	11	14	4	21	27	16	42	1	16	27	15	18	11	39	22	41	46	30	36	8	36	5	7	6	13	31	27	14	10	8	6	3	20	3	7	23	7	7	14	14	1	4
mic_asv608	Bacteria	Proteobacteria	Gammaproteobacteria	Cellvibrionales	Porticoccaceae	SAR92	1	0	5	4	0	0	0	0	0	0	0	0	0	0	0	14	8	63	76	242	60	93	3	3	10	0	0	1	0	0	1	0	0	0	0	0	0	0	7	46	51	29	23
mic_asv610	Bacteria	Proteobacteria	Alphaproteobacteria	SAR11	SAR11 Clade II	SAR11 Clade II uc	2	0	3	0	6	3	53	46	11	8	35	102	110	46	78	13	20	14	5	1	0	3	0	0	0	2	6	18	10	20	19	31	19	21	28	26	66	61	6	12	11	3	6
mic_asv611	Bacteria	Nitrospinota	Nitrospinia	Nitrospinales	Nitrospinaceae	Nitrospina	0	0	3	1	3	15	5	8	0	3	11	0	11	3	11	1	4	13	1	0	0	1	0	0	1	2	2	7	3	0	6	9	2	11	6	10	7	11	2	1	2	1	0
mic_asv612	Bacteria	Proteobacteria	Alphaproteobacteria	SAR11	SAR11 Clade II	SAR11 Clade II uc	12	18	20	9	36	34	63	84	10	6	31	33	27	13	33	15	15	18	13	9	9	17	5	9	7	9	20	84	17	11	22	31	12	14	15	12	43	33	7	20	11	13	7
mic_asv613	Bacteria	Proteobacteria	Alphaproteobacteria	SAR11	SAR11 Clade II	SAR11 Clade II uc	12	18	17	8	26	51	37	46	2	23	33	76	16	26	47	27	21	13	11	8	5	9	5	5	3	6	9	41	25	8	22	18	15	20	33	17	37	26	4	11	13	19	5
mic_asv614	Bacteria	Verrucomicrobiota	Verrucomicrobiae	Verrucomicrobiales	Rubritaleaceae	Roseibacillus	11	16	13	5	46	9	19	0	0	0	0	0	0	0	0	0	0	0	0	0	0	2	79	103	55	112	19	20	7	3	0	5	0	0	0	0	0	0	1	0	0	0	0
mic_asv615	Bacteria	Planctomycetota	Phycisphaerae	Phycisphaerales	Phycisphaeraceae	CL500-3	2	0	0	0	5	1	24	17	3	27	34	50	31	33	78	34	3	6	9	2	0	4	0	0	0	0	5	14	12	24	24	39	29	66	32	56	89	55	35	14	8	5	2
mic_asv616	Archaea	Thermoplasmatota	Thermoplasmata	Marine_Group_II	Marine_Group_II uc	Marine_Group_II uc	7	0	0	0	0	0	0	0	0	0	0	11	2	54	28	13	24	5	3	2	0	1	0	3	2	1	0	2	1	1	2	0	2	1	2	8	4	28	1	6	3	0	0
mic_asv617	Bacteria	Bacteroidota	Bacteroidia	Flavobacteriales	NS9	NS9 uc	0	0	0	0	0	3	8	22	0	0	2	0	0	0	5	11	9	3	6	3	0	1	0	0	0	1	0	1	3	4	3	0	1	0	0	3	4	3	0	5	1	0	0
mic_asv618	Bacteria	Proteobacteria	Gammaproteobacteria	Cellvibrionales	Porticoccaceae	SAR92	21	16	7	2	0	0	0	0	0	0	0	0	0	0	0	0	1	4	3	8	8	3	2	2	13	2	0	0	0	0	0	0	0	0	0	0	0	0	10	56	105	179	80
mic_asv619	Bacteria	Proteobacteria	Alphaproteobacteria	SAR11	SAR11 Clade II	SAR11 Clade II uc	3	1	5	1	6	7	63	75	8	27	65	130	167	31	99	31	21	23	14	3	3	4	1	2	0	4	12	29	25	30	44	72	47	52	63	37	95	65	6	11	4	4	2
mic_asv620	Bacteria	Proteobacteria	Gammaproteobacteria	OM182	OM182 uc	OM182 uc	62	60	35	7	6	29	6	0	0	4	5	5	32	0	3	5	8	16	12	10	7	11	16	12	11	2	4	14	3	1	1	2	0	9	2	2	3	4	1	3	17	22	16
mic_asv621	Bacteria	Proteobacteria	Alphaproteobacteria	Defluviicoccales	Defluviicoccales uc	Defluviicoccales uc	0	0	0	1	1	4	30	119	9	36	52	76	55	19	117	25	6	7	2	0	0	0	0	0	0	3	4	20	7	7	27	39	22	48	53	44	63	53	13	8	5	1	0
mic_asv623	Archaea	Thermoplasmatota	Thermoplasmata	Marine_Group_II	Marine_Group_II uc	Marine_Group_II uc	26	19	10	14	18	3	3	0	0	2	0	0	0	5	7	2	9	16	6	57	6	33	8	52	26	4	2	4	1	2	1	0	1	1	1	2	0	6	1	0	0	0	0
mic_asv624	Bacteria	Verrucomicrobiota	Verrucomicrobiae	Opitutales	Puniceicoccaceae	MB11C04	2	5	3	0	19	4	33	145	17	46	52	67	220	13	61	15	1	5	0	2	0	0	0	1	0	2	5	17	24	40	46	83	49	67	50	46	74	49	6	0	2	0	0
mic_asv625	Bacteria	PAUC34f	PAUC34f uc	PAUC34f uc	PAUC34f uc	PAUC34f uc	0	0	0	0	0	2	7	1	4	5	15	12	10	9	28	3	0	3	1	0	0	0	0	0	0	0	0	3	12	7	16	34	10	5	18	10	39	37	2	1	2	0	0
mic_asv626	Bacteria	Proteobacteria	Alphaproteobacteria	SAR11	SAR11 Clade I	SAR11 Clade Ib	0	0	4	0	7	12	44	18	16	20	60	111	108	15	96	36	38	29	14	3	1	0	0	0	0	5	10	14	20	16	28	30	34	36	50	24	65	37	11	24	7	2	2
mic_asv627	Bacteria	Proteobacteria	Gammaproteobacteria	Thiomicrospirales	Thioglobaceae	SUP05_cluster	2	3	6	2	27	62	59	61	16	30	52	137	11	7	98	36	32	54	40	17	1	16	0	10	0	13	51	47	22	10	16	0	23	32	31	21	27	10	4	11	2	1	1
mic_asv628	Bacteria	Verrucomicrobiota	Verrucomicrobiae	Opitutales	Puniceicoccaceae	MB11C04	863	205	23	25	5	0	3	0	2	0	0	0	0	0	0	0	0	2	1	0	1	1	0	1	2	0	0	4	3	2	1	0	0	0	0	0	2	1	0	1	1	1	2
mic_asv629	Bacteria	Proteobacteria	Alphaproteobacteria	Rhodobacterales	Rhodobacteraceae	Thalassobius	0	0	0	0	0	0	0	0	0	0	0	0	0	0	0	0	0	0	0	0	0	0	0	0	0	0	0	0	0	0	0	0	0	0	0	0	0	0	0	0	0	0	0
mic_asv630	Bacteria	Proteobacteria	Gammaproteobacteria	Thiomicrospirales	Thioglobaceae	SUP05_cluster	5	3	8	8	28	9	34	1	0	5	3	9	21	2	16	8	17	37	23	24	6	8	8	18	14	16	20	21	13	4	6	5	8	2	2	3	4	9	1	15	3	3	9
mic_asv631	Bacteria	Proteobacteria	Alphaproteobacteria	Rhodospirillales	Magnetospiraceae	Magnetospiraceae uc	2	8	3	1	10	40	29	53	11	44	62	78	139	17	112	36	18	14	3	1	0	0	0	2	3	5	15	30	17	14	23	9	14	9	34	15	36	39	14	5	1	0	0
mic_asv632	Bacteria	Proteobacteria	Gammaproteobacteria	SAR86	SAR86 uc	SAR86 uc	3	1	1	0	3	12	48	60	3	18	77	60	67	24	38	17	3	37	7	1	0	1	0	0	0	4	4	18	2	16	20	26	12	21	12	9	30	7	1	2	1	0	0
mic_asv633	Bacteria	Proteobacteria	Alphaproteobacteria	Rhodospirillales	AEGEAN-169	AEGEAN-169 uc	12	5	12	4	33	19	48	28	4	7	14	26	3	13	12	11	22	30	25	23	9	3	1	8	3	14	18	38	16	14	11	9	12	6	9	9	13	15	1	4	6	5	3
mic_asv634	Bacteria	Planctomycetota	OM190	OM190 uc	OM190 uc	OM190 uc	0	0	0	0	0	0	16	0	1	15	34	37	0	16	74	12	3	2	0	0	0	0	0	0	0	0	0	7	6	19	18	12	18	36	43	32	52	33	6	1	0	0	0
mic_asv635	Bacteria	Proteobacteria	Gammaproteobacteria	Oceanospirillales	Pseudohongiellaceae	Pseudohongiella	50	43	13	1	0	0	0	0	2	0	0	0	0	0	1	3	3	6	12	52	183	33	5	4	6	1	0	2	1	0	0	0	0	0	0	0	0	0	1	3	11	17	117
mic_asv636	Bacteria	Marinimicrobia_SAR406	Marinimicrobia_SAR406 uc	Marinimicrobia_SAR406 uc	Marinimicrobia_SAR406 uc	Marinimicrobia_SAR406 uc	2	0	0	0	3	2	0	0	0	0	0	0	0	0	0	0	0	0	0	0	0	0	0	0	0	0	0	1	10	2	2	0	0	0	0	0	5	0	0	0	1	0	0
mic_asv637	Bacteria	Proteobacteria	Alphaproteobacteria	Rhodobacterales	Rhodobacteraceae	Octadecabacter	3	0	0	0	0	0	0	0	0	0	0	0	0	0	0	0	0	0	0	4	0	1	0	0	15	0	0	0	4	0	0	0	1	0	2	0	1	0	2	0	1	5	8
mic_asv638	Bacteria	Bacteroidota	Bacteroidia	Flavobacteriales	Flavobacteriaceae	Flavobacteriaceae uc	5	51	29	10	6	3	1	0	0	0	0	0	0	0	0	0	1	7	70	70	50	27	5	0	0	0	0	1	0	0	0	0	0	0	0	0	0	0	0	0	1	6	0
mic_asv639	Bacteria	Bacteroidota	Bacteroidia	Flavobacteriales	Flavobacteriaceae	Ulvibacter	65	131	228	50	34	7	1	0	0	2	1	0	0	0	0	0	3	3	18	3	9	23	15	2	0	6	1	1	0	2	2	3	4	0	2	3	1	6	0	2	7	25	8
mic_asv641	Bacteria	Planctomycetota	Planctomycetes	Pirellulales	Pirellulaceae	Pir4_lineage	0	0	0	0	0	1	9	34	9	16	20	106	71	20	21	12	7	12	6	0	0	0	0	0	0	0	0	2	9	10	16	0	12	53	45	29	56	23	28	29	10	3	5
mic_asv642	Archaea	Crenarchaeota	Nitrososphaeria	Nitrosopumilales	Nitrosopumilaceae	Cand_Nitrosopelagicus	0	0	0	0	0	0	17	50	0	10	10	37	0	20	17	6	9	7	2	0	0	0	1	0	0	1	1	4	14	9	21	20	11	7	11	20	26	20	4	5	1	3	0
mic_asv643	Bacteria	Proteobacteria	Alphaproteobacteria	Rhodospirillales	AEGEAN-169	AEGEAN-169 uc	77	132	75	39	70	20	25	27	1	0	1	14	23	13	18	2	14	5	5	26	15	7	21	32	25	25	17	20	6	2	4	7	3	0	2	7	1	1	1	2	3	3	6
mic_asv644	Bacteria	Nitrospinota	Nitrospinia	Nitrospinales	Nitrospinaceae	LS-NOB	0	0	1	2	8	14	11	24	3	3	7	16	0	4	14	7	4	7	1	0	0	0	0	4	3	6	14	28	16	17	16	10	13	26	23	16	26	19	10	4	5	0	0
mic_asv646	Bacteria	Bacteroidota	Bacteroidia	Cytophagales	Cyclobacteriaceae	Cyclobacteriaceae uc	4	46	16	10	0	0	0	0	0	0	0	0	0	0	0	62	3	4	4	129	43	7	1	0	0	0	0	0	0	0	0	0	0	0	0	0	0	0	3	64	10	3	0
mic_asv647	Bacteria	Proteobacteria	Alphaproteobacteria	Rhodospirillales	Magnetospiraceae	Magnetospiraceae uc	31	72	234	43	1	15	0	0	0	0	4	12	0	2	8	0	3	0	1	3	4	4	14	13	6	5	10	15	5	1	1	7	1	10	9	6	0	7	1	1	4	1	1
mic_asv648	Bacteria	Proteobacteria	Alphaproteobacteria	Alphaproteobacteria uc	Alphaproteobacteria uc	Alphaproteobacteria uc	0	0	0	0	0	0	0	0	7	10	24	34	4	6	33	2	1	1	0	0	0	0	0	0	0	0	0	0	0	2	2	2	7	5	11	7	10	4	0	0	0	0	0
mic_asv649	Archaea	Crenarchaeota	Nitrososphaeria	Nitrosopumilales	Nitrosopumilaceae	Cand_Nitrosopelagicus	1	1	0	0	12	37	60	44	17	27	39	192	80	13	121	36	13	15	9	3	0	1	0	3	1	3	17	33	24	14	25	0	26	21	47	26	55	42	21	15	15	2	2
mic_asv651	Bacteria	Proteobacteria	Alphaproteobacteria	SAR11	SAR11 uc	SAR11 uc	11	6	9	12	24	13	58	28	2	10	34	52	18	9	47	18	15	14	9	5	1	6	2	4	0	6	5	41	12	18	28	4	13	12	17	9	38	32	4	11	2	5	2
mic_asv652	Bacteria	Proteobacteria	Alphaproteobacteria	Puniceispirillales	SAR116	SAR116 uc	27	85	224	79	56	6	4	0	1	0	3	0	0	4	0	0	2	0	0	1	1	11	70	63	56	60	26	16	1	4	2	1	0	9	3	0	1	3	1	0	4	3	1
mic_asv653	Bacteria	Proteobacteria	Alphaproteobacteria	Rhodobacterales	Rhodobacteraceae	Sulfitobacter	0	0	0	0	0	3	0	12	0	0	0	0	9	0	34	19	28	10	63	7	1	3	1	0	1	0	1	1	1	0	20	11	5	30	5	2	11	5	2	2	1	2	4
mic_asv654	Bacteria	Marinimicrobia_SAR406	Marinimicrobia_SAR406 uc	Marinimicrobia_SAR406 uc	Marinimicrobia_SAR406 uc	Marinimicrobia_SAR406 uc	0	0	0	0	0	0	0	0	0	0	0	28	0	20	7	0	0	5	0	0	0	0	0	0	0	0	1	0	7	6	3	3	4	26	12	10	24	15	2	1	3	0	0
mic_asv655	Bacteria	Gemmatimonadota	BD2-11	BD2-11 uc	BD2-11 uc	BD2-11 uc	0	0	0	0	0	0	5	19	0	0	1	5	0	0	5	0	0	0	0	0	0	0	0	0	0	0	0	0	0	5	2	4	3	2	0	4	3	3	0	0	0	0	0
mic_asv656	Bacteria	Proteobacteria	Alphaproteobacteria	AT-s3-44	AT-s3-44 uc	AT-s3-44 uc	0	0	0	0	0	0	23	24	5	27	33	48	135	12	89	11	9	1	1	0	0	0	0	0	0	0	2	2	8	14	21	19	8	39	9	16	26	29	3	1	0	0	0
mic_asv659	Bacteria	Bacteroidota	Bacteroidia	Flavobacteriales	Flavobacteriaceae	Polaribacter	129	823	23	15	2	0	0	0	0	0	1	1	0	0	0	20	13	6	1	480	77	164	61	0	5	0	0	1	4	1	1	2	0	0	0	2	0	0	1	19	11	0	89
mic_asv660	Bacteria	Cyanobacteria	Cyanobacteriia	Synechococcales	Cyanobiaceae	Synechococcus	172	156	320	66	13	10	5	0	0	0	0	0	0	0	10	1	10	38	20	33	16	86	81	32	4	11	0	2	1	0	0	1	0	0	0	1	1	1	0	22	2	7	25
mic_asv661	Bacteria	Proteobacteria	Alphaproteobacteria	Rhodospirillales	Magnetospiraceae	Magnetospiraceae uc	0	0	0	1	5	21	36	136	39	112	130	167	149	14	183	15	7	5	2	0	0	0	0	0	0	1	7	26	18	19	9	14	34	40	60	29	43	19	1	1	0	0	0
mic_asv662	Bacteria	Proteobacteria	Alphaproteobacteria	Rhodospirillales	Magnetospiraceae	Magnetospira	3	4	2	0	11	12	26	51	11	19	29	38	18	9	23	22	3	6	7	5	2	0	0	1	1	3	11	36	15	12	32	55	36	57	43	25	55	37	9	9	4	0	0
mic_asv663	Bacteria	Proteobacteria	Alphaproteobacteria	Defluviicoccales	Defluviicoccales uc	Defluviicoccales uc	0	0	0	0	2	0	4	17	0	26	8	20	40	35	23	12	6	1	0	0	1	2	0	0	2	0	0	0	2	6	4	20	11	3	13	22	25	17	2	3	2	0	1
mic_asv664	Bacteria	Proteobacteria	Gammaproteobacteria	Xanthomonadales	Xanthomonadaceae	Stenotrophomonas	0	0	0	0	0	0	0	3	4	7	0	0	20	3	3	0	2	0	0	0	0	0	0	0	0	0	0	0	0	0	0	0	0	0	0	0	1	0	0	0	0	0	0
mic_asv665	Bacteria	Proteobacteria	Alphaproteobacteria	Rhodospirillales	AEGEAN-169	AEGEAN-169 uc	4	5	13	7	25	13	33	11	1	13	11	27	7	3	14	8	14	34	21	14	4	8	1	18	8	41	43	38	23	19	17	3	14	11	23	7	11	10	5	8	6	7	3
mic_asv666	Bacteria	Proteobacteria	Gammaproteobacteria	Cellvibrionales	Porticoccaceae	SAR92	0	2	1	2	2	2	3	9	0	0	2	7	0	0	7	78	54	68	25	19	5	85	0	1	0	0	0	0	3	0	1	0	2	3	1	0	4	1	8	96	31	5	5
mic_asv667	Bacteria	Bacteroidota	Bacteroidia	Flavobacteriales	Crocinitomicaceae	Salinirepens	0	0	0	0	0	0	0	5	7	7	24	87	0	37	93	23	24	3	0	0	0	0	0	0	0	0	0	1	2	2	6	0	3	3	19	17	39	49	5	1	3	2	0
mic_asv668	Bacteria	Proteobacteria	Gammaproteobacteria	Ga0077536	Ga0077536 uc	Ga0077536 uc	1	0	1	0	1	51	44	160	23	129	159	239	150	119	215	15	5	6	1	0	0	0	1	1	0	8	24	54	22	23	23	30	39	43	63	28	31	16	3	2	0	0	0
mic_asv669	Bacteria	Bacteroidota	Bacteroidia	Flavobacteriales	Flavobacteriaceae	NS5	19	4	0	0	8	0	2	2	0	0	3	18	0	0	21	26	19	33	14	1	0	1	0	6	2	2	0	1	0	2	2	12	0	11	1	14	6	11	18	21	47	0	3
mic_asv670	Archaea	Crenarchaeota	Nitrososphaeria	Nitrosopumilales	Nitrosopumilaceae	Cand_Nitrosopelagicus	1	3	1	1	7	20	19	53	3	17	26	70	8	5	53	5	7	15	4	0	0	1	0	1	1	11	18	20	11	26	23	8	16	28	44	38	45	34	17	22	7	5	0
mic_asv671	Bacteria	Proteobacteria	Alphaproteobacteria	SAR11	SAR11 Clade II	SAR11 Clade II uc	8	7	4	2	6	5	10	6	0	6	4	43	6	0	17	6	2	5	3	4	2	2	1	2	2	4	4	9	1	6	4	8	4	8	5	4	14	17	1	2	3	6	0
mic_asv672	Archaea	Crenarchaeota	Nitrososphaeria	Nitrosopumilales	Nitrosopumilaceae	Cand_Nitrosopelagicus	3	2	2	0	8	20	59	103	1	28	29	73	69	9	57	21	8	18	7	0	0	0	0	0	0	0	9	20	13	12	19	11	8	26	28	22	21	38	14	7	11	3	3
mic_asv673	Bacteria	Proteobacteria	Alphaproteobacteria	Rhodospirillales	Magnetospiraceae	Magnetospiraceae uc	0	0	0	0	0	0	10	108	13	31	7	95	165	66	95	14	6	4	2	0	0	0	0	0	0	0	0	0	9	18	18	49	20	35	61	49	41	31	1	1	1	0	0
mic_asv674	Bacteria	Bacteroidota	Bacteroidia	Flavobacteriales	Flavobacteriaceae	Polaribacter	0	0	0	0	0	0	0	0	0	0	0	0	2	1	0	0	0	0	0	0	0	0	0	0	0	0	0	4	0	0	0	0	0	0	0	1	0	0	0	1	0	0	0
mic_asv675	Bacteria	Proteobacteria	Alphaproteobacteria	Alphaproteobacteria uc	Alphaproteobacteria uc	Alphaproteobacteria uc	0	0	0	0	0	1	11	42	7	7	82	232	36	31	198	11	13	8	1	0	0	0	0	0	0	0	0	7	9	13	22	21	10	28	25	15	28	35	1	3	1	0	1
mic_asv677	Bacteria	Proteobacteria	Alphaproteobacteria	Defluviicoccales	Defluviicoccales uc	Defluviicoccales uc	1	0	0	0	2	16	19	94	14	94	68	181	232	69	154	17	11	14	2	0	0	0	0	0	0	0	9	20	16	13	10	12	14	54	39	41	49	20	6	7	1	0	1
mic_asv678	Bacteria	Proteobacteria	Gammaproteobacteria	Pseudomonadales	Moraxellaceae	Paraperlucidibaca	0	0	0	0	0	0	0	0	0	0	0	0	0	0	0	0	0	0	0	0	0	0	0	0	0	0	0	0	0	0	0	0	0	0	0	0	0	0	0	0	0	0	0
mic_asv680	Bacteria	Proteobacteria	Alphaproteobacteria	SAR11	SAR11 Clade I	SAR11 Clade Ia	16	52	180	70	123	20	13	0	5	0	6	10	13	1	11	9	11	8	7	15	4	3	16	29	20	55	9	11	14	5	1	5	7	8	2	3	8	9	7	20	20	9	16
mic_asv681	Bacteria	Bacteroidota	Bacteroidia	Flavobacteriales	NS9	NS9 uc	0	0	0	0	0	5	15	53	28	22	125	139	130	74	126	17	2	3	1	0	0	0	0	0	0	0	4	10	8	20	37	29	36	46	56	32	89	69	7	2	1	0	0
mic_asv682	Bacteria	Proteobacteria	Gammaproteobacteria	Pseudomonadales	Moraxellaceae	Enhydrobacter	0	0	0	0	0	0	0	1508	0	0	0	0	0	0	0	0	0	0	0	0	0	0	0	0	0	0	0	0	0	0	0	0	0	0	0	0	0	0	0	0	0	0	0
mic_asv683	Bacteria	Proteobacteria	Gammaproteobacteria	Oceanospirillales	Halomonadaceae	Halomonas	0	0	0	0	0	0	0	0	0	0	0	0	0	0	0	0	0	0	0	0	0	0	0	0	0	0	0	0	0	0	0	0	0	0	0	0	0	0	0	0	0	0	0
mic_asv684	Bacteria	Marinimicrobia_SAR406	Marinimicrobia_SAR406 uc	Marinimicrobia_SAR406 uc	Marinimicrobia_SAR406 uc	Marinimicrobia_SAR406 uc	0	0	0	0	0	0	0	0	0	0	4	13	0	23	2	0	0	0	0	0	0	0	0	0	0	0	0	0	0	9	15	6	19	5	4	8	8	2	1	0	1	0	0
mic_asv685	Bacteria	Proteobacteria	Alphaproteobacteria	SAR11	SAR11 Clade II	SAR11 Clade II uc	3	4	8	6	11	10	35	65	13	22	33	59	22	28	49	19	23	19	5	6	2	1	1	5	0	6	8	43	14	19	23	47	24	21	33	14	66	48	13	7	5	2	2
mic_asv686	Bacteria	Gemmatimonadota	BD2-11	BD2-11 uc	BD2-11 uc	BD2-11 uc	0	0	0	0	0	0	16	160	16	63	73	110	206	37	20	8	0	0	0	0	0	0	0	0	0	0	0	1	20	23	18	51	26	22	35	38	17	11	2	1	0	0	0
mic_asv687	Bacteria	Proteobacteria	Alphaproteobacteria	Rhodospirillales	AEGEAN-169	AEGEAN-169 uc	15	3	2	0	17	18	20	18	2	9	8	16	11	1	34	8	15	35	22	15	0	3	0	4	0	11	21	14	8	13	9	7	1	10	22	3	11	15	2	14	4	1	3
mic_asv689	Bacteria	Proteobacteria	Alphaproteobacteria	Defluviicoccales	Defluviicoccales uc	Defluviicoccales uc	0	0	0	0	0	1	18	63	3	43	45	82	142	44	141	37	6	10	1	0	0	0	0	0	0	0	2	3	13	11	10	44	19	32	19	42	54	28	1	3	2	0	0
mic_asv690	Bacteria	Marinimicrobia_SAR406	Marinimicrobia_SAR406 uc	Marinimicrobia_SAR406 uc	Marinimicrobia_SAR406 uc	Marinimicrobia_SAR406 uc	3	0	4	1	3	0	2	4	0	0	0	0	1	2	2	0	0	2	1	0	0	0	1	0	1	0	0	1	1	0	1	0	0	0	0	2	2	1	2	1	4	1	1
mic_asv691	Bacteria	Proteobacteria	Gammaproteobacteria	Cellvibrionales	Porticoccaceae	Porticoccus	1	3	0	5	0	0	0	0	0	0	4	7	0	0	4	5	0	5	2	8	11	10	0	2	1	0	2	6	2	0	0	0	0	0	0	2	5	10	8	11	3	0	3
mic_asv692	Bacteria	Proteobacteria	Alphaproteobacteria	SAR11	SAR11 Clade I	SAR11 Clade Ia	13	61	109	43	108	19	16	12	5	8	7	22	11	14	17	17	11	12	16	24	11	17	7	30	6	26	18	20	9	3	3	13	0	3	16	4	13	6	6	30	21	15	20
mic_asv693	Bacteria	Bacteroidota	Bacteroidia	Flavobacteriales	NS9	NS9 uc	0	0	0	0	0	0	1	0	0	8	7	29	22	9	74	4	1	1	0	0	0	0	0	0	0	0	0	0	0	4	14	4	7	3	15	22	35	35	3	0	1	0	0
mic_asv695	Bacteria	Verrucomicrobiota	Verrucomicrobiae	Arctic97B-4	Arctic97B-4 uc	Arctic97B-4 uc	0	0	0	0	0	0	16	28	5	32	34	56	73	33	68	9	2	3	0	0	0	0	0	0	0	0	0	1	8	17	23	29	31	32	50	42	68	28	2	2	0	0	0
mic_asv696	Archaea	Crenarchaeota	Nitrososphaeria	Nitrosopumilales	Nitrosopumilaceae	Cand_Nitrosopelagicus	0	0	0	0	0	0	0	0	0	0	10	14	0	4	10	2	1	3	2	0	0	0	0	0	0	0	0	1	0	7	16	13	3	5	17	18	27	11	4	3	0	0	1
mic_asv697	Bacteria	Proteobacteria	Gammaproteobacteria	Ga0077536	Ga0077536 uc	Ga0077536 uc	0	0	0	0	0	0	0	0	2	3	4	2	68	14	17	3	1	1	0	0	0	0	0	0	0	0	0	0	0	0	1	6	1	0	5	6	3	7	0	0	0	0	0
mic_asv698	Bacteria	Bacteroidota	Bacteroidia	Flavobacteriales	NS7	NS7 uc	55	323	78	14	7	0	0	0	0	0	0	0	0	0	0	0	0	0	0	9	4	5	6	3	2	0	0	0	0	0	0	0	0	0	0	0	0	0	0	1	1	3	4
mic_asv699	Bacteria	Planctomycetota	Phycisphaerae	Phycisphaerales	Phycisphaeraceae	CL500-3	7	1	1	0	1	20	2	47	10	15	13	20	16	22	24	9	8	13	9	6	0	3	4	1	0	3	6	19	7	17	7	16	17	4	8	20	31	27	13	22	15	31	2
mic_asv700	Bacteria	Proteobacteria	Alphaproteobacteria	Defluviicoccales	Defluviicoccales uc	Defluviicoccales uc	1	0	1	1	4	5	19	21	25	26	37	171	124	92	204	68	39	17	11	3	0	1	0	0	0	1	1	13	13	11	8	31	13	16	41	23	42	35	2	13	6	0	0
mic_asv701	Archaea	Crenarchaeota	Nitrososphaeria	Nitrosopumilales	Nitrosopumilaceae	Cand_Nitrosopelagicus	0	0	0	0	0	1	1	2	0	2	12	24	10	9	28	6	0	10	0	0	0	0	0	0	0	1	1	3	14	15	30	45	24	22	29	27	45	37	9	4	2	1	0
mic_asv702	Bacteria	Bacteroidota	Bacteroidia	Cytophagales	Cyclobacteriaceae	Marinoscillum	0	0	0	0	0	1	36	60	7	14	47	45	0	4	9	5	0	1	0	0	0	0	0	0	0	0	0	1	4	4	20	9	13	4	5	13	3	16	0	0	0	0	0
mic_asv703	Bacteria	Proteobacteria	Alphaproteobacteria	SAR11	SAR11 uc	SAR11 uc	15	18	10	9	18	21	25	24	14	9	21	33	15	8	23	7	12	8	8	9	9	6	4	6	8	8	3	27	8	3	5	13	6	9	11	3	14	20	2	8	2	6	4
mic_asv704	Bacteria	Verrucomicrobiota	Verrucomicrobiae	Pedosphaerales	Pedosphaeraceae	SCGC_AAA164-E04	5	11	1	0	2	2	14	19	4	8	31	18	22	22	20	11	1	1	2	3	0	0	1	1	0	6	4	14	25	6	27	28	8	17	31	26	35	28	4	2	2	0	0
mic_asv705	Bacteria	Proteobacteria	Gammaproteobacteria	SAR86	SAR86 uc	SAR86 uc	7	3	3	1	8	4	21	43	5	13	4	32	14	23	40	21	20	65	26	11	0	6	1	6	0	4	2	9	16	15	13	18	15	1	17	18	18	12	6	6	1	0	1
mic_asv706	Bacteria	Proteobacteria	Gammaproteobacteria	Pseudomonadales	Pseudomonadaceae	Pseudomonas	0	0	0	0	0	0	0	0	0	0	0	0	0	0	0	0	0	0	0	0	0	0	0	0	1	0	0	1	25	0	30	12	0	4	0	2	1	0	0	2	0	0	1
mic_asv707	Bacteria	Proteobacteria	Gammaproteobacteria	Alteromonadales	Colwelliaceae	Colwellia	0	0	0	0	0	0	0	0	2	0	0	4	0	0	0	0	0	0	0	1	0	0	0	1	0	0	0	0	0	1	1	0	0	0	0	0	2	2	0	1	0	0	0
mic_asv708	Bacteria	Proteobacteria	Gammaproteobacteria	Cellvibrionales	Halieaceae	Luminiphilus	35	17	66	63	292	172	28	47	0	3	12	3	0	0	2	7	0	9	2	8	7	7	16	19	16	18	139	36	13	4	4	0	2	11	3	1	7	6	2	3	2	1	2
mic_asv709	Bacteria	Proteobacteria	Gammaproteobacteria	Ga0077536	Ga0077536 uc	Ga0077536 uc	1	2	0	1	0	4	4	1	0	2	4	0	4	11	17	2	4	0	0	0	0	0	0	2	0	0	2	4	4	1	2	3	0	1	2	4	7	7	0	0	0	0	0
mic_asv710	Bacteria	Proteobacteria	Alphaproteobacteria	SAR11	SAR11 Clade I	SAR11 Clade Ia	56	67	88	27	25	24	38	8	2	14	25	36	31	5	7	15	12	21	18	26	11	35	18	23	12	16	15	36	17	16	11	12	5	8	15	7	9	17	3	16	8	16	13
mic_asv711	Bacteria	SAR324	SAR324 uc	SAR324 uc	SAR324 uc	SAR324 uc	0	0	0	0	0	0	1	0	0	0	0	0	0	1	0	0	0	0	0	0	0	0	0	0	0	0	0	0	0	0	1	1	0	0	2	3	0	0	0	0	0	0	0
mic_asv712	Bacteria	Proteobacteria	Alphaproteobacteria	AT-s3-44	AT-s3-44 uc	AT-s3-44 uc	0	0	0	0	0	0	17	70	9	68	29	141	97	47	78	10	7	7	0	1	0	0	0	0	0	0	0	2	11	8	18	46	28	57	47	50	30	25	2	1	0	0	0
mic_asv713	Bacteria	Planctomycetota	Planctomycetes	Pirellulales	Pirellulaceae	Blastopirellula	29	199	78	62	47	16	12	0	1	2	1	0	18	0	0	0	0	0	0	2	0	4	83	21	23	115	15	9	2	0	2	2	0	0	0	0	0	2	1	0	0	0	0
mic_asv714	Bacteria	Proteobacteria	Alphaproteobacteria	SAR11	SAR11 Clade II	SAR11 Clade II uc	5	6	11	3	18	13	17	26	2	2	11	34	6	7	38	6	6	7	4	4	2	4	1	6	0	4	7	15	7	7	8	8	5	5	9	14	17	21	3	10	6	6	3
mic_asv715	Bacteria	Proteobacteria	Alphaproteobacteria	Rhodospirillales	AEGEAN-169	AEGEAN-169 uc	16	15	11	11	44	44	24	51	6	8	18	18	18	3	23	4	12	13	7	4	2	9	4	21	5	23	32	29	11	12	11	7	5	3	4	4	8	4	0	3	1	0	2
mic_asv716	Bacteria	Proteobacteria	Alphaproteobacteria	SAR11	SAR11 Clade II	SAR11 Clade II uc	3	19	31	19	60	32	20	42	3	4	8	20	7	6	15	5	14	10	7	5	4	6	11	10	7	6	5	22	9	7	7	14	8	13	4	5	12	9	5	15	5	10	5
mic_asv717	Bacteria	Proteobacteria	Alphaproteobacteria	SAR11	SAR11 Clade II	SAR11 Clade II uc	4	3	1	0	0	7	25	3	11	21	40	115	109	43	75	24	13	25	11	3	0	1	0	1	0	0	2	11	20	17	17	42	30	46	46	22	62	47	6	8	3	4	3
mic_asv718	Bacteria	Gemmatimonadota	BD2-11	BD2-11 uc	BD2-11 uc	BD2-11 uc	0	0	0	0	0	0	1	0	0	12	17	2	24	14	15	1	0	0	0	0	0	0	0	0	0	0	0	0	4	5	9	26	2	9	11	11	18	16	3	0	0	0	0
mic_asv719	Bacteria	Proteobacteria	Alphaproteobacteria	Micavibrionales	Micavibrionales uc	Micavibrionales uc	0	0	0	0	0	0	6	31	0	0	0	0	0	0	0	4	4	0	0	0	1	8	0	0	0	0	0	1	0	0	0	0	0	0	0	0	0	0	0	0	0	0	1
mic_asv720	Bacteria	Proteobacteria	Gammaproteobacteria	Thiohalorhabdales	Thiohalorhabdaceae	Thiohalorhabdaceae uc	0	0	0	0	1	2	14	35	3	32	26	54	26	14	27	3	0	3	0	0	0	0	0	0	0	0	3	3	4	5	1	19	7	7	15	19	13	7	2	0	0	0	0
mic_asv722	Bacteria	Proteobacteria	Alphaproteobacteria	SAR11	SAR11 Clade I	SAR11 Clade Ib	75	40	60	11	41	29	43	49	3	17	23	16	135	9	9	22	27	29	30	20	8	19	12	22	1	11	10	21	22	6	14	22	4	7	23	4	26	19	5	26	20	13	9
mic_asv723	Bacteria	Proteobacteria	Alphaproteobacteria	Rhodospirillales	AEGEAN-169	AEGEAN-169 uc	1	1	0	2	13	5	11	42	4	16	29	70	135	16	40	38	45	52	8	5	0	0	0	3	2	3	22	12	9	14	12	11	14	16	30	28	48	33	16	6	6	0	0
mic_asv724	Bacteria	Proteobacteria	Alphaproteobacteria	Rhodospirillales	Magnetospiraceae	Magnetospira	0	0	0	0	3	0	22	26	10	38	40	151	192	59	175	29	8	8	0	0	0	0	0	0	0	0	2	2	6	4	0	37	15	12	31	36	41	23	7	3	0	1	0
mic_asv725	Bacteria	Planctomycetota	Planctomycetes	Pirellulales	Pirellulaceae	Rhodopirellula	0	0	0	0	0	0	4	0	0	0	0	8	0	5	0	0	0	0	0	0	0	0	0	0	0	0	0	0	2	2	3	3	6	13	13	16	11	7	4	0	4	2	0
mic_asv726	Bacteria	Bacteroidota	Bacteroidia	Flavobacteriales	Cryomorphaceae	Owenweeksia	0	0	0	0	0	0	0	0	0	1	0	0	0	0	0	0	0	0	0	0	0	0	0	0	0	0	0	0	0	1	0	0	0	0	0	1	0	0	0	0	0	0	0
mic_asv727	Bacteria	Marinimicrobia_SAR406	Marinimicrobia_SAR406 uc	Marinimicrobia_SAR406 uc	Marinimicrobia_SAR406 uc	Marinimicrobia_SAR406 uc	0	1	0	0	0	2	6	74	15	8	77	106	28	75	51	5	0	0	0	0	0	0	0	0	0	0	7	8	11	14	34	23	22	65	54	22	32	7	0	0	0	0	0
mic_asv728	Bacteria	Nitrospinota	P9X2b3D02	P9X2b3D02 uc	P9X2b3D02 uc	P9X2b3D02 uc	0	0	0	0	1	1	13	94	1	39	19	102	80	24	98	14	0	2	2	0	0	0	0	0	0	0	1	5	13	12	17	43	16	12	36	22	23	18	4	1	0	0	0
mic_asv729	Bacteria	Bacteroidota	Bacteroidia	Flavobacteriales	Flavobacteriales uc	Flavobacteriales uc	13	23	5	0	0	0	2	0	0	0	0	0	0	0	0	0	0	1	3	2	4	3	23	6	7	0	0	0	0	0	1	0	0	0	0	0	1	2	1	0	1	26	10
mic_asv730	Bacteria	Proteobacteria	Alphaproteobacteria	SAR11	SAR11 Clade I	SAR11 Clade Ia	31	42	69	50	136	25	31	9	1	7	7	15	13	0	11	18	20	40	32	67	31	23	40	18	2	26	18	22	3	4	1	7	3	3	6	2	5	3	5	24	9	8	13
mic_asv731	Bacteria	Proteobacteria	Gammaproteobacteria	Gammaproteobacteria uc	Gammaproteobacteria uc	Gammaproteobacteria uc	4	28	15	1	3	5	3	50	6	2	0	0	0	0	0	0	1	3	12	22	2	9	0	0	0	0	1	0	0	0	1	0	3	2	0	0	0	0	2	2	17	28	9
mic_asv732	Bacteria	Verrucomicrobiota	Verrucomicrobiae	Pedosphaerales	Pedosphaeraceae	SCGC_AAA164-E04	0	0	1	0	0	0	0	1	5	7	4	17	62	2	6	2	4	0	0	0	0	0	0	0	0	0	1	51	40	10	9	11	1	6	9	13	20	10	1	0	0	0	0
mic_asv733	Bacteria	Proteobacteria	Proteobacteria uc	Proteobacteria uc	Proteobacteria uc	Proteobacteria uc	24	38	35	44	22	1	0	0	0	0	1	0	0	1	3	3	27	25	9	185	80	71	7	5	22	0	2	0	0	0	0	0	0	0	0	0	0	0	1	63	24	26	20
mic_asv735	Bacteria	Proteobacteria	Gammaproteobacteria	Alteromonadales	Marinobacteraceae	Marinobacter	0	1	0	0	0	0	0	0	0	0	0	0	9	0	0	0	0	0	0	0	0	0	0	0	0	0	0	3	0	0	0	1	52	4	0	0	0	0	0	4	0	0	0
mic_asv736	Bacteria	Proteobacteria	Gammaproteobacteria	Tenderiales	Tenderiaceae	Cand_Tenderia	7	2	1	1	0	1	0	0	0	0	0	0	0	0	0	0	0	1	0	34	73	36	0	2	2	1	0	0	0	0	0	0	0	0	0	0	0	0	0	0	2	44	372
mic_asv737	Bacteria	Proteobacteria	Alphaproteobacteria	SAR11	SAR11 Clade II	SAR11 Clade II uc	1	0	0	0	2	3	23	8	10	10	56	103	141	33	120	20	18	9	5	1	0	3	0	0	0	0	5	12	13	22	40	46	23	48	30	10	41	47	4	12	7	1	1
mic_asv738	Bacteria	Proteobacteria	Gammaproteobacteria	Nitrosococcales	Methylophagaceae	Methylophagaceae uc	0	0	0	0	0	0	0	0	0	0	0	0	0	0	0	0	4	0	0	0	0	1	0	0	0	0	0	0	0	0	0	0	0	0	0	0	0	0	0	0	0	0	0
mic_asv739	Bacteria	Proteobacteria	Gammaproteobacteria	HOC36	HOC36 uc	HOC36 uc	0	0	0	0	0	1	2	0	0	1	5	26	0	19	39	0	0	0	0	0	0	0	0	0	0	0	0	0	2	2	4	6	2	6	2	13	9	2	3	0	0	0	0
mic_asv740	Bacteria	Proteobacteria	Alphaproteobacteria	SAR11	SAR11 Clade I	SAR11 Clade Ia	2	20	9	7	7	2	5	5	1	0	0	2	1	0	2	1	3	5	1	4	8	5	17	23	11	26	14	10	10	5	6	6	3	4	6	0	8	8	3	24	22	37	22
mic_asv741	Bacteria	Proteobacteria	Alphaproteobacteria	SAR11	SAR11 Clade II	SAR11 Clade II uc	2	3	2	0	1	2	15	3	3	5	26	37	23	26	42	3	8	2	4	0	1	2	0	1	0	1	0	10	11	6	22	11	9	21	27	3	26	43	7	8	1	3	2
mic_asv742	Bacteria	Bacteroidota	Bacteroidia	Flavobacteriales	NS9	NS9 uc	0	1	0	0	3	0	0	5	0	3	12	5	0	14	33	100	39	19	8	2	0	0	0	0	0	0	0	3	2	1	3	4	3	13	10	7	14	15	78	244	24	3	3
mic_asv743	Bacteria	Gemmatimonadota	BD2-11	BD2-11 uc	BD2-11 uc	BD2-11 uc	0	0	0	0	0	0	14	17	3	9	21	60	31	17	52	6	1	2	0	0	0	0	0	0	0	0	0	1	1	9	11	7	15	28	23	18	45	22	1	0	0	0	0
mic_asv744	Bacteria	Proteobacteria	Gammaproteobacteria	Ga0077536	Ga0077536 uc	Ga0077536 uc	0	0	0	0	0	0	4	8	2	28	100	89	149	56	135	20	4	9	4	0	0	0	0	1	0	0	0	13	5	8	13	75	23	37	29	47	141	57	13	8	2	0	0
mic_asv745	Archaea	Crenarchaeota	Nitrososphaeria	Nitrosopumilales	Nitrosopumilaceae	Cand_Nitrosopelagicus	1	0	1	0	4	10	20	47	11	9	29	65	47	15	71	16	11	16	1	1	0	2	0	1	0	1	3	24	25	14	22	36	13	24	36	30	37	30	5	8	5	1	1
mic_asv746	Bacteria	Proteobacteria	Alphaproteobacteria	Puniceispirillales	SAR116	SAR116 uc	23	47	24	22	19	7	6	0	0	0	1	0	0	4	5	7	5	7	12	31	22	10	14	13	10	6	0	6	3	0	1	0	2	0	0	1	2	1	1	1	3	1	9
mic_asv747	Bacteria	Acidobacteriota	Vicinamibacteria	Vicinamibacterales	Vicinamibacterales uc	Vicinamibacterales uc	0	0	0	0	0	0	5	25	8	26	31	78	9	14	20	0	1	0	0	0	0	0	0	0	0	1	0	1	14	16	18	12	10	40	20	17	17	17	0	1	0	0	0
mic_asv748	Bacteria	Proteobacteria	Gammaproteobacteria	Thiomicrospirales	Thioglobaceae	SUP05_cluster	9	8	14	6	10	14	31	34	7	11	13	19	12	2	31	18	29	42	23	32	11	14	8	18	13	23	20	18	3	11	16	32	5	14	4	8	13	10	1	22	12	1	5
mic_asv749	Bacteria	Verrucomicrobiota	Verrucomicrobiae	Verrucomicrobiales	Rubritaleaceae	Rubritalea	0	2	3	7	2	2	0	0	0	0	0	0	8	0	0	0	0	0	1	0	0	0	2	2	7	4	3	2	1	0	0	2	0	0	0	1	0	0	0	0	0	0	0
mic_asv750	Bacteria	Proteobacteria	Alphaproteobacteria	Rhodospirillales	Rhodospirillaceae	Rhodospirillaceae uc	1	0	0	0	0	0	2	1	0	5	1	1	0	1	4	0	0	0	0	0	0	1	0	0	0	0	1	7	5	3	6	5	3	2	3	9	4	10	1	0	0	0	0
mic_asv751	Bacteria	Marinimicrobia_SAR406	Marinimicrobia_SAR406 uc	Marinimicrobia_SAR406 uc	Marinimicrobia_SAR406 uc	Marinimicrobia_SAR406 uc	0	0	0	0	0	0	0	0	0	0	0	0	3	0	3	1	0	0	0	0	0	0	0	0	0	0	0	0	0	1	0	0	0	0	0	2	3	1	3	0	0	0	0
mic_asv752	Bacteria	Proteobacteria	Alphaproteobacteria	Rhizobiales	Devosiaceae	Devosia	0	0	0	0	0	0	0	0	0	0	0	0	0	0	0	0	0	0	0	0	0	0	1	12	12	12	12	55	47	36	149	75	118	97	18	99	81	440	14	34	25	3	1
mic_asv753	Bacteria	Proteobacteria	Alphaproteobacteria	Rhodospirillales	Magnetospiraceae	Magnetospiraceae uc	0	0	0	0	0	0	12	15	9	20	24	61	147	35	102	10	2	11	2	0	0	0	0	0	0	0	0	3	3	9	15	49	19	37	32	29	35	31	1	3	1	0	0
mic_asv754	Bacteria	Proteobacteria	Alphaproteobacteria	Sphingomonadales	Sphingomonadaceae	Sphingomonas	0	0	0	0	0	0	1	0	2	0	0	0	0	0	0	0	0	0	0	0	0	0	0	0	0	0	0	0	1	0	1	2	0	2	0	3	2	1	0	0	0	1	0
mic_asv755	Bacteria	Proteobacteria	Alphaproteobacteria	SAR11	SAR11 Clade II	SAR11 Clade II uc	4	1	0	0	0	4	20	20	5	3	19	37	43	7	27	6	9	10	1	3	0	10	0	0	0	0	2	15	1	10	10	31	27	26	21	6	45	26	5	7	2	10	8
mic_asv756	Bacteria	Planctomycetota	Phycisphaerae	Phycisphaerales	Phycisphaeraceae	Urania-1B-19_marine_sediment_group	1	0	0	0	0	2	20	9	9	12	13	17	42	3	41	17	12	7	2	1	0	0	0	1	0	1	3	7	8	22	21	12	11	19	15	20	46	26	18	15	14	11	4
mic_asv758	Bacteria	Proteobacteria	Alphaproteobacteria	Rhodospirillales	Magnetospiraceae	Magnetospiraceae uc	1	3	0	0	0	2	3	2	11	25	20	78	159	11	85	35	16	21	8	1	0	0	0	0	0	0	1	7	17	12	17	51	37	34	54	49	50	37	11	9	8	2	1
mic_asv759	Bacteria	Proteobacteria	Alphaproteobacteria	Defluviicoccales	Defluviicoccales uc	Defluviicoccales uc	0	0	0	0	6	5	21	53	11	30	41	93	79	26	122	46	31	22	2	6	1	1	0	0	0	0	7	15	23	31	17	51	22	40	56	34	36	27	3	10	6	0	0
mic_asv760	Bacteria	Proteobacteria	Alphaproteobacteria	Rhodospirillales	AEGEAN-169	AEGEAN-169 uc	5	3	1	0	15	16	23	41	0	3	28	31	14	0	38	12	22	16	19	10	3	4	0	2	3	19	15	25	15	15	9	10	11	2	10	8	7	11	5	7	11	2	1
mic_asv761	Bacteria	Verrucomicrobiota	Verrucomicrobiae	Opitutales	Puniceicoccaceae	MB11C04	7	37	250	125	36	37	15	18	0	3	14	1	0	0	10	1	1	0	0	4	0	2	52	56	69	178	88	54	13	6	12	6	4	7	6	14	7	3	1	1	1	0	0
mic_asv762	Bacteria	Proteobacteria	Gammaproteobacteria	OM182	OM182 uc	OM182 uc	1	0	0	0	11	7	36	62	24	26	48	78	94	14	26	2	0	0	0	0	0	0	0	0	0	3	12	38	13	17	17	26	10	21	13	7	32	15	7	0	0	0	0
mic_asv764	Bacteria	Bacteroidota	Bacteroidia	Flavobacteriales	NS9	NS9 uc	3	4	0	0	0	0	0	0	0	0	0	0	0	0	0	20	15	26	36	167	26	20	3	1	0	0	0	0	0	0	0	0	0	0	0	3	0	2	5	27	7	17	35
mic_asv765	Bacteria	Proteobacteria	Gammaproteobacteria	JTB23	JTB23 uc	JTB23 uc	0	0	0	0	0	1	11	28	6	18	35	64	37	17	50	6	3	2	0	0	0	0	0	0	0	0	0	4	9	8	24	7	8	38	19	16	24	19	0	1	0	0	0
mic_asv766	Bacteria	Proteobacteria	Alphaproteobacteria	SAR11	SAR11 Clade I	SAR11 Clade Ib	0	0	0	0	2	4	19	23	4	7	17	52	103	6	37	8	8	4	11	0	0	0	0	0	1	2	3	4	5	6	14	20	10	8	22	11	18	28	6	3	1	0	0
mic_asv768	Bacteria	Proteobacteria	Alphaproteobacteria	Thalassobaculales	Nisaeaceae	OM75	0	1	0	1	0	1	0	0	0	0	0	12	0	0	0	0	4	1	2	0	0	0	0	1	0	1	0	0	0	2	0	0	0	0	0	1	1	3	0	0	1	3	0
mic_asv769	Bacteria	Proteobacteria	Gammaproteobacteria	Pseudomonadales	Pseudomonadaceae	Pseudomonas	0	0	0	0	0	0	0	0	0	0	0	0	0	0	0	0	0	0	0	0	0	0	0	1	8	15	0	6	12	4	6	2	2	15	0	1	40	0	0	1	1	0	1
mic_asv770	Bacteria	Proteobacteria	Alphaproteobacteria	SAR11	SAR11 Clade II	SAR11 Clade II uc	14	36	47	35	60	27	27	54	1	2	14	45	2	1	31	8	11	9	8	10	10	7	7	8	3	14	16	36	14	11	7	16	11	5	14	11	29	11	10	11	7	10	8
mic_asv771	Bacteria	Proteobacteria	Alphaproteobacteria	SAR11	SAR11 Clade I	SAR11 Clade Ia	21	19	4	1	2	11	22	23	4	8	12	19	57	10	9	24	45	21	21	23	9	14	3	5	0	1	6	19	12	7	10	16	5	6	18	11	24	22	5	29	13	19	18
mic_asv772	Bacteria	Planctomycetota	Planctomycetes	Pirellulales	Pirellulaceae	Pirellulaceae uc	0	0	0	0	0	0	0	0	0	8	4	1	56	0	1	2	0	0	3	0	0	0	0	0	0	0	0	0	0	2	2	0	1	4	1	18	9	12	4	4	1	0	0
mic_asv773	Bacteria	Proteobacteria	Alphaproteobacteria	SAR11	SAR11 Clade I	SAR11 Clade Ia	8	15	2	4	16	2	11	35	2	3	10	8	5	5	14	7	10	40	13	37	13	14	1	2	0	4	6	7	2	5	1	4	3	3	5	3	2	7	6	11	17	13	13
mic_asv774	Bacteria	Proteobacteria	Alphaproteobacteria	SAR11	SAR11 Clade IV	SAR11 Clade IV uc	0	0	0	0	0	1	0	0	0	0	0	0	0	0	0	0	0	0	0	0	0	1	0	0	0	0	0	0	0	0	0	0	0	0	2	1	0	0	0	0	0	0	1
mic_asv775	Archaea	Crenarchaeota	Nitrososphaeria	Nitrosopumilales	Nitrosopumilaceae	Cand_Nitrosopelagicus	0	0	0	0	8	2	15	51	7	16	10	52	56	13	72	2	7	7	1	0	0	0	0	0	0	0	1	8	16	17	16	22	15	14	29	23	36	40	5	2	2	0	0
mic_asv776	Bacteria	Bacteroidota	Bacteroidia	Flavobacteriales	NS9	NS9 uc	0	0	0	0	0	0	0	0	0	0	0	0	0	0	0	2	2	0	5	14	0	1	0	0	0	0	1	1	0	0	0	0	1	0	0	0	0	1	3	22	5	0	0
mic_asv777	Bacteria	Proteobacteria	Alphaproteobacteria	Sneathiellales	Sneathiellaceae	Sneathiellaceae uc	0	0	0	0	2	1	11	20	8	29	39	102	181	57	102	13	3	1	0	0	0	0	0	0	0	0	0	2	5	4	11	11	14	28	37	15	14	19	3	0	0	0	0
mic_asv778	Bacteria	Proteobacteria	Alphaproteobacteria	SAR11	SAR11 Clade I	SAR11 Clade Ia	55	56	42	12	66	16	37	16	8	3	17	17	9	1	11	22	34	42	45	56	32	38	19	15	1	11	15	24	6	6	5	9	6	0	7	0	11	10	5	27	25	23	45
mic_asv779	Bacteria	Proteobacteria	Alphaproteobacteria	SAR11	SAR11 Clade I	SAR11 Clade Ia	59	124	164	111	123	29	59	69	7	14	24	58	12	28	14	22	27	53	42	29	17	28	28	40	11	20	10	20	8	3	4	15	3	1	7	3	12	12	6	7	12	10	10
mic_asv780	Bacteria	Proteobacteria	Gammaproteobacteria	SAR86	SAR86 uc	SAR86 uc	2	9	1	1	0	0	0	0	0	4	2	14	6	3	2	6	4	10	3	2	0	1	0	0	0	0	0	0	3	2	0	6	0	6	2	10	8	13	3	0	1	1	0
mic_asv781	Bacteria	Proteobacteria	Alphaproteobacteria	SAR11	SAR11 Clade II	SAR11 Clade II uc	5	5	5	3	7	11	26	6	4	10	42	51	30	68	48	20	15	10	10	12	4	5	0	0	0	3	10	20	13	14	19	48	30	35	33	16	53	34	7	13	2	4	1
mic_asv782	Bacteria	Bacteroidota	Bacteroidia	Flavobacteriales	NS9	NS9 uc	315	97	9	0	2	0	0	0	0	0	0	0	0	0	0	0	0	4	88	285	1228	219	7	8	1	2	0	1	3	0	0	1	2	0	0	0	0	0	0	2	0	6	44
mic_asv784	Bacteria	Bacteroidota	Bacteroidia	Flavobacteriales	NS9	NS9 uc	1	3	0	0	2	0	0	4	0	0	0	0	0	0	0	6	6	20	23	19	3	11	0	0	4	1	0	0	0	1	0	0	0	0	0	0	1	0	53	643	516	89	27
mic_asv785	Bacteria	Proteobacteria	Alphaproteobacteria	Rhodospirillales	Magnetospiraceae	Magnetospiraceae uc	0	2	1	0	0	10	39	53	5	51	64	45	71	10	97	28	5	9	3	0	0	0	1	0	0	4	17	8	8	12	10	9	14	26	33	42	54	29	6	6	1	1	0
mic_asv786	Bacteria	Chloroflexi	Anaerolineae	Anaerolineales	Anaerolineaceae	Anaerolineaceae uc	0	0	0	0	0	0	38	36	2	13	67	119	37	15	23	0	0	0	0	0	0	0	0	0	0	0	0	2	15	16	29	17	30	14	43	11	13	10	0	1	0	0	0
mic_asv787	Bacteria	Proteobacteria	Alphaproteobacteria	SAR11	SAR11 Clade II	SAR11 Clade II uc	3	3	2	0	2	2	10	13	7	16	29	25	46	27	56	12	9	14	16	9	1	3	2	1	0	4	6	42	15	8	23	37	16	21	67	10	74	52	13	20	10	11	1
mic_asv788	Bacteria	Proteobacteria	Alphaproteobacteria	SAR11	SAR11 Clade II	SAR11 Clade II uc	14	28	34	19	44	30	35	3	1	10	17	16	9	7	22	9	4	5	3	11	9	12	2	5	3	9	8	17	5	4	6	4	9	5	7	11	15	11	1	6	1	11	4
mic_asv789	Bacteria	Proteobacteria	Alphaproteobacteria	Rhodospirillales	Magnetospiraceae	Magnetospiraceae uc	3	1	3	0	0	1	0	0	0	0	0	0	0	18	2	0	0	1	0	0	0	0	0	0	0	0	0	2	0	0	0	0	0	0	0	0	2	1	0	0	0	0	0
mic_asv792	Bacteria	Proteobacteria	Gammaproteobacteria	Ectothiorhodospirales	Ectothiorhodospiraceae	Ectothiorhodospiraceae uc	43	26	10	4	2	0	2	0	0	0	0	1	0	0	5	6	42	54	20	28	19	20	5	8	2	1	1	1	0	1	1	0	0	0	1	2	0	1	2	46	59	39	49
mic_asv793	Bacteria	Actinobacteriota	Acidimicrobiia	Microtrichales	Microtrichaceae	Sva0996	0	0	0	0	0	0	6	5	0	1	8	1	25	7	54	15	3	10	2	0	0	2	0	1	0	0	5	7	5	3	8	1	3	52	36	45	83	61	5	6	0	0	0
mic_asv795	Bacteria	Proteobacteria	Alphaproteobacteria	SAR11	SAR11 Clade I	SAR11 Clade Ia	21	34	29	11	21	4	5	11	3	3	1	10	7	8	6	9	10	13	11	14	15	15	11	13	9	12	9	13	10	4	6	6	2	0	2	0	4	4	9	19	31	32	41
mic_asv796	Bacteria	Proteobacteria	Alphaproteobacteria	Rickettsiales	Mitochondria	Mitochondria uc	0	0	0	0	0	0	0	0	0	0	0	0	0	0	254	123	9	2	0	0	0	0	0	0	0	0	0	0	0	0	0	0	0	0	0	0	0	3	11	53	0	0	1
mic_asv797	Bacteria	Proteobacteria	Gammaproteobacteria	Alteromonadales	Colwelliaceae	Colwellia	1	0	22	8	6	0	0	0	0	0	0	0	0	0	0	5	3	2	4	1	3	3	2	0	0	0	0	0	1	0	0	0	0	0	0	0	1	0	0	4	6	4	2
mic_asv798	Bacteria	Marinimicrobia_SAR406	Marinimicrobia_SAR406 uc	Marinimicrobia_SAR406 uc	Marinimicrobia_SAR406 uc	Marinimicrobia_SAR406 uc	0	0	0	0	0	0	0	0	0	0	0	0	16	0	0	2	0	0	0	0	0	0	0	0	0	0	0	0	0	1	5	0	3	9	4	2	5	2	0	1	0	0	0
mic_asv799	Bacteria	Proteobacteria	Gammaproteobacteria	Oceanospirillales	Pseudohongiellaceae	Pseudohongiella	2	3	1	0	0	0	16	6	12	31	103	52	77	59	190	70	31	41	10	4	1	0	0	0	0	0	0	12	8	19	32	27	58	46	102	80	75	138	30	15	7	0	1
mic_asv800	Bacteria	Proteobacteria	Alphaproteobacteria	SAR11	SAR11 uc	SAR11 uc	0	0	0	0	1	0	10	22	7	10	17	37	118	12	66	10	3	7	1	0	0	0	0	0	0	0	0	0	6	5	11	19	5	11	23	6	14	22	3	0	2	0	0
mic_asv801	Bacteria	Proteobacteria	Alphaproteobacteria	Rhodospirillales	AEGEAN-169	AEGEAN-169 uc	12	8	4	2	11	2	11	0	0	1	9	30	7	5	16	12	21	12	3	11	1	2	1	6	6	8	4	13	9	3	9	9	4	2	6	9	14	20	6	7	12	4	0
mic_asv802	Bacteria	Bacteroidota	Bacteroidia	Flavobacteriales	NS9	NS9 uc	0	1	0	1	22	3	2	0	0	0	2	0	0	0	0	12	5	14	34	97	9	24	0	1	2	10	1	1	0	0	0	0	0	0	0	0	0	0	0	9	4	1	12
mic_asv803	Bacteria	Proteobacteria	Gammaproteobacteria	JTB23	JTB23 uc	JTB23 uc	0	0	0	0	0	0	2	9	0	2	4	20	15	8	16	1	0	2	0	0	0	0	0	0	0	0	0	0	1	1	3	7	2	11	2	7	9	2	0	0	0	0	0
mic_asv804	Bacteria	Proteobacteria	Alphaproteobacteria	Rickettsiales	Mitochondria	Mitochondria uc	0	0	0	0	0	0	0	0	0	0	0	0	0	0	0	503	2136	954	161	0	1	0	0	0	0	0	0	0	0	0	0	8	0	0	0	0	3	0	0	0	0	0	0
mic_asv805	Bacteria	Campilobacterota	Campylobacteria	Campylobacterales	Arcobacteraceae	Arcobacteraceae uc	0	0	0	0	0	0	0	0	0	0	0	0	0	0	0	0	0	0	0	30	0	0	0	0	0	0	0	0	0	0	0	0	0	0	0	0	0	0	0	0	0	0	0
mic_asv806	Bacteria	Proteobacteria	Alphaproteobacteria	SAR11	SAR11 Clade I	SAR11 Clade Ib	0	0	1	0	3	5	52	64	7	25	38	88	121	18	62	39	39	37	14	0	0	0	0	0	0	3	3	12	8	15	20	9	12	8	19	8	34	22	4	8	3	0	0
mic_asv807	Bacteria	Chloroflexi	Dehalococcoidia	SAR202	SAR202 uc	SAR202 uc	1	0	0	0	1	1	4	35	2	1	7	138	9	182	10	1	0	1	0	0	0	0	0	0	0	3	1	10	4	11	13	18	6	6	19	14	32	12	0	0	0	0	0
mic_asv808	Bacteria	Chloroflexi	Dehalococcoidia	S085	S085 uc	S085 uc	0	0	0	0	0	0	1	5	8	14	29	64	37	35	13	5	0	0	0	1	0	1	0	0	0	0	0	5	13	12	29	17	36	43	20	27	37	19	14	1	0	0	0
mic_asv809	Bacteria	Proteobacteria	Alphaproteobacteria	SAR11	SAR11 Clade I	SAR11 Clade Ib	0	0	0	0	3	1	21	93	14	33	59	91	105	13	90	25	43	20	10	0	0	0	0	0	0	1	1	5	11	11	18	11	26	0	37	23	37	37	11	12	2	0	0
mic_asv810	Bacteria	Bacteroidota	Bacteroidia	Flavobacteriales	Flavobacteriaceae	Winogradskyella	0	0	2	0	0	0	0	0	0	0	0	0	0	2	0	0	0	0	18	0	0	2	0	0	0	0	0	1	0	1	1	2	1	0	0	4	1	0	1	0	0	0	1
mic_asv811	Bacteria	Acidobacteriota	Vicinamibacteria	Vicinamibacterales	Vicinamibacterales uc	Vicinamibacterales uc	0	0	0	0	0	3	10	32	3	24	37	52	52	47	108	8	2	1	1	0	0	0	0	0	0	0	0	5	2	4	7	13	7	46	20	29	38	45	4	0	0	0	0
mic_asv812	Bacteria	Bacteroidota	Bacteroidia	Flavobacteriales	NS9	NS9 uc	0	0	0	0	0	0	0	0	0	0	1	0	15	14	13	7	2	1	0	0	0	0	0	0	0	0	0	1	1	0	2	12	1	9	7	9	8	13	2	4	2	0	0
mic_asv813	Bacteria	Proteobacteria	Alphaproteobacteria	SAR11	SAR11 Clade I	SAR11 Clade Ia	2	5	12	7	37	7	21	22	0	6	4	2	57	4	18	5	14	18	14	20	11	20	2	3	3	21	10	6	14	7	9	5	3	10	10	2	4	9	8	22	17	11	16
mic_asv814	Bacteria	Nitrospinota	Nitrospinia	Nitrospinales	Nitrospinaceae	Nitrospina	2	4	0	1	5	9	58	79	0	0	24	14	60	9	31	3	3	2	0	1	0	0	0	0	0	9	15	21	23	7	13	19	2	5	18	2	19	16	10	1	1	0	0
mic_asv815	Bacteria	Planctomycetota	Planctomycetes	Pirellulales	Pirellulaceae	Blastopirellula	15	85	57	16	20	40	26	0	1	0	4	10	1	0	9	0	0	0	3	4	0	7	7	11	0	23	29	42	9	8	5	0	0	2	3	7	5	7	2	4	4	4	0
mic_asv816	Bacteria	Proteobacteria	Alphaproteobacteria	Defluviicoccales	Defluviicoccales uc	Defluviicoccales uc	0	0	0	0	0	0	6	26	1	13	21	32	14	29	69	10	3	3	0	0	0	0	0	0	0	0	0	1	2	10	13	35	14	12	16	27	18	22	9	3	1	0	0
mic_asv818	Bacteria	Proteobacteria	Alphaproteobacteria	Rhodospirillales	Magnetospiraceae	Magnetospiraceae uc	17	5	18	6	29	33	22	9	13	14	13	41	13	23	59	15	17	21	18	9	0	6	9	15	1	19	39	21	7	2	6	3	5	5	4	11	3	6	0	3	1	1	1
mic_asv819	Bacteria	Gemmatimonadota	BD2-11	BD2-11 uc	BD2-11 uc	BD2-11 uc	0	0	0	0	0	2	11	9	2	15	26	79	71	24	43	4	0	1	0	0	0	0	0	0	0	0	1	5	5	15	8	18	18	24	22	21	31	22	2	0	1	0	0
mic_asv820	Bacteria	Marinimicrobia_SAR406	Marinimicrobia_SAR406 uc	Marinimicrobia_SAR406 uc	Marinimicrobia_SAR406 uc	Marinimicrobia_SAR406 uc	8	6	2	1	1	4	2	0	2	0	0	0	0	2	0	0	0	1	5	2	1	2	0	0	1	7	63	80	20	21	16	11	1	0	0	5	6	3	0	8	0	0	1
mic_asv821	Archaea	Thermoplasmatota	Thermoplasmata	Marine_Group_II	Marine_Group_II uc	Marine_Group_II uc	8	0	0	0	0	0	0	0	0	2	0	0	0	18	1	0	0	2	0	7	0	0	0	0	0	0	0	0	0	1	2	0	1	0	0	1	1	7	0	0	0	0	0
mic_asv822	Bacteria	Verrucomicrobiota	Verrucomicrobiae	Arctic97B-4	Arctic97B-4 uc	Arctic97B-4 uc	0	0	0	0	0	0	0	0	0	0	1	0	0	0	0	0	0	0	0	0	0	0	0	0	0	0	0	0	0	0	2	0	0	4	0	2	0	0	0	0	0	0	0
mic_asv823	Bacteria	Proteobacteria	Gammaproteobacteria	KI89A	KI89A uc	KI89A uc	0	0	0	0	0	0	0	31	0	12	27	18	109	9	59	11	5	2	1	0	0	0	0	0	0	0	0	0	1	3	7	25	13	25	24	17	30	20	0	0	0	0	0
mic_asv824	Bacteria	Proteobacteria	Gammaproteobacteria	SAR86	SAR86 uc	SAR86 uc	0	1	0	0	7	0	3	10	2	5	4	9	27	6	3	3	5	8	6	6	0	3	1	0	0	4	1	4	3	5	3	3	4	2	8	3	8	14	8	2	11	0	0
mic_asv825	Bacteria	Proteobacteria	Alphaproteobacteria	Rhodospirillales	AEGEAN-169	AEGEAN-169 uc	5	3	3	4	23	21	24	23	2	17	15	43	19	8	49	19	38	55	19	14	3	4	0	6	1	10	17	19	11	10	7	6	6	17	11	6	17	12	1	4	1	0	1
mic_asv826	Bacteria	Firmicutes	Bacilli	Staphylococcales	Staphylococcaceae	Staphylococcus	0	0	0	0	0	0	4	150	0	0	0	0	0	0	99	0	0	0	1	0	0	0	0	0	0	0	0	0	0	0	0	0	2	1	0	0	0	0	0	0	0	0	0
mic_asv827	Bacteria	Actinobacteriota	Acidimicrobiia	Microtrichales	Microtrichaceae	Sva0996	0	0	0	0	0	0	0	0	0	0	0	0	0	0	0	0	2	1	0	0	0	0	0	0	0	0	0	0	0	1	0	0	0	0	0	2	5	4	1	0	0	0	0
mic_asv829	Bacteria	Proteobacteria	Alphaproteobacteria	SAR11	SAR11 uc	SAR11 uc	10	26	35	11	50	48	64	54	1	13	21	47	11	6	20	10	2	14	8	3	4	6	10	10	13	11	11	39	16	11	19	21	11	8	8	14	34	15	2	9	3	3	4
mic_asv830	Bacteria	Bacteroidota	Bacteroidia	Flavobacteriales	Flavobacteriaceae	NS5	10	28	22	8	32	4	18	0	0	0	0	0	0	0	0	1	0	1	0	3	0	2	2	22	14	18	1	1	0	0	0	0	0	2	0	1	0	1	0	0	0	0	0
mic_asv831	Bacteria	Verrucomicrobiota	Verrucomicrobiae	Opitutales	Puniceicoccaceae	MB11C04	0	0	0	0	0	0	0	0	0	5	8	16	0	0	1	4	0	1	2	0	0	0	0	0	0	0	0	0	3	3	4	19	7	17	4	6	10	7	1	0	2	1	0
mic_asv832	Bacteria	Proteobacteria	Alphaproteobacteria	SAR11	SAR11 Clade II	SAR11 Clade II uc	13	24	24	4	17	22	10	43	0	16	23	17	33	13	23	2	17	13	7	15	12	16	3	4	1	3	6	26	13	6	10	11	9	15	14	5	24	21	2	5	4	8	7
mic_asv834	Bacteria	Proteobacteria	Alphaproteobacteria	SAR11	SAR11 Clade II	SAR11 Clade II uc	15	24	30	28	46	18	27	79	0	6	14	23	30	4	15	14	4	7	5	4	6	11	6	8	10	9	14	25	22	7	6	7	7	4	9	13	18	14	2	3	1	7	2
mic_asv835	Bacteria	Verrucomicrobiota	Verrucomicrobiae	Opitutales	Puniceicoccaceae	Puniceicoccaceae uc	0	0	0	0	0	2	29	65	4	37	41	64	123	14	51	9	6	2	0	0	0	0	0	1	0	1	4	13	17	18	20	51	20	31	23	40	56	28	5	0	0	0	0
mic_asv836	Bacteria	Proteobacteria	Alphaproteobacteria	SAR11	SAR11 Clade II	SAR11 Clade II uc	8	6	9	1	3	9	25	32	0	6	14	42	5	21	13	6	13	16	10	4	0	3	1	0	0	9	0	24	7	8	11	9	9	11	13	9	25	29	6	7	4	6	4
mic_asv837	Bacteria	PAUC34f	PAUC34f uc	PAUC34f uc	PAUC34f uc	PAUC34f uc	0	0	0	0	0	2	32	29	19	41	72	74	99	11	67	3	0	2	0	0	0	0	0	0	0	0	3	7	6	18	18	22	34	28	35	24	60	20	1	0	0	0	0
mic_asv838	Archaea	Thermoplasmatota	Thermoplasmata	Marine_Group_II	Marine_Group_II uc	Marine_Group_II uc	0	0	0	0	0	0	0	6	0	0	4	20	1	66	4	0	0	0	0	0	0	0	0	0	0	0	0	0	3	5	7	0	3	2	1	2	4	4	0	0	0	0	0
mic_asv839	Bacteria	Proteobacteria	Alphaproteobacteria	SAR11	SAR11 Clade I	SAR11 Clade Ia	45	42	41	19	41	8	14	28	7	18	7	25	49	11	22	19	25	59	38	57	28	31	14	6	4	15	6	8	5	3	4	9	8	0	9	8	11	4	2	19	13	10	10
mic_asv840	Bacteria	Proteobacteria	Alphaproteobacteria	SAR11	SAR11 Clade II	SAR11 Clade II uc	0	1	1	0	3	4	9	30	0	7	16	34	79	17	33	8	9	9	9	3	1	0	0	0	0	1	2	2	5	9	14	17	10	1	18	14	26	23	4	5	2	0	1
mic_asv841	Bacteria	Bacteroidota	Bacteroidia	Flavobacteriales	Crocinitomicaceae	Crocinitomix	3	3	1	0	0	0	0	0	0	0	0	1	0	0	0	1	1	0	6	572	4	9	0	0	0	0	0	0	2	1	0	2	0	0	0	4	0	0	0	2	1	12	9
mic_asv842	Bacteria	Proteobacteria	Gammaproteobacteria	UBA10353	UBA10353 uc	UBA10353 uc	0	0	2	0	0	11	35	9	7	27	41	44	7	12	57	7	2	7	2	0	0	0	0	1	0	4	11	22	14	8	13	20	21	34	29	24	52	20	3	1	0	0	0
mic_asv844	Bacteria	Proteobacteria	Alphaproteobacteria	SAR11	SAR11 Clade II	SAR11 Clade II uc	0	3	0	0	1	1	23	49	0	17	25	83	59	23	66	15	16	17	11	6	3	4	0	0	0	0	2	12	16	15	31	19	20	17	54	21	48	44	4	11	3	6	1
mic_asv846	Bacteria	Proteobacteria	Alphaproteobacteria	Rhodospirillales	AEGEAN-169	AEGEAN-169 uc	3	6	6	1	2	0	1	0	0	0	3	1	1	1	5	5	9	21	12	9	5	3	1	0	0	4	1	0	3	0	0	1	0	1	1	4	5	5	2	3	4	0	3
mic_asv847	Bacteria	Proteobacteria	Alphaproteobacteria	SAR11	SAR11 Clade I	SAR11 Clade I uc	1	2	1	0	5	3	42	4	2	6	17	48	73	5	26	9	10	14	2	0	0	2	0	0	0	5	6	6	11	10	24	14	10	15	9	14	25	20	2	2	3	5	1
mic_asv848	Bacteria	Proteobacteria	Gammaproteobacteria	SAR86	SAR86 uc	SAR86 uc	9	15	2	3	10	0	22	46	2	3	0	12	0	1	5	11	23	21	2	1	3	4	4	1	3	1	5	3	5	6	6	19	1	4	4	6	3	5	6	11	13	1	10
mic_asv849	Bacteria	Bacteroidota	Bacteroidia	Flavobacteriales	NS9	NS9 uc	0	0	0	0	0	2	3	21	0	0	0	0	0	1	1	0	1	2	4	5	0	0	0	0	0	2	0	0	0	2	5	22	0	0	5	0	3	1	0	2	1	0	0
mic_asv850	Bacteria	Proteobacteria	Gammaproteobacteria	Burkholderiales	Comamonadaceae	RS62	0	10	1	0	12	0	0	0	0	0	0	0	0	0	0	0	0	0	0	0	1	2	1	0	0	0	0	0	0	0	0	0	0	0	0	1	0	0	1	3	1	2	4
mic_asv851	Bacteria	Bacteroidota	Bacteroidia	Flavobacteriales	Flavobacteriaceae	Psychroserpens	0	0	0	0	0	0	0	0	0	0	0	0	0	0	0	3	2	0	0	0	0	0	0	0	0	0	2	0	0	0	1	2	0	0	0	0	0	1	0	1	0	2	0
mic_asv853	Bacteria	Planctomycetota	Planctomycetes	Pirellulales	Pirellulaceae	Rubripirellula	17	45	21	4	5	7	2	35	0	0	1	0	0	10	5	2	1	0	1	1	0	4	31	4	3	63	42	53	19	3	0	0	0	2	1	5	10	7	0	0	0	0	0
mic_asv854	Bacteria	Proteobacteria	Gammaproteobacteria	Ga0077536	Ga0077536 uc	Ga0077536 uc	0	0	0	0	0	0	0	0	0	0	2	0	0	0	0	0	0	0	0	0	0	0	0	0	1	0	0	0	0	0	1	0	1	0	0	1	0	0	0	0	0	0	0
mic_asv855	Bacteria	Proteobacteria	Alphaproteobacteria	Rhodospirillales	AEGEAN-169	AEGEAN-169 uc	9	6	3	2	8	20	29	9	3	7	9	8	11	3	13	9	13	14	8	9	1	0	1	3	3	14	22	20	11	5	4	3	10	5	13	1	5	8	2	7	0	1	2
mic_asv856	Bacteria	Nitrospinota	Nitrospinia	Nitrospinales	Nitrospinaceae	LS-NOB	0	0	0	0	0	0	0	3	0	2	2	2	0	6	26	0	0	0	1	0	0	0	0	0	0	0	0	0	0	1	0	9	0	4	0	9	5	0	0	0	0	0	0
mic_asv857	Bacteria	Proteobacteria	Alphaproteobacteria	SAR11	SAR11 Clade I	SAR11 Clade Ia	27	44	50	20	13	7	5	0	3	1	9	9	0	2	13	9	17	9	8	9	8	22	8	6	3	8	10	13	3	5	10	5	6	0	5	3	8	8	1	8	9	6	4
mic_asv858	Bacteria	Proteobacteria	Gammaproteobacteria	Ga0077536	Ga0077536 uc	Ga0077536 uc	15	6	5	3	3	7	22	8	0	7	12	39	63	23	35	10	8	8	2	0	0	0	0	10	0	8	5	4	6	8	6	18	8	2	10	9	18	17	5	2	1	0	0
mic_asv859	Bacteria	Proteobacteria	Alphaproteobacteria	Rhodospirillales	Rhodospirillales uc	Rhodospirillales uc	0	0	0	0	0	0	9	47	12	9	35	75	9	10	38	7	5	5	0	0	0	0	0	0	0	0	0	5	8	10	11	20	15	27	17	24	29	34	2	1	0	0	0
mic_asv860	Bacteria	Proteobacteria	Alphaproteobacteria	Rhodospirillales	Magnetospiraceae	Magnetospiraceae uc	0	2	1	1	3	3	12	37	0	18	18	60	41	7	47	17	20	8	6	1	0	0	0	0	0	0	0	5	2	2	10	14	3	12	20	8	27	40	7	12	4	2	0
mic_asv861	Bacteria	Marinimicrobia_SAR406	Marinimicrobia_SAR406 uc	Marinimicrobia_SAR406 uc	Marinimicrobia_SAR406 uc	Marinimicrobia_SAR406 uc	0	0	0	0	1	0	0	24	6	12	15	11	3	18	27	3	0	0	0	0	0	0	0	0	0	0	0	1	1	4	9	2	6	9	16	0	7	3	1	1	2	1	0
mic_asv862	Bacteria	Proteobacteria	Alphaproteobacteria	Rhodobacterales	Rhodobacteraceae	Tateyamaria	35	28	63	18	103	218	46	75	8	6	6	27	6	7	16	4	5	1	1	4	3	15	17	13	13	13	141	26	19	7	10	8	1	6	1	3	7	9	3	6	2	2	2
mic_asv863	Bacteria	Proteobacteria	Alphaproteobacteria	Caulobacterales	Caulobacteraceae	Caulobacter	0	0	0	0	0	0	0	0	0	0	0	0	0	0	0	0	0	0	0	0	0	0	0	0	0	1	0	1	4	0	2	3	1	0	2	0	10	2	0	0	0	0	0
mic_asv865	Archaea	Thermoplasmatota	Thermoplasmata	Thermoplasmata_or	Thermoplasmata_fa	Marine_Group_III	0	0	0	0	1	0	5	9	0	3	4	26	42	66	34	6	6	0	0	0	0	0	0	0	0	0	1	0	5	1	13	15	5	11	19	13	44	52	0	0	0	0	0
mic_asv866	Bacteria	Proteobacteria	Alphaproteobacteria	SAR11	SAR11 uc	SAR11 uc	2	1	9	0	6	20	21	64	4	8	47	63	62	17	46	24	10	19	11	5	3	5	2	2	0	1	7	34	18	13	10	20	19	19	29	15	32	39	6	4	1	1	2
mic_asv867	Bacteria	Proteobacteria	Gammaproteobacteria	HOC36	HOC36 uc	HOC36 uc	0	0	0	0	0	0	0	0	0	7	0	12	5	5	22	0	0	0	0	0	0	0	0	0	0	0	0	0	0	0	0	6	3	0	2	9	2	0	0	0	0	0	0
mic_asv868	Bacteria	Proteobacteria	Alphaproteobacteria	Sneathiellales	Sneathiellaceae	Sneathiellaceae uc	0	0	0	0	0	0	1	5	2	3	4	5	18	9	12	0	0	0	0	0	0	0	0	0	0	0	0	1	0	4	5	7	3	12	2	3	2	2	1	0	0	0	0
mic_asv869	Bacteria	Planctomycetota	Planctomycetes	Pirellulales	Pirellulaceae	Blastopirellula	0	1	3	1	0	1	0	30	0	0	5	0	17	0	20	3	1	3	0	0	1	0	0	0	0	1	2	14	17	5	14	4	4	1	7	11	14	17	9	10	16	14	0
mic_asv870	Bacteria	Proteobacteria	Alphaproteobacteria	Rhodobacterales	Rhodobacteraceae	Rhodobacteraceae uc	79	378	151	39	28	2	4	15	1	0	1	0	0	0	0	0	1	0	0	8	4	7	24	21	14	13	5	0	2	3	3	0	0	0	1	0	4	1	0	1	2	4	0
mic_asv871	Bacteria	Proteobacteria	Alphaproteobacteria	SAR11	SAR11 Clade II	SAR11 Clade II uc	7	4	9	3	8	7	25	3	8	10	39	52	152	29	74	15	18	30	9	6	3	12	1	2	2	0	2	15	6	2	8	14	14	22	15	14	34	44	8	6	3	3	3
mic_asv872	Bacteria	Proteobacteria	Alphaproteobacteria	SAR11	SAR11 Clade II	SAR11 Clade II uc	2	2	2	0	2	9	17	3	2	21	39	67	74	10	48	14	12	11	6	8	1	3	0	0	0	1	4	32	12	12	27	31	19	26	29	24	58	48	3	9	0	6	5
mic_asv873	Bacteria	Proteobacteria	Alphaproteobacteria	SAR11	SAR11 Clade II	SAR11 Clade II uc	1	0	0	0	1	4	16	7	5	0	33	50	84	9	37	8	11	15	1	2	1	2	0	0	0	2	2	14	11	12	25	15	17	29	29	19	49	28	4	7	2	4	1
mic_asv874	Bacteria	Proteobacteria	Alphaproteobacteria	SAR11	SAR11 Clade II	SAR11 Clade II uc	2	0	4	2	4	7	34	13	0	3	33	44	37	32	29	12	5	9	6	2	1	3	0	2	1	4	3	33	18	2	7	10	14	31	33	9	43	41	10	5	0	3	0
mic_asv875	Bacteria	Proteobacteria	Gammaproteobacteria	Thiotrichales	Thiotrichaceae	Thiotrichaceae uc	0	0	0	0	0	0	0	0	0	0	0	0	0	0	2	1	0	1	0	0	0	0	0	0	0	0	0	0	0	0	0	3	0	0	2	2	0	1	1	0	0	0	0
mic_asv876	Bacteria	Proteobacteria	Alphaproteobacteria	SAR11	SAR11 Clade I	SAR11 Clade Ib	0	0	0	0	0	1	8	21	5	10	31	41	10	8	32	13	11	12	8	2	1	1	0	0	0	0	2	8	7	2	11	5	7	9	19	7	32	18	7	12	5	0	0
mic_asv877	Bacteria	Verrucomicrobiota	Verrucomicrobiae	Arctic97B-4	Arctic97B-4 uc	Arctic97B-4 uc	1	0	2	0	15	29	39	26	5	5	32	32	27	6	27	13	1	2	0	1	1	0	0	8	0	3	17	29	19	11	11	11	10	17	26	20	17	15	2	1	1	0	1
mic_asv878	Bacteria	Proteobacteria	Alphaproteobacteria	Rhodospirillales	AEGEAN-169	AEGEAN-169 uc	0	0	0	0	2	4	11	8	0	6	11	26	3	10	30	10	9	4	5	0	0	0	0	0	0	0	2	0	6	9	7	32	5	2	17	19	19	19	8	0	0	1	0
mic_asv879	Archaea	Crenarchaeota	Nitrososphaeria	Nitrosopumilales	Nitrosopumilaceae	Cand_Nitrosopelagicus	1	0	0	0	3	17	16	117	8	20	26	86	25	28	43	14	9	14	9	0	0	0	0	0	0	0	7	15	3	3	18	39	15	19	28	25	33	25	14	19	11	2	0
mic_asv880	Bacteria	Proteobacteria	Alphaproteobacteria	Rhodospirillales	Magnetospiraceae	Magnetospiraceae uc	31	11	4	3	16	8	33	7	0	2	5	55	49	5	42	19	18	23	8	8	1	3	0	1	0	1	0	10	13	3	6	0	8	8	14	11	44	20	10	9	4	1	1
mic_asv881	Bacteria	Bacteroidota	Bacteroidia	Flavobacteriales	Cryomorphaceae	Vicingus	0	0	0	0	0	0	0	0	0	4	0	0	0	0	0	0	1	0	7	0	0	0	0	0	1	0	0	0	0	0	3	0	1	0	0	0	4	1	2	4	129	337	11
mic_asv882	Bacteria	Proteobacteria	Gammaproteobacteria	Alteromonadales	Colwelliaceae	Colwellia	0	0	0	0	1	0	0	0	0	0	0	14	7	0	1	0	0	0	0	0	0	0	0	0	0	0	0	8	1	22	0	3	5	0	4	6	6	7	0	0	1	0	0
mic_asv883	Bacteria	Proteobacteria	Gammaproteobacteria	Thiotrichales	Thiotrichaceae	Thiotrichaceae uc	4	4	0	0	2	9	14	57	4	4	17	20	0	4	38	23	28	86	33	6	1	2	0	1	0	2	0	7	7	10	8	1	5	7	6	4	5	16	3	10	2	0	2
mic_asv884	Bacteria	Proteobacteria	Alphaproteobacteria	Rhodobacterales	Rhodobacteraceae	Octadecabacter	0	0	0	0	0	0	0	0	0	0	0	0	0	9	0	0	25	0	0	0	0	2	0	0	0	2	0	0	0	5	0	1	0	0	0	0	0	0	0	0	0	0	1
mic_asv886	Bacteria	Nitrospinota	Nitrospinia	Nitrospinales	Nitrospinaceae	Nitrospina	1	0	2	0	1	20	10	1	3	11	34	67	50	32	126	37	2	6	3	0	0	0	0	0	0	1	1	8	5	8	7	6	6	14	13	17	21	17	6	3	1	0	0
mic_asv887	Bacteria	Proteobacteria	Alphaproteobacteria	SAR11	SAR11 Clade IV	SAR11 Clade IV uc	31	44	36	19	20	5	15	22	2	5	3	6	0	3	7	4	0	3	0	22	23	18	15	47	17	26	13	10	4	1	3	0	1	0	1	2	0	2	0	3	7	5	6
mic_asv889	Bacteria	Proteobacteria	Alphaproteobacteria	SAR11	SAR11 Clade II	SAR11 Clade II uc	2	1	2	0	4	3	11	7	2	6	13	34	20	17	34	5	16	8	3	3	0	0	0	1	0	2	3	16	10	12	9	17	6	11	13	6	21	26	3	3	3	4	3
mic_asv890	Bacteria	Proteobacteria	Alphaproteobacteria	Rhodospirillales	AEGEAN-169	AEGEAN-169 uc	11	8	5	1	22	13	41	45	5	10	29	28	44	13	31	17	23	23	9	6	5	2	2	3	0	7	5	15	12	7	11	6	16	0	14	11	25	11	1	3	5	0	2
mic_asv891	Bacteria	Bacteroidota	Bacteroidia	Flavobacteriales	NS9	NS9 uc	0	0	0	0	0	0	0	0	0	0	0	3	0	0	8	1	0	0	0	0	0	0	0	0	0	0	0	0	0	1	2	0	0	0	3	2	6	4	0	2	0	1	0
mic_asv892	Bacteria	Verrucomicrobiota	Verrucomicrobiae	Arctic97B-4	Arctic97B-4 uc	Arctic97B-4 uc	0	0	0	0	4	0	41	22	7	15	59	61	31	19	31	8	4	1	1	1	0	0	0	0	0	0	7	12	21	9	22	13	18	10	22	17	18	19	2	0	0	0	0
mic_asv893	Bacteria	Proteobacteria	Alphaproteobacteria	Rhodospirillales	Magnetospiraceae	Magnetospiraceae uc	5	6	8	0	2	8	13	23	0	0	1	5	0	0	9	1	1	3	5	3	0	5	2	6	1	5	9	19	5	3	7	3	5	0	4	3	13	6	0	2	1	4	0
mic_asv894	Bacteria	Bacteroidota	Bacteroidia	Cytophagales	Cyclobacteriaceae	Marinoscillum	0	0	0	0	0	0	1	0	0	4	3	15	0	0	1	0	0	0	0	0	0	0	0	0	0	0	0	0	0	0	3	0	2	0	2	0	2	2	0	0	0	0	0
mic_asv896	Bacteria	Planctomycetota	Planctomycetes	Pirellulales	Pirellulaceae	Blastopirellula	0	0	1	0	0	2	0	61	0	2	9	6	2	0	28	6	1	1	1	0	0	0	0	0	0	1	7	11	8	6	13	0	1	2	20	15	13	15	13	17	7	2	2
mic_asv897	Bacteria	Proteobacteria	Gammaproteobacteria	Thiomicrospirales	Thioglobaceae	SUP05_cluster	33	16	7	9	18	7	14	0	16	4	15	51	70	34	14	5	1	5	3	0	0	0	8	24	8	3	4	3	5	2	4	0	0	0	8	4	10	15	0	1	0	1	0
mic_asv898	Bacteria	Proteobacteria	Gammaproteobacteria	Oceanospirillales	Pseudohongiellaceae	Pseudohongiella	0	0	0	0	0	0	0	0	0	0	0	0	0	0	0	0	0	0	0	0	0	0	0	0	0	3	9	1	47	0	0	0	1	0	1	0	0	0	0	0	0	0	0
mic_asv899	Bacteria	Nitrospinota	Nitrospinia	Nitrospinales	Nitrospinaceae	Nitrospina	0	1	0	0	1	2	4	16	0	0	3	3	0	5	25	2	2	6	3	0	0	0	0	0	1	0	2	1	1	2	4	5	3	6	2	2	10	11	2	0	0	0	0
mic_asv900	Archaea	Crenarchaeota	Nitrososphaeria	Nitrosopumilales	Nitrosopumilaceae	Nitrosopumilaceae uc	0	0	0	0	0	0	0	0	0	2	2	2	0	1	9	0	0	0	0	0	0	0	0	0	0	0	0	0	0	0	0	8	0	0	0	6	2	7	0	0	1	0	0
mic_asv901	Bacteria	Planctomycetota	OM190	OM190 uc	OM190 uc	OM190 uc	0	0	0	0	0	0	1	33	0	0	5	15	3	2	15	8	0	4	3	0	0	0	0	0	0	0	1	0	6	8	4	9	0	10	3	8	15	24	6	1	1	1	0
mic_asv902	Bacteria	Proteobacteria	Alphaproteobacteria	SAR11	SAR11 Clade II	SAR11 Clade II uc	1	1	1	0	3	7	5	3	4	17	23	42	13	4	25	3	4	7	7	6	1	0	1	0	0	0	1	8	10	10	18	12	10	19	17	13	39	30	2	8	2	0	1
mic_asv903	Bacteria	Planctomycetota	OM190	OM190 uc	OM190 uc	OM190 uc	0	0	0	0	0	2	0	0	0	0	2	1	0	6	8	3	0	0	0	0	0	0	0	0	0	0	0	0	0	0	0	1	0	2	0	2	9	10	3	1	0	0	0
mic_asv904	Bacteria	Proteobacteria	Alphaproteobacteria	Rhodospirillales	AEGEAN-169	AEGEAN-169 uc	6	6	6	4	13	13	46	54	6	10	14	28	77	5	31	5	10	12	6	2	0	1	2	6	2	9	41	28	21	21	14	11	14	3	12	10	14	6	4	2	0	0	1
mic_asv905	Bacteria	Proteobacteria	Gammaproteobacteria	Cellvibrionales	Porticoccaceae	SAR92	0	0	147	156	477	37	11	9	0	0	1	6	0	1	0	2	7	1	2	0	0	2	5	6	2	3	6	3	1	1	0	0	0	0	0	0	0	0	0	0	1	0	0
mic_asv906	Bacteria	Proteobacteria	Alphaproteobacteria	AT-s3-44	AT-s3-44 uc	AT-s3-44 uc	0	0	0	0	0	4	4	63	16	68	43	142	110	78	90	33	10	5	0	0	0	0	0	0	0	0	0	4	7	5	5	16	20	30	46	19	35	27	2	2	0	0	0
mic_asv908	Bacteria	Proteobacteria	Alphaproteobacteria	Rhodospirillales	AEGEAN-169	AEGEAN-169 uc	0	0	0	0	0	6	15	19	3	5	23	27	16	10	47	4	5	6	0	0	0	0	0	1	0	1	7	13	22	7	12	10	14	19	19	15	27	11	3	2	1	0	0
mic_asv909	Bacteria	Firmicutes	Bacilli	Erysipelotrichales	Erysipelotrichaceae	Erysipelothrix	0	0	0	0	0	0	0	0	0	0	0	0	0	0	0	0	0	0	0	0	0	0	0	0	0	0	0	0	0	0	0	0	0	0	0	0	0	0	0	0	0	0	0
mic_asv910	Bacteria	Proteobacteria	Gammaproteobacteria	Burkholderiales	Methylophilaceae	OM43	6	12	2	1	0	0	2	11	0	0	1	0	0	1	4	0	2	3	1	2	1	1	0	2	2	0	2	3	2	2	4	0	0	0	0	2	3	5	1	2	1	3	5
mic_asv911	Bacteria	Proteobacteria	Alphaproteobacteria	Rhodospirillales	Magnetospiraceae	Magnetospiraceae uc	12	21	22	5	15	19	40	75	10	20	17	18	27	4	30	2	3	5	3	4	0	3	5	3	7	8	16	18	15	9	3	6	6	2	8	9	5	9	2	0	1	0	0
mic_asv913	Bacteria	Proteobacteria	Alphaproteobacteria	SAR11	SAR11 Clade I	SAR11 Clade Ib	0	0	0	1	4	6	37	86	2	19	36	68	44	11	55	10	17	15	6	0	0	1	0	0	0	1	5	10	7	13	10	28	22	9	25	21	29	23	4	7	6	0	1
mic_asv914	Bacteria	Proteobacteria	Alphaproteobacteria	Rickettsiales	Mitochondria	Mitochondria uc	23	8	4	13	10	0	6	0	0	0	0	0	0	0	1	2	3	27	6	107	17	60	12	0	2	12	2	0	0	0	0	0	0	0	0	0	0	0	0	3	0	5	3
mic_asv915	Bacteria	Proteobacteria	Alphaproteobacteria	Rhodospirillales	AEGEAN-169	AEGEAN-169 uc	19	16	17	7	39	57	32	64	3	14	22	36	5	2	21	6	8	11	14	9	1	3	5	20	6	22	29	26	16	14	4	7	5	6	5	3	10	1	2	1	4	0	2
mic_asv916	Bacteria	Proteobacteria	Gammaproteobacteria	Cellvibrionales	Halieaceae	OM60(NOR5)	101	68	163	76	105	59	17	19	0	4	8	12	55	0	2	4	3	15	11	15	9	43	33	14	8	14	52	20	3	0	1	5	2	3	2	0	1	0	0	5	2	8	2
mic_asv917	Bacteria	Verrucomicrobiota	Verrucomicrobiae	Arctic97B-4	Arctic97B-4 uc	Arctic97B-4 uc	0	0	0	0	0	0	53	108	16	32	41	85	23	38	39	4	1	2	0	0	0	0	0	0	0	0	2	0	10	6	6	18	8	13	21	24	33	17	2	0	1	0	0
mic_asv918	Bacteria	Proteobacteria	Gammaproteobacteria	Alteromonadales	Moritellaceae	Moritella	0	0	0	0	0	0	0	0	0	0	0	0	0	0	0	0	0	0	0	1	0	0	0	0	0	0	1	0	0	0	0	0	0	0	0	0	0	0	0	0	0	0	0
mic_asv919	Bacteria	Bacteroidota	Bacteroidia	Flavobacteriales	NS9	NS9 uc	14	149	12	10	3	0	0	0	0	0	0	0	0	0	0	0	0	0	0	4	4	9	41	4	18	5	0	0	0	0	0	0	0	0	0	0	0	0	1	4	2	7	8
mic_asv920	Bacteria	Bacteroidota	Bacteroidia	Flavobacteriales	Flavobacteriaceae	Ulvibacter	2	2	3	0	4	0	0	0	0	0	0	0	0	0	15	4	1	0	0	2	0	0	0	0	0	0	0	0	0	0	0	0	0	0	0	0	1	0	1	8	0	4	13
mic_asv921	Bacteria	Proteobacteria	Alphaproteobacteria	SAR11	SAR11 Clade II	SAR11 Clade II uc	5	3	10	1	0	2	12	31	4	2	18	29	38	14	92	11	6	10	7	7	1	4	1	1	1	1	0	27	6	5	16	6	25	35	34	20	58	45	13	8	5	8	3
mic_asv923	Bacteria	Proteobacteria	Gammaproteobacteria	SAR86	SAR86 uc	SAR86 uc	19	39	15	10	39	49	126	96	4	9	1	3	1	3	9	9	4	3	5	17	3	6	14	7	2	21	7	5	13	0	1	0	1	1	0	0	4	1	0	2	1	0	0
mic_asv925	Bacteria	Proteobacteria	Gammaproteobacteria	Nitrosococcales	Methylophagaceae	Methylophagaceae uc	0	0	0	0	0	0	0	3	0	0	0	0	0	0	4	0	0	0	0	0	0	0	0	1	636	73	132	174	16	266	741	98	172	43	1	65	2	76	1	3	23	23	12
mic_asv926	Bacteria	Planctomycetota	Phycisphaerae	Phycisphaerales	Phycisphaeraceae	FS140-16B-02	0	1	0	0	1	14	13	31	7	9	19	58	10	7	61	10	3	6	5	2	0	0	1	0	0	13	18	30	23	12	6	3	10	1	9	8	11	14	7	5	2	5	0
mic_asv927	Bacteria	Proteobacteria	Gammaproteobacteria	Thiotrichales	Thiotrichaceae	Thiotrichaceae uc	0	2	1	0	1	9	16	35	3	5	13	12	10	0	15	40	41	115	56	9	0	4	0	0	0	0	0	2	10	4	4	25	7	0	16	7	10	3	0	11	3	0	2
mic_asv928	Bacteria	Proteobacteria	Alphaproteobacteria	SAR11	SAR11 uc	SAR11 uc	0	0	0	0	0	0	1	31	2	0	5	16	9	10	27	4	2	2	2	0	0	1	0	0	0	0	0	0	2	1	3	15	1	5	6	8	3	15	0	2	0	2	0
mic_asv929	Bacteria	Bacteroidota	Bacteroidia	Flavobacteriales	Crocinitomicaceae	Fluviicola	0	0	0	0	0	0	0	0	4	0	5	0	2	10	30	7	3	6	1	0	0	0	0	1	0	0	0	3	7	6	3	1	0	6	12	23	25	55	6	3	9	1	0
mic_asv930	Bacteria	Proteobacteria	Gammaproteobacteria	Oceanospirillales	Saccharospirillaceae	Oleibacter	0	0	0	0	0	0	0	0	0	0	0	0	0	0	0	0	0	0	0	0	0	0	0	0	0	0	0	0	0	0	0	0	0	0	0	0	0	0	0	0	0	0	0
mic_asv931	Bacteria	Proteobacteria	Alphaproteobacteria	Rhodospirillales	AEGEAN-169	AEGEAN-169 uc	1	1	0	0	4	0	4	6	0	2	2	1	0	1	12	1	6	0	2	0	0	0	0	0	0	1	0	1	2	4	3	6	2	2	2	6	2	5	3	2	0	0	0
mic_asv932	Bacteria	Bacteroidota	Bacteroidia	Flavobacteriales	Flavobacteriaceae	Polaribacter	6	1	0	0	0	0	0	0	0	0	0	0	0	4	0	2	2	4	7	238	42	27	0	1	0	0	0	0	2	0	0	0	0	0	0	1	2	0	1	15	24	9	30
mic_asv933	Bacteria	Desulfobacterota	Desulfobacterota uc	Desulfobacterota uc	Desulfobacterota uc	Desulfobacterota uc	1	2	1	0	0	0	0	0	0	0	0	0	0	0	0	0	0	0	3	0	0	0	2	1	0	0	0	0	0	0	0	0	1	0	2	1	1	1	1	2	0	1	0
mic_asv935	Bacteria	Proteobacteria	Gammaproteobacteria	Ga0077536	Ga0077536 uc	Ga0077536 uc	0	0	0	0	0	0	0	0	0	2	2	6	0	0	4	2	0	0	0	0	0	0	0	0	0	0	0	1	0	0	0	0	0	0	1	4	4	1	0	0	0	0	0
mic_asv936	Bacteria	Proteobacteria	Alphaproteobacteria	SAR11	SAR11 Clade I	SAR11 Clade Ib	0	0	0	0	3	2	10	14	0	8	14	43	43	13	39	16	17	13	2	3	0	0	0	0	0	0	0	3	7	8	9	19	5	10	9	13	27	11	4	5	2	0	0
mic_asv937	Bacteria	Proteobacteria	Alphaproteobacteria	Puniceispirillales	SAR116	SAR116 uc	8	8	16	8	5	0	0	1	0	3	0	3	0	0	0	0	9	5	4	9	7	7	3	0	1	3	0	0	0	0	0	0	0	0	0	4	3	0	0	1	8	4	10
mic_asv938	Bacteria	Proteobacteria	Alphaproteobacteria	Puniceispirillales	SAR116	SAR116 uc	44	112	278	116	39	10	2	0	0	0	1	0	0	0	1	0	1	1	0	3	3	6	46	34	20	20	7	5	0	5	2	0	0	0	1	2	0	1	0	0	1	0	2
mic_asv939	Bacteria	Proteobacteria	Alphaproteobacteria	Rhodospirillales	AEGEAN-169	AEGEAN-169 uc	5	4	6	1	18	12	31	17	0	6	9	28	8	6	23	7	15	9	10	16	10	6	0	1	2	16	18	18	7	6	9	11	7	3	9	11	1	4	0	2	4	0	4
mic_asv940	Bacteria	Bacteroidota	Bacteroidia	Chitinophagales	Saprospiraceae	Aureispira	0	0	0	0	0	0	3	1	0	0	2	18	36	3	0	1	0	0	0	0	0	1	0	0	0	0	3	4	6	2	8	21	2	4	6	7	15	16	9	1	1	0	0
mic_asv941	Bacteria	Verrucomicrobiota	Kiritimatiellae	WCHB1-41	WCHB1-41 uc	WCHB1-41 uc	0	0	0	0	0	0	0	0	0	0	0	3	0	0	0	0	0	0	0	0	0	0	0	0	0	0	0	0	1	0	1	0	3	1	2	2	5	4	1	0	2	0	0
mic_asv942	Archaea	Crenarchaeota	Nitrososphaeria	Nitrosopumilales	Nitrosopumilaceae	Cand_Nitrosopumilus	0	0	0	0	0	0	0	0	0	0	1	0	0	0	29	1	0	1	0	0	0	0	0	0	0	0	0	0	2	1	2	11	1	1	0	6	0	3	2	1	1	0	0
mic_asv943	Bacteria	Bdellovibrionota	Bdellovibrionia	Bdellovibrionales	Bdellovibrionaceae	OM27	0	0	0	1	2	1	17	24	0	12	22	56	18	10	38	0	0	0	0	0	0	1	0	0	0	2	0	9	7	17	9	32	17	14	9	17	27	12	5	0	0	0	0
mic_asv944	Bacteria	Proteobacteria	Alphaproteobacteria	SAR11	SAR11 uc	SAR11 uc	2	0	1	0	0	6	11	18	7	18	24	61	101	18	60	15	13	14	8	3	2	1	0	1	0	0	7	28	14	16	10	11	22	19	40	20	50	27	7	8	4	0	1
mic_asv945	Bacteria	Verrucomicrobiota	Verrucomicrobiae	Opitutales	Puniceicoccaceae	Verruc-01	0	0	1	0	0	0	0	0	0	1	2	14	1	12	7	0	0	0	0	0	0	0	0	0	0	0	0	1	1	4	6	14	0	0	1	5	5	5	0	0	0	0	0
mic_asv947	Bacteria	Bacteroidota	Bacteroidia	Flavobacteriales	Flavobacteriaceae	NS5	7	7	9	2	9	15	21	28	6	8	26	19	55	6	19	24	17	66	15	7	1	8	4	7	1	7	14	6	1	3	8	8	13	8	23	8	16	23	6	9	1	0	0
mic_asv949	Bacteria	Planctomycetota	Phycisphaerae	Phycisphaerales	Phycisphaeraceae	FS140-16B-02	0	0	0	0	0	2	11	24	0	6	14	30	40	1	27	7	3	4	0	0	0	0	0	0	0	0	0	10	10	5	7	5	9	10	5	5	8	18	7	1	1	3	0
mic_asv950	Bacteria	Proteobacteria	Alphaproteobacteria	Rhodospirillales	AEGEAN-169	AEGEAN-169 uc	0	0	0	1	5	16	19	21	9	9	19	27	81	9	31	25	15	29	12	3	2	0	0	2	0	5	13	24	10	11	14	8	7	1	10	15	17	22	1	7	1	0	0
mic_asv951	Bacteria	Proteobacteria	Alphaproteobacteria	SAR11	SAR11 Clade I	SAR11 Clade I uc	0	1	2	1	9	8	25	52	4	12	22	56	72	25	26	18	24	12	14	4	0	2	1	5	0	4	12	20	6	11	14	13	5	21	28	5	16	16	4	6	2	2	4
mic_asv952	Bacteria	Proteobacteria	Alphaproteobacteria	SAR11	SAR11 Clade II	SAR11 Clade II uc	2	4	1	3	8	2	14	32	3	3	26	33	70	15	32	14	6	10	3	1	0	0	2	0	0	1	3	14	6	5	27	34	17	16	9	7	35	34	1	5	8	4	0
mic_asv953	Bacteria	Bacteroidota	Bacteroidia	Flavobacteriales	NS7	NS7 uc	0	1	2	0	0	0	3	17	0	6	3	11	0	4	4	4	1	0	0	1	0	0	0	0	0	1	0	1	2	12	19	2	0	0	3	5	12	9	0	5	1	1	0
mic_asv954	Bacteria	Proteobacteria	Alphaproteobacteria	Rhodospirillales	Magnetospiraceae	Magnetospiraceae uc	10	4	9	2	3	75	32	4	0	7	17	12	0	6	9	15	7	2	2	0	0	1	0	0	1	3	16	34	11	5	1	4	1	14	7	7	11	9	0	0	1	0	0
mic_asv955	Bacteria	Bacteroidota	Bacteroidia	Flavobacteriales	Cryomorphaceae	Cryomorphaceae uc	1	25	4	0	1	0	0	0	0	0	54	0	0	0	0	0	0	0	2	0	0	0	0	0	0	0	0	0	0	0	0	0	0	0	0	0	0	0	0	0	0	0	1
mic_asv956	Bacteria	Proteobacteria	Alphaproteobacteria	Rhodobacterales	Rhodobacteraceae	Ascidiaceihabitans	19	123	137	39	7	1	6	4	0	0	0	11	1	0	24	1	6	4	1	5	7	3	10	11	9	3	1	2	1	0	0	2	0	0	2	2	3	3	3	2	3	18	5
mic_asv957	Bacteria	Bacteroidota	Bacteroidia	Flavobacteriales	Cryomorphaceae	Cryomorphaceae uc	0	2	52	13	57	30	8	0	3	0	0	0	23	0	0	9	2	61	15	63	9	61	5	21	5	0	9	1	3	1	0	0	0	0	0	0	0	0	0	9	0	0	128
mic_asv958	Bacteria	Proteobacteria	Gammaproteobacteria	OM182	OM182 uc	OM182 uc	0	0	0	0	0	2	7	13	14	31	39	58	44	31	35	1	0	0	0	0	0	0	0	0	0	0	0	5	10	12	10	6	18	19	15	18	14	7	0	0	0	0	0
mic_asv959	Bacteria	Proteobacteria	Alphaproteobacteria	SAR11	SAR11 Clade II	SAR11 Clade II uc	2	5	2	0	1	1	14	0	4	3	13	14	20	5	32	7	6	9	5	2	0	1	0	0	0	0	2	16	3	4	7	27	22	22	27	4	29	18	6	7	1	4	2
mic_asv960	Bacteria	Marinimicrobia_SAR406	Marinimicrobia_SAR406 uc	Marinimicrobia_SAR406 uc	Marinimicrobia_SAR406 uc	Marinimicrobia_SAR406 uc	0	0	0	0	0	0	0	0	0	2	0	0	0	0	4	0	0	0	0	0	0	0	0	0	0	0	0	0	0	0	0	0	0	0	0	2	5	3	0	0	0	0	0
mic_asv962	Bacteria	Proteobacteria	Gammaproteobacteria	Burkholderiales	Methylophilaceae	OM43	43	37	9	1	8	5	10	35	6	11	10	17	54	4	18	11	11	11	3	5	1	5	10	8	4	7	2	7	11	5	5	8	1	4	3	2	2	10	1	4	4	4	3
mic_asv964	Bacteria	Proteobacteria	Alphaproteobacteria	Rhodospirillales	AEGEAN-169	AEGEAN-169 uc	3	0	2	0	14	3	48	30	1	8	18	38	21	17	47	9	16	20	14	3	0	1	0	1	0	5	5	15	14	9	11	8	7	3	10	8	17	12	3	3	4	0	0
mic_asv965	Bacteria	Bacteroidota	Bacteroidia	Flavobacteriales	NS9	NS9 uc	0	0	0	0	0	0	8	21	0	1	9	16	54	2	0	4	0	2	3	0	0	0	0	0	0	0	0	1	3	3	5	4	3	3	12	8	12	6	0	1	0	0	0
mic_asv967	Bacteria	Proteobacteria	Gammaproteobacteria	Arenicellales	Arenicellaceae	Arenicella	1	2	0	0	1	5	5	37	15	9	26	40	3	9	57	6	3	3	0	0	0	0	0	0	0	2	1	13	10	20	12	10	18	54	43	47	51	56	6	6	1	1	0
mic_asv968	Bacteria	Bacteroidota	Bacteroidia	Flavobacteriales	Flavobacteriaceae	Flavobacteriaceae uc	17	18	1	2	2	0	2	0	0	0	0	0	0	0	0	3	3	2	21	29	11	40	10	3	0	0	1	0	1	0	0	0	0	0	0	0	0	0	0	4	3	0	7
mic_asv969	Bacteria	Proteobacteria	Alphaproteobacteria	SAR11	SAR11 Clade II	SAR11 Clade II uc	2	1	0	0	0	1	16	21	1	10	27	35	35	3	41	1	6	5	4	1	0	0	0	0	1	0	5	13	16	5	12	10	12	18	23	4	31	32	6	2	2	2	1
mic_asv970	Bacteria	Proteobacteria	Alphaproteobacteria	Thalassobaculales	Nisaeaceae	OM75	1	0	9	1	0	0	0	0	0	0	0	3	0	8	8	3	0	2	0	1	1	0	2	0	0	0	0	2	0	1	1	3	0	0	1	3	2	3	3	0	1	2	1
mic_asv971	Bacteria	Proteobacteria	Alphaproteobacteria	Rickettsiales	Mitochondria	Mitochondria uc	15	206	1500	108	14	1	0	0	0	0	0	0	0	0	0	0	0	0	0	19	9	62	0	0	1	0	0	0	0	0	0	0	0	0	0	0	0	0	0	2	1	0	0
mic_asv972	Bacteria	Bacteroidota	Bacteroidia	Flavobacteriales	Flavobacteriaceae	NS5	3	9	8	1	9	65	20	36	18	20	57	36	33	10	11	21	7	39	17	6	1	18	3	15	1	12	89	34	11	11	12	12	15	39	16	8	36	19	5	13	0	0	1
mic_asv973	Bacteria	Proteobacteria	Gammaproteobacteria	Oceanospirillales	Pseudohongiellaceae	Pseudohongiella	0	0	0	0	0	0	0	0	8	7	10	57	137	19	55	7	2	1	1	0	0	0	0	0	0	0	0	14	21	7	2	29	5	48	25	33	51	46	3	1	1	0	0
mic_asv974	Bacteria	Proteobacteria	Alphaproteobacteria	Rhodospirillales	Rhodospirillales uc	Rhodospirillales uc	3	7	8	7	11	4	7	0	2	12	4	0	0	2	10	3	4	3	0	0	0	0	0	3	3	0	2	9	8	6	6	25	2	10	0	8	4	2	1	1	4	0	0
mic_asv976	Bacteria	Proteobacteria	Alphaproteobacteria	Rhodospirillales	AEGEAN-169	AEGEAN-169 uc	2	4	3	6	24	28	18	25	1	6	8	8	9	1	11	3	8	22	13	7	1	2	4	7	1	5	34	31	8	7	7	5	8	9	10	5	5	5	2	5	3	0	2
mic_asv977	Bacteria	Proteobacteria	Gammaproteobacteria	SAR86	SAR86 uc	SAR86 uc	0	1	2	1	2	9	20	55	11	38	30	57	81	21	43	18	10	41	12	6	1	2	2	0	0	2	7	12	10	11	6	9	31	21	25	5	21	19	7	6	1	0	0
mic_asv978	Bacteria	Proteobacteria	Gammaproteobacteria	KI89A	KI89A uc	KI89A uc	0	0	0	0	4	2	7	3	4	15	14	12	0	20	17	10	4	0	1	0	0	0	0	0	0	0	1	1	4	6	12	8	6	16	19	10	15	11	1	2	0	0	0
mic_asv979	Bacteria	NB1-j	NB1-j uc	NB1-j uc	NB1-j uc	NB1-j uc	0	1	0	0	0	3	7	14	3	13	28	61	27	2	30	4	2	3	1	1	0	0	0	0	0	0	1	6	2	2	11	9	11	20	16	11	19	8	3	3	1	0	0
mic_asv980	Bacteria	NB1-j	NB1-j uc	NB1-j uc	NB1-j uc	NB1-j uc	0	0	0	0	0	0	2	0	0	0	3	10	0	10	3	0	0	0	1	0	0	0	0	0	0	0	0	0	1	2	0	9	0	3	2	2	16	6	3	1	0	0	0
mic_asv981	Bacteria	Planctomycetota	Phycisphaerae	Phycisphaerales	Phycisphaeraceae	CL500-3	3	0	0	0	0	0	0	0	0	0	0	0	0	1	3	7	2	2	3	6	2	5	0	0	1	0	0	3	7	2	0	3	0	2	9	10	14	17	10	3	6	29	13
mic_asv983	Bacteria	Bacteroidota	Bacteroidia	Flavobacteriales	Flavobacteriaceae	Flavobacteriaceae uc	0	0	0	0	0	0	0	0	0	0	0	0	0	0	0	7	10	0	0	2	0	0	0	0	1	0	0	1	0	0	0	0	1	0	1	1	2	4	0	2	2	0	1
mic_asv984	Bacteria	Proteobacteria	Alphaproteobacteria	Parvibaculales	Parvibaculaceae	Parvibaculaceae uc	0	6	0	1	20	91	34	59	17	20	45	35	49	30	22	11	5	4	1	1	0	0	1	1	1	11	53	27	5	11	4	6	16	0	10	2	20	7	4	4	1	0	1
mic_asv985	Bacteria	Bacteroidota	Bacteroidia	Flavobacteriales	Cryomorphaceae	Cryomorphaceae uc	0	0	0	0	0	0	0	0	0	0	1	0	0	0	0	25	11	1	0	0	0	0	0	0	0	0	0	1	0	0	1	0	0	0	0	0	0	11	22	4	2	0	0
mic_asv986	Bacteria	Bacteroidota	Bacteroidia	Flavobacteriales	Flavobacteriaceae	Lutibacter	0	1	0	0	0	0	0	0	0	0	0	19	14	4	0	9	4	0	0	0	0	0	0	0	0	0	0	0	0	0	0	0	0	0	0	0	0	0	0	1	0	0	0
mic_asv987	Bacteria	Bacteroidota	Bacteroidia	Flavobacteriales	Flavobacteriaceae	Ulvibacter	7	12	76	31	11	3	0	23	0	0	0	0	0	0	0	1	0	3	4	12	4	10	9	2	0	1	2	4	0	0	0	0	2	0	3	0	0	3	0	0	1	15	3
mic_asv988	Bacteria	Proteobacteria	Gammaproteobacteria	Thiomicrospirales	Thioglobaceae	SUP05_cluster	8	4	2	1	16	18	27	49	5	0	7	17	3	1	24	9	16	21	11	9	2	5	0	3	1	11	12	17	5	3	5	4	5	5	6	3	7	4	3	17	6	0	1
mic_asv990	Bacteria	Planctomycetota	Planctomycetes	Planctomycetales	Rubinisphaeraceae	Rubinisphaeraceae uc	0	0	0	0	0	28	7	65	22	33	31	78	120	20	39	8	0	0	1	0	0	1	0	0	0	1	14	45	23	36	20	16	9	5	12	22	25	6	4	7	3	2	0
mic_asv991	Bacteria	Verrucomicrobiota	Lentisphaeria	Lentisphaerales	Lentisphaeraceae	Lentisphaera	0	0	0	0	0	0	0	0	0	0	0	0	0	0	0	0	0	1	3	1	0	0	0	0	2	0	0	0	0	1	0	0	0	2	1	0	2	0	0	7	16	96	23
mic_asv993	Bacteria	Proteobacteria	Alphaproteobacteria	Defluviicoccales	Defluviicoccales uc	Defluviicoccales uc	0	0	0	0	0	0	1	5	0	0	2	20	0	2	0	2	1	1	0	0	0	0	0	0	0	0	0	0	0	0	2	6	1	0	2	3	4	5	0	0	0	1	0
mic_asv995	Bacteria	Verrucomicrobiota	Verrucomicrobiae	Verrucomicrobiales	DEV007	DEV007 uc	0	0	1	0	0	1	0	0	0	0	1	0	0	0	7	2	0	0	0	0	0	0	0	0	0	0	6	88	35	5	10	1	1	0	4	13	36	14	5	1	0	0	0
mic_asv996	Bacteria	Proteobacteria	Gammaproteobacteria	KI89A	KI89A uc	KI89A uc	0	0	2	0	2	6	26	18	30	31	68	79	114	13	52	6	5	3	1	0	0	0	0	0	0	0	0	4	4	7	6	5	6	10	13	3	13	4	0	1	0	0	0
mic_asv997	Bacteria	Proteobacteria	Alphaproteobacteria	Defluviicoccales	Defluviicoccales uc	Defluviicoccales uc	0	2	0	0	0	0	0	5	4	0	1	22	0	2	19	1	1	1	0	0	0	0	0	0	0	0	0	2	0	0	0	1	0	0	1	0	3	4	3	1	4	0	0
mic_asv998	Archaea	Crenarchaeota	Nitrososphaeria	Nitrosopumilales	Nitrosopumilaceae	Cand_Nitrosopelagicus	0	0	0	0	0	0	1	0	1	3	6	20	0	6	9	2	0	3	0	0	0	0	0	0	0	0	0	0	3	3	2	14	6	0	5	7	4	3	0	2	1	1	0
mic_asv999	Bacteria	Proteobacteria	Alphaproteobacteria	Defluviicoccales	Defluviicoccales uc	Defluviicoccales uc	0	0	0	0	0	3	0	0	2	0	0	2	0	1	0	0	0	0	0	0	0	0	0	0	0	0	0	3	0	0	2	3	1	0	0	0	6	4	0	0	2	0	0
mic_asv1000	Bacteria	Proteobacteria	Gammaproteobacteria	SAR86	SAR86 uc	SAR86 uc	2	1	0	0	6	11	30	32	13	11	14	35	47	10	33	26	17	39	23	6	0	5	0	1	0	2	10	8	10	6	4	3	10	12	11	7	5	11	5	13	2	0	0
mic_asv1001	Bacteria	Marinimicrobia_SAR406	Marinimicrobia_SAR406 uc	Marinimicrobia_SAR406 uc	Marinimicrobia_SAR406 uc	Marinimicrobia_SAR406 uc	1	0	0	0	0	0	2	0	0	1	0	0	0	0	3	0	0	0	0	0	0	0	0	0	0	1	0	0	4	1	1	0	0	0	2	1	1	1	1	1	2	0	0
mic_asv1002	Bacteria	Actinobacteriota	Acidimicrobiia	Actinomarinales	Actinomarinaceae	Cand_Actinomarina	1	1	0	0	0	1	0	0	0	0	0	0	0	0	0	0	0	1	0	3	2	1	0	2	0	1	1	1	0	0	1	0	1	0	0	0	1	2	1	0	2	0	0
mic_asv1003	Bacteria	Bacteroidota	Bacteroidia	Flavobacteriales	NS9	NS9 uc	0	0	0	0	0	0	0	0	3	4	3	9	0	3	6	10	3	4	0	0	0	0	0	0	0	0	0	0	0	2	0	0	0	0	3	1	5	6	0	3	1	0	0
mic_asv1004	Bacteria	Proteobacteria	Alphaproteobacteria	Rhodospirillales	Magnetospiraceae	Magnetospiraceae uc	23	6	14	5	10	45	8	16	0	1	5	3	0	1	1	3	0	4	2	1	1	1	2	5	2	12	30	23	7	2	7	10	3	4	1	4	1	4	0	1	2	1	0
mic_asv1005	Bacteria	Proteobacteria	Alphaproteobacteria	SAR11	SAR11 Clade II	SAR11 Clade II uc	5	7	13	8	43	19	23	5	4	11	12	24	19	8	6	10	6	6	10	7	4	16	3	7	6	3	4	20	8	4	3	6	4	4	15	1	24	7	5	7	7	9	2
mic_asv1006	Bacteria	Proteobacteria	Alphaproteobacteria	SAR11	SAR11 Clade I	SAR11 Clade Ia	13	26	16	11	39	5	11	23	0	0	5	16	61	7	9	8	15	17	14	14	8	7	10	18	10	34	15	7	8	7	6	4	4	3	9	9	13	7	4	8	18	10	9
mic_asv1007	Bacteria	Bacteroidota	Bacteroidia	Flavobacteriales	Cryomorphaceae	Vicingus	8	1	0	0	0	0	0	0	0	0	0	0	0	0	0	0	0	0	0	0	0	0	1	0	0	0	0	0	0	0	0	0	0	0	0	0	0	0	0	0	0	2	2
mic_asv1008	Bacteria	Proteobacteria	Alphaproteobacteria	Rickettsiales	Mitochondria	Mitochondria uc	8	134	68	10	9	0	0	0	0	0	0	0	0	0	0	2	5	3	4	19	10	8	5	1	2	3	1	1	0	0	0	0	0	0	1	0	0	0	0	0	0	3	2
mic_asv1009	Bacteria	Proteobacteria	Gammaproteobacteria	Thiomicrospirales	Thioglobaceae	SUP05_cluster	24	11	3	6	11	2	7	0	0	1	5	0	10	0	0	3	3	10	7	5	5	6	1	10	16	6	3	2	4	0	2	0	0	0	1	1	1	1	1	8	7	7	1
mic_asv1010	Bacteria	Dadabacteria	Dadabacteriia	Dadabacteriales	Dadabacteriales uc	Dadabacteriales uc	1	0	0	0	0	0	2	0	4	11	49	135	84	17	148	31	20	25	15	4	1	2	0	1	0	0	0	8	11	14	20	22	31	37	73	25	95	54	24	13	1	0	1
mic_asv1011	Bacteria	Proteobacteria	Alphaproteobacteria	SAR11	SAR11 Clade I	SAR11 Clade Ia	15	19	23	10	35	7	18	11	4	2	4	10	6	6	16	20	16	34	34	40	18	29	4	7	3	13	7	9	6	6	4	11	2	0	13	6	4	5	3	18	7	4	9
mic_asv1012	Bacteria	Bacteroidota	Bacteroidia	Flavobacteriales	NS7	NS7 uc	1	1	0	0	0	0	3	0	0	0	0	0	0	0	2	0	0	0	0	0	0	0	0	0	0	0	4	1	1	2	0	0	1	0	4	0	5	4	0	1	0	0	0
mic_asv1014	Bacteria	Proteobacteria	Alphaproteobacteria	Rhodospirillales	AEGEAN-169	AEGEAN-169 uc	0	3	0	0	6	6	31	7	5	9	21	50	12	15	37	12	12	13	8	3	0	0	0	1	0	4	6	7	6	10	9	30	9	6	15	13	20	24	2	4	0	0	0
mic_asv1015	Bacteria	Verrucomicrobiota	Verrucomicrobiae	Arctic97B-4	Arctic97B-4 uc	Arctic97B-4 uc	0	0	0	0	1	3	22	17	5	6	7	7	36	14	22	3	0	1	0	0	0	0	0	0	0	1	0	7	13	21	33	7	21	46	22	18	22	23	2	0	0	0	0
mic_asv1016	Bacteria	Bacteroidota	Bacteroidia	Flavobacteriales	Flavobacteriaceae	Polaribacter	4	7	0	0	0	0	0	0	0	0	0	0	0	0	0	0	0	0	0	0	0	0	6	0	0	1	0	0	0	0	0	0	0	0	0	0	1	0	0	0	0	0	2
mic_asv1017	Bacteria	Proteobacteria	Alphaproteobacteria	Rhodospirillales	Magnetospiraceae	Magnetospiraceae uc	0	0	0	0	3	0	4	20	1	33	5	46	36	15	50	8	5	6	0	0	0	0	0	0	0	0	0	0	3	3	7	15	5	4	21	14	23	17	3	3	1	0	0
mic_asv1018	Bacteria	Proteobacteria	Alphaproteobacteria	SAR11	SAR11 Clade II	SAR11 Clade II uc	0	0	0	0	0	0	0	0	0	0	0	0	0	0	0	0	0	0	0	0	0	0	0	0	0	0	0	0	0	0	0	0	0	0	0	0	0	0	0	0	0	0	0
mic_asv1019	Bacteria	Bacteroidota	Bacteroidia	Flavobacteriales	Flavobacteriaceae	Ulvibacter	0	0	0	0	0	0	0	0	0	0	0	0	0	0	0	6	4	2	1	0	0	0	0	0	0	0	0	1	1	1	0	2	0	0	1	0	4	1	0	0	2	3	0
mic_asv1020	Archaea	Thermoplasmatota	Thermoplasmata	Marine_Group_II	Marine_Group_II uc	Marine_Group_II uc	127	12	5	4	3	0	0	0	0	4	0	0	0	0	0	0	0	0	0	18	19	17	8	0	1	1	1	0	0	0	0	0	0	0	0	0	0	0	0	0	0	0	0
mic_asv1021	Bacteria	Proteobacteria	Gammaproteobacteria	Steroidobacterales	Woeseiaceae	Woeseia	1	1	1	0	2	0	2	11	7	5	14	29	35	2	35	6	0	3	3	1	0	0	0	1	0	0	0	0	4	2	7	15	7	0	6	8	16	15	1	0	3	0	0
mic_asv1022	Bacteria	Proteobacteria	Alphaproteobacteria	Thalassobaculales	Nisaeaceae	OM75	0	0	0	0	1	0	3	26	0	3	3	9	19	0	9	1	0	2	0	0	0	0	0	0	0	0	0	0	1	1	6	3	5	4	7	5	7	5	0	0	0	0	0
mic_asv1023	Bacteria	Proteobacteria	Alphaproteobacteria	Rhizobiales	Beijerinckiaceae	Methylobacterium-Methylorubrum	0	0	0	0	0	0	0	0	0	0	0	0	0	0	0	0	0	0	0	0	0	0	0	0	0	0	0	0	0	0	1	0	2	5	0	1	1	3	0	0	0	0	0
mic_asv1024	Bacteria	Planctomycetota	Planctomycetes	Pirellulales	Pirellulaceae	Blastopirellula	0	5	1	0	0	0	0	0	0	0	0	15	0	0	4	0	1	0	0	0	0	0	0	0	0	0	2	22	27	3	2	0	1	0	2	17	8	22	0	1	0	0	0
mic_asv1025	Bacteria	Proteobacteria	Gammaproteobacteria	KI89A	KI89A uc	KI89A uc	7	72	107	56	45	5	3	10	0	0	2	4	0	0	4	0	0	0	0	2	2	2	46	68	55	25	7	3	0	3	0	3	0	0	0	1	1	0	0	1	0	0	0
mic_asv1027	Bacteria	Bacteroidota	Bacteroidia	Flavobacteriales	Flavobacteriaceae	NS5	0	0	0	0	0	0	4	7	0	2	7	4	2	4	5	1	0	2	0	0	0	0	0	0	0	0	0	0	0	4	2	0	0	3	0	0	2	1	0	0	1	0	0
mic_asv1028	Bacteria	Proteobacteria	Gammaproteobacteria	SAR86	SAR86 uc	SAR86 uc	0	0	0	0	4	0	11	2	0	0	8	12	23	1	12	6	3	2	0	0	0	0	0	0	0	0	0	2	3	2	6	10	5	1	1	3	7	5	1	0	0	0	0
mic_asv1029	Bacteria	Bacteroidota	Bacteroidia	Flavobacteriales	Flavobacteriaceae	NS5	11	28	48	20	23	28	24	27	7	5	24	55	1	12	21	7	1	7	2	3	0	2	8	9	4	14	23	16	4	8	9	0	2	3	0	10	12	7	2	1	0	0	0
mic_asv1030	Bacteria	Proteobacteria	Gammaproteobacteria	Thiomicrospirales	Thioglobaceae	SUP05_cluster	8	1	0	1	2	2	12	0	0	0	1	2	2	6	4	9	19	18	12	8	1	0	0	1	1	0	0	1	1	1	5	0	4	0	1	1	2	1	4	18	35	3	2
mic_asv1031	Bacteria	Proteobacteria	Alphaproteobacteria	Rhodospirillales	Magnetospiraceae	Magnetospiraceae uc	3	4	1	0	4	82	45	18	11	22	17	65	24	24	37	12	10	7	5	0	0	0	1	2	0	7	47	41	17	3	7	8	4	9	6	7	10	3	2	2	0	0	0
mic_asv1032	Bacteria	Proteobacteria	Alphaproteobacteria	Rhodospirillales	Magnetospiraceae	Magnetospiraceae uc	0	0	0	0	0	0	1	7	8	24	10	21	22	9	43	17	9	2	0	0	0	0	0	0	0	0	0	1	1	3	8	8	5	18	8	9	13	9	4	0	0	0	0
mic_asv1033	Bacteria	Proteobacteria	Gammaproteobacteria	Cellvibrionales	Porticoccaceae	SAR92	6	1	5	2	5	2	0	0	0	0	0	0	0	0	0	9	6	22	21	23	9	9	0	1	2	5	0	0	0	0	0	0	0	0	0	0	0	0	7	41	52	9	65
mic_asv1034	Bacteria	Proteobacteria	Alphaproteobacteria	SAR11	SAR11 Clade II	SAR11 Clade II uc	1	3	5	4	7	3	30	9	0	13	24	32	2	20	30	10	12	13	5	3	0	2	1	0	0	1	2	15	6	2	9	18	7	21	13	9	25	21	11	6	3	6	2
mic_asv1035	Bacteria	Proteobacteria	Gammaproteobacteria	Granulosicoccales	Granulosicoccaceae	Granulosicoccus	0	0	0	0	0	0	0	0	0	0	1	0	0	1	0	0	0	0	0	0	0	0	0	0	2	0	0	2	1	0	1	2	2	0	1	0	0	0	0	0	0	0	0
mic_asv1036	Bacteria	Bacteroidota	Bacteroidia	Flavobacteriales	NS9	NS9 uc	0	0	0	0	0	0	0	0	0	0	0	0	0	0	0	3	7	37	25	7	2	2	0	0	0	0	0	1	0	0	0	0	0	0	0	0	0	0	5	148	92	15	8
mic_asv1037	Bacteria	Proteobacteria	Alphaproteobacteria	Rhodospirillales	AEGEAN-169	AEGEAN-169 uc	2	12	14	3	22	11	10	28	0	4	12	14	14	0	7	3	2	6	1	7	3	4	4	16	1	19	19	13	10	5	4	6	1	0	8	3	5	4	0	4	2	1	0
mic_asv1038	Bacteria	Proteobacteria	Gammaproteobacteria	SAR86	SAR86 uc	SAR86 uc	0	0	0	0	0	1	4	49	0	22	6	23	29	7	29	4	4	2	0	0	0	0	0	0	0	0	0	1	4	2	5	5	7	13	11	11	12	7	3	0	0	0	0
mic_asv1039	Bacteria	Proteobacteria	Gammaproteobacteria	Alteromonadales	Pseudoalteromonadaceae	Pseudoalteromonas	0	0	0	0	0	0	0	0	0	0	0	0	0	0	0	0	0	0	0	0	0	0	0	0	0	0	0	0	0	0	0	0	0	0	0	0	0	0	0	0	0	0	0
mic_asv1040	Bacteria	PAUC34f	PAUC34f uc	PAUC34f uc	PAUC34f uc	PAUC34f uc	0	2	0	0	0	6	35	35	7	5	29	16	49	16	25	3	3	1	3	0	0	1	0	0	0	1	1	15	10	8	13	11	12	3	9	14	13	28	2	0	2	0	0
mic_asv1041	Bacteria	Proteobacteria	Alphaproteobacteria	SAR11	SAR11 uc	SAR11 uc	1	0	0	0	2	5	6	39	0	2	23	18	23	10	33	4	6	8	3	1	2	3	0	0	0	1	1	11	13	8	8	7	9	7	9	10	24	27	9	4	1	7	0
mic_asv1043	Bacteria	Proteobacteria	Alphaproteobacteria	Rhodobacterales	Rhodobacteraceae	Rhodobacteraceae uc	61	146	166	39	15	2	3	0	0	0	1	0	5	3	5	0	0	1	0	7	8	16	47	23	16	27	8	3	0	2	0	9	0	2	2	2	5	7	4	0	2	17	8
mic_asv1044	Bacteria	Proteobacteria	Gammaproteobacteria	Cellvibrionales	Spongiibacteraceae	BD1-7	27	76	6	1	0	0	0	0	0	0	0	0	0	0	0	0	0	0	16	54	60	38	8	1	0	1	0	1	0	0	3	2	0	0	0	0	1	2	0	0	0	0	0
mic_asv1045	Bacteria	Marinimicrobia_SAR406	Marinimicrobia_SAR406 uc	Marinimicrobia_SAR406 uc	Marinimicrobia_SAR406 uc	Marinimicrobia_SAR406 uc	0	0	0	0	0	2	0	0	0	0	4	14	0	33	0	0	0	0	0	0	0	0	0	1	0	0	6	1	5	17	16	1	17	4	27	24	17	24	0	0	1	0	0
mic_asv1046	Bacteria	Proteobacteria	Gammaproteobacteria	KI89A	KI89A uc	KI89A uc	10	12	40	20	19	16	14	11	3	0	0	0	0	0	0	0	0	0	0	1	1	1	2	9	5	13	24	7	5	4	2	0	0	0	0	1	0	0	0	0	0	2	0
mic_asv1047	Bacteria	Proteobacteria	Alphaproteobacteria	SAR11	SAR11 Clade I	SAR11 Clade Ib	1	0	0	0	0	2	8	1	0	3	2	11	0	1	13	0	5	3	0	0	0	0	0	0	0	0	0	0	1	1	2	1	1	4	0	3	9	8	3	3	2	1	0
mic_asv1048	Bacteria	Proteobacteria	Alphaproteobacteria	Rhodobacterales	Rhodobacteraceae	Yoonia-Loktanella	4	2	39	6	12	4	0	2	0	0	0	6	0	5	0	1	4	0	0	0	1	1	0	0	2	0	2	1	4	1	10	2	3	3	0	1	5	1	1	1	2	3	2
mic_asv1049	Bacteria	Proteobacteria	Alphaproteobacteria	Defluviicoccales	Defluviicoccales uc	Defluviicoccales uc	0	0	0	0	0	0	0	0	0	0	4	0	0	0	0	0	0	0	0	0	0	0	0	0	0	0	0	0	0	5	1	3	0	0	0	6	0	0	0	0	0	0	0
mic_asv1050	Bacteria	Proteobacteria	Alphaproteobacteria	SAR11	SAR11 Clade II	SAR11 Clade II uc	0	0	0	0	0	0	4	2	0	0	4	2	10	2	6	2	0	3	1	0	0	0	0	0	1	0	0	0	1	0	4	4	2	4	2	5	9	7	2	3	0	1	0
mic_asv1051	Bacteria	Bacteroidota	Bacteroidia	Flavobacteriales	Flavobacteriaceae	Nonlabens	0	0	0	0	0	0	0	0	0	0	0	0	0	0	0	0	1	0	0	0	0	0	0	0	0	0	0	0	0	0	0	0	0	0	0	0	0	0	0	0	0	0	0
mic_asv1052	Bacteria	Proteobacteria	Alphaproteobacteria	SAR11	SAR11 Clade I	SAR11 Clade Ib	0	0	0	0	5	2	10	58	13	4	18	26	22	18	44	6	9	9	1	0	0	0	0	0	0	2	0	7	8	7	7	9	16	10	14	6	16	20	1	4	4	0	0
mic_asv1053	Bacteria	Proteobacteria	Alphaproteobacteria	Rickettsiales	Mitochondria	Mitochondria uc	0	0	0	0	0	0	0	0	0	0	0	0	0	1	0	0	0	0	0	0	0	0	0	0	0	0	0	0	0	0	0	0	0	0	0	0	0	0	0	0	0	0	0
mic_asv1054	Bacteria	Proteobacteria	Gammaproteobacteria	SAR86	SAR86 uc	SAR86 uc	0	2	0	0	2	1	27	59	1	4	28	47	19	20	50	25	4	9	3	0	0	0	0	0	0	2	1	3	7	7	8	10	2	2	16	3	15	9	3	1	0	0	0
mic_asv1055	Bacteria	Proteobacteria	Alphaproteobacteria	Rhodospirillales	AEGEAN-169	AEGEAN-169 uc	9	9	2	4	25	4	13	3	2	1	5	15	10	4	24	1	5	1	5	12	9	2	7	12	4	11	5	6	3	2	0	6	3	6	2	2	6	4	0	0	0	1	2
mic_asv1056	Bacteria	Planctomycetota	Phycisphaerae	Phycisphaerales	Phycisphaeraceae	CL500-3	22	10	4	1	1	2	3	0	0	0	3	0	0	0	9	1	0	0	3	4	2	4	14	2	5	10	5	4	7	2	6	2	1	0	5	0	1	4	5	3	11	16	7
mic_asv1057	Bacteria	Marinimicrobia_SAR406	Marinimicrobia_SAR406 uc	Marinimicrobia_SAR406 uc	Marinimicrobia_SAR406 uc	Marinimicrobia_SAR406 uc	0	0	0	0	0	0	0	0	0	2	2	2	0	22	0	1	1	0	0	0	0	0	0	0	0	0	2	0	2	3	5	2	2	6	2	14	2	0	0	0	0	0	0
mic_asv1059	Bacteria	Proteobacteria	Alphaproteobacteria	SAR11	SAR11 Clade I	SAR11 Clade Ia	15	30	35	8	36	5	8	5	0	3	2	4	2	5	28	13	24	31	27	55	25	24	5	7	3	2	2	7	2	1	0	0	0	1	3	0	1	5	1	10	6	3	8
mic_asv1060	Bacteria	Planctomycetota	OM190	OM190 uc	OM190 uc	OM190 uc	0	0	0	0	1	0	2	33	2	3	20	48	0	7	78	50	4	7	3	0	0	0	0	0	0	0	2	2	2	1	3	9	5	11	3	6	29	42	18	2	4	1	0
mic_asv1061	Bacteria	Planctomycetota	Phycisphaerae	Phycisphaerales	Phycisphaeraceae	JL-ETNP-F27	0	0	0	0	0	0	16	5	10	0	19	4	17	0	34	1	0	0	0	0	0	0	0	0	0	0	0	4	0	1	1	3	3	0	7	1	6	1	2	0	0	0	0
mic_asv1062	Bacteria	Proteobacteria	Alphaproteobacteria	Rhodospirillales	Magnetospiraceae	Magnetospira	20	14	12	4	11	14	29	34	1	0	12	24	6	14	17	0	5	8	1	6	0	1	6	9	10	9	17	18	16	13	6	7	5	10	11	6	7	14	2	3	0	0	0
mic_asv1063	Bacteria	Proteobacteria	Alphaproteobacteria	AT-s3-44	AT-s3-44 uc	AT-s3-44 uc	0	0	0	0	0	3	19	35	2	18	29	81	35	12	37	9	3	3	2	0	0	1	0	0	0	0	0	4	5	11	14	7	14	12	34	15	23	17	2	3	0	0	0
mic_asv1064	Bacteria	Proteobacteria	Alphaproteobacteria	SAR11	SAR11 Clade II	SAR11 Clade II uc	12	13	19	5	3	2	12	14	0	3	22	24	33	38	58	25	12	13	14	12	2	6	1	3	1	7	8	11	4	5	10	3	10	16	9	6	24	31	6	8	5	6	1
mic_asv1065	Bacteria	Bacteroidota	Bacteroidia	Cytophagales	Cyclobacteriaceae	Cyclobacteriaceae uc	0	28	18	3	5	0	0	0	0	0	0	0	0	0	0	0	0	0	0	0	1	2	0	9	1	2	1	0	0	0	0	0	0	0	0	0	0	0	0	0	0	0	2
mic_asv1066	Bacteria	Bacteroidota	Bacteroidia	Flavobacteriales	Flavobacteriaceae	Maribacter	0	0	1	0	0	0	0	0	0	0	0	0	0	0	2	1	6	0	1	0	1	0	0	0	1	0	0	1	1	1	0	0	0	0	1	5	3	0	0	0	1	0	0
mic_asv1067	Bacteria	Proteobacteria	Alphaproteobacteria	SAR11	SAR11 Clade II	SAR11 Clade II uc	1	12	3	2	1	9	5	5	0	5	15	24	25	12	9	13	19	14	5	10	1	14	2	4	0	1	0	19	7	7	10	12	9	4	30	9	35	18	6	12	5	9	2
mic_asv1068	Bacteria	Proteobacteria	Gammaproteobacteria	Methylococcales	Methylomonadaceae	Milano-WF1B-03	0	0	0	0	0	0	4	0	3	8	11	14	47	23	10	4	0	0	0	0	0	0	0	0	0	0	0	7	24	5	11	8	10	20	17	25	34	34	1	0	1	0	0
mic_asv1070	Bacteria	Proteobacteria	Alphaproteobacteria	SAR11	SAR11 Clade I	SAR11 Clade Ib	0	0	0	0	0	0	8	12	5	4	11	12	11	10	18	11	9	7	3	0	0	0	0	0	0	0	0	0	6	5	12	15	14	18	13	7	13	7	2	1	3	1	0
mic_asv1071	Bacteria	Proteobacteria	Alphaproteobacteria	SAR11	SAR11 Clade I	SAR11 Clade Ib	22	37	28	15	30	17	14	40	0	9	19	33	27	5	17	9	7	12	17	20	7	12	9	16	3	11	7	29	4	2	8	17	5	10	10	4	22	6	1	9	7	8	12
mic_asv1072	Bacteria	Bacteroidota	Bacteroidia	Flavobacteriales	NS9	NS9 uc	0	0	0	0	0	0	0	0	0	0	0	0	0	0	0	1	0	8	29	175	3	8	0	0	0	0	0	0	0	0	0	0	0	0	0	0	0	0	0	12	1	0	8
mic_asv1073	Bacteria	Verrucomicrobiota	Verrucomicrobiae	Opitutales	Puniceicoccaceae	MB11C04	0	0	0	0	1	2	22	147	15	45	44	56	33	9	49	7	0	1	0	0	0	0	0	0	0	0	2	6	19	12	15	26	9	52	19	15	16	8	2	0	0	0	0
mic_asv1074	Bacteria	Proteobacteria	Alphaproteobacteria	SAR11	SAR11 Clade I	SAR11 Clade Ia	0	4	2	4	5	1	14	12	0	0	13	36	24	22	20	16	16	15	5	4	0	2	0	0	0	3	0	1	7	8	6	5	4	1	8	10	17	26	7	9	13	2	1
mic_asv1075	Bacteria	Proteobacteria	Alphaproteobacteria	SAR11	SAR11 uc	SAR11 uc	0	2	1	0	0	4	20	16	1	7	27	44	22	10	29	7	4	7	2	1	1	3	1	0	0	0	2	13	3	4	3	5	11	9	12	7	25	17	2	4	1	2	2
mic_asv1076	Bacteria	Proteobacteria	Alphaproteobacteria	SAR11	SAR11 uc	SAR11 uc	1	1	0	0	1	6	11	1	0	2	14	26	0	12	21	4	3	5	2	1	1	0	0	1	0	1	6	14	11	4	8	9	6	7	21	15	38	23	4	2	2	2	0
mic_asv1077	Bacteria	Proteobacteria	Alphaproteobacteria	Sphingomonadales	Sphingomonadaceae	Sphingobium	0	1	0	0	0	0	0	0	0	0	0	0	0	0	0	0	0	0	0	0	0	0	0	0	0	1	1	0	3	3	1	2	1	3	3	13	0	0	3	0	1	0	0
mic_asv1078	Bacteria	Proteobacteria	Alphaproteobacteria	Rickettsiales	Mitochondria	Mitochondria uc	16	0	0	3	0	0	0	0	0	0	0	0	0	0	1	2	0	0	0	10	14	12	5	0	0	0	0	0	0	0	0	0	0	0	0	1	0	0	0	0	0	2	0
mic_asv1079	Bacteria	Proteobacteria	Alphaproteobacteria	Defluviicoccales	Defluviicoccales uc	Defluviicoccales uc	1	1	2	3	3	3	17	15	4	9	11	26	41	27	83	36	40	47	11	5	1	0	0	1	0	1	3	1	5	0	9	6	2	2	15	8	22	39	2	12	6	1	0
mic_asv1080	Bacteria	Proteobacteria	Alphaproteobacteria	SAR11	SAR11 Clade II	SAR11 Clade II uc	0	0	0	0	0	2	7	12	9	2	15	18	10	10	31	12	4	4	1	0	0	0	0	1	0	0	0	5	2	3	13	44	12	12	14	16	17	14	4	7	3	3	0
mic_asv1081	Bacteria	Actinobacteriota	Acidimicrobiia	Microtrichales	Microtrichaceae	Sva0996	0	0	0	0	0	1	3	0	0	2	3	0	10	3	9	1	0	4	1	0	0	2	0	1	0	1	1	3	4	3	5	1	0	7	3	1	10	12	7	0	1	0	0
mic_asv1082	Bacteria	Bacteroidota	Bacteroidia	Flavobacteriales	Cryomorphaceae	NS10	146	189	55	3	1	0	0	0	0	0	0	0	0	0	0	0	0	0	0	0	0	0	83	0	4	0	0	0	0	0	0	0	0	0	0	0	0	0	0	0	0	0	0
mic_asv1084	Bacteria	Proteobacteria	Gammaproteobacteria	HgCo23	HgCo23 uc	HgCo23 uc	0	0	1	0	5	8	26	26	1	15	40	39	66	23	50	8	13	7	3	0	0	0	0	2	0	1	0	4	12	5	10	22	3	18	11	15	8	18	7	4	2	0	0
mic_asv1086	Bacteria	Proteobacteria	Gammaproteobacteria	Alteromonadales	Colwelliaceae	Colwellia	21	0	0	0	0	0	0	0	0	4	4	0	0	3	15	4	1	2	0	34	1	4	1	3	0	2	0	0	0	1	0	0	1	3	2	2	12	14	4	0	0	0	0
mic_asv1087	Bacteria	Planctomycetota	Planctomycetes	Pirellulales	Pirellulaceae	Pirellulaceae uc	0	0	0	0	0	4	11	24	11	16	27	17	25	22	35	5	2	0	2	0	0	0	0	0	0	0	0	3	4	5	12	0	8	15	13	8	26	18	2	4	0	1	0
mic_asv1088	Archaea	Thermoplasmatota	Thermoplasmata	Marine_Group_II	Marine_Group_II uc	Marine_Group_II uc	0	0	0	0	0	0	0	0	0	0	0	2	1	13	1	0	2	5	0	0	0	0	0	0	0	0	0	0	0	0	0	0	0	0	1	1	0	1	0	0	0	0	0
mic_asv1089	Bacteria	Proteobacteria	Alphaproteobacteria	SAR11	SAR11 uc	SAR11 uc	0	0	0	0	4	3	25	15	9	12	34	45	57	17	43	5	5	5	1	1	1	1	0	0	0	0	1	11	6	8	11	12	13	21	30	7	45	31	3	3	3	6	0
mic_asv1091	Bacteria	Proteobacteria	Gammaproteobacteria	Alteromonadales	Shewanellaceae	Shewanella	0	1	1	0	0	0	0	0	0	0	0	0	0	0	0	0	3	1	0	0	0	0	0	0	0	0	0	0	0	0	0	0	0	0	0	0	0	0	0	0	0	0	0
mic_asv1092	Archaea	Thermoplasmatota	Thermoplasmata	Marine_Group_II	Marine_Group_II uc	Marine_Group_II uc	0	0	0	0	0	0	0	1	0	0	1	3	0	6	10	0	0	0	0	0	0	0	0	0	0	0	0	1	1	2	5	0	2	0	0	5	6	5	0	0	0	0	0
mic_asv1093	Bacteria	Proteobacteria	Alphaproteobacteria	SAR11	SAR11 Clade I	SAR11 Clade Ia	36	34	20	7	9	6	13	0	0	0	4	9	0	3	7	5	7	8	12	6	8	12	11	2	2	1	2	5	1	3	2	0	1	10	6	2	2	4	2	3	7	16	17
mic_asv1094	Bacteria	Proteobacteria	Gammaproteobacteria	SAR86	SAR86 uc	SAR86 uc	0	0	0	0	0	0	0	0	0	1	0	0	0	1	22	1	0	0	1	0	0	0	0	0	0	0	0	0	0	1	0	0	0	0	1	1	0	0	0	0	0	0	0
mic_asv1096	Bacteria	Proteobacteria	Alphaproteobacteria	Puniceispirillales	SAR116	SAR116 uc	21	30	31	12	25	11	21	2	3	10	14	23	1	8	10	5	13	19	13	11	3	9	5	7	2	12	3	4	0	1	1	2	2	7	10	2	1	2	1	5	0	0	4
mic_asv1098	Bacteria	Proteobacteria	Gammaproteobacteria	Cellvibrionales	Porticoccaceae	Porticoccus	2	20	3	5	2	2	12	1	0	1	1	1	0	2	4	1	6	1	4	4	11	5	5	13	8	8	1	3	4	3	5	9	0	1	0	2	1	3	5	1	6	1	2
mic_asv1099	Bacteria	Proteobacteria	Alphaproteobacteria	SAR11	SAR11 Clade I	SAR11 Clade Ib	1	0	0	0	6	8	13	16	28	24	25	31	17	9	36	4	10	7	5	8	1	3	2	0	0	3	5	33	11	12	14	13	10	10	23	6	27	14	5	2	1	2	2
mic_asv1100	Bacteria	Proteobacteria	Alphaproteobacteria	SAR11	SAR11 Clade II	SAR11 Clade II uc	1	0	2	0	0	1	3	22	2	1	30	31	25	8	36	13	7	5	7	2	0	3	0	0	0	1	1	12	4	4	6	31	14	16	18	13	35	35	1	14	5	4	0
mic_asv1101	Bacteria	Bacteroidota	Bacteroidia	Flavobacteriales	Flavobacteriaceae	Flavobacteriaceae uc	0	1	0	0	0	0	0	21	0	0	0	0	0	0	0	10	12	19	4	1	0	0	0	0	0	0	0	0	0	0	0	0	0	0	1	1	0	0	13	52	121	2	10
mic_asv1102	Bacteria	Proteobacteria	Alphaproteobacteria	Rhodospirillales	AEGEAN-169	AEGEAN-169 uc	0	0	0	0	1	0	17	14	2	18	13	40	50	15	53	9	4	2	2	0	0	0	0	0	0	0	3	2	6	9	7	6	13	3	19	7	26	19	0	0	1	0	0
mic_asv1103	Bacteria	Planctomycetota	Phycisphaerae	Phycisphaerales	Phycisphaeraceae	FS140-16B-02	2	2	0	0	3	18	17	32	5	22	30	45	61	6	23	6	2	1	0	1	0	0	0	0	0	0	5	11	6	8	7	2	9	3	4	3	9	9	2	1	0	0	0
mic_asv1104	Bacteria	Bacteroidota	Bacteroidia	Flavobacteriales	Flavobacteriaceae	NS4	0	1	1	0	0	7	0	0	0	3	5	6	0	0	0	10	7	44	14	8	7	3	0	4	1	0	2	11	6	2	2	0	3	0	4	9	17	13	25	54	63	8	37
mic_asv1106	Bacteria	Proteobacteria	Gammaproteobacteria	Alteromonadales	Colwelliaceae	Colwellia	3	2	17	4	35	1	0	4	0	0	0	0	0	0	0	0	0	1	3	0	0	0	7	2	2	4	3	1	1	0	0	0	0	0	0	0	1	0	0	1	0	0	0
mic_asv1107	Bacteria	Marinimicrobia_SAR406	Marinimicrobia_SAR406 uc	Marinimicrobia_SAR406 uc	Marinimicrobia_SAR406 uc	Marinimicrobia_SAR406 uc	0	0	0	0	0	0	0	5	2	1	6	2	0	4	0	1	0	0	0	0	0	0	0	0	0	0	0	0	4	3	7	10	3	6	3	3	10	0	1	0	2	0	0
mic_asv1108	Bacteria	Marinimicrobia_SAR406	Marinimicrobia_SAR406 uc	Marinimicrobia_SAR406 uc	Marinimicrobia_SAR406 uc	Marinimicrobia_SAR406 uc	0	0	0	0	0	0	0	2	0	0	4	2	0	8	1	0	0	3	0	0	0	0	0	0	0	0	0	1	1	0	5	1	1	1	1	4	10	4	4	3	3	1	0
mic_asv1109	Bacteria	Proteobacteria	Alphaproteobacteria	Rhodospirillales	Magnetospiraceae	Magnetospiraceae uc	0	0	0	0	0	0	1	8	0	4	0	8	42	16	5	2	3	0	0	0	0	0	0	0	0	0	0	0	0	4	2	3	1	2	4	10	5	5	1	0	1	0	0
mic_asv1110	Bacteria	Proteobacteria	Alphaproteobacteria	Rhodospirillales	AEGEAN-169	AEGEAN-169 uc	1	1	1	3	12	7	11	15	2	4	5	3	4	0	0	1	6	7	1	5	1	0	1	4	4	12	29	24	14	8	6	1	2	5	5	9	7	3	0	1	1	0	2
mic_asv1111	Bacteria	Proteobacteria	Alphaproteobacteria	Defluviicoccales	Defluviicoccales uc	Defluviicoccales uc	0	0	0	0	0	0	14	57	7	26	16	89	70	35	143	23	3	3	1	0	0	0	0	0	0	1	2	1	1	9	6	18	4	12	32	10	18	7	5	1	1	0	0
mic_asv1112	Bacteria	Bacteroidota	Bacteroidia	Flavobacteriales	Cryomorphaceae	Cryomorphaceae uc	0	0	0	0	0	0	0	0	0	0	0	0	0	0	0	1	1	1	119	210	44	23	0	0	0	0	0	0	0	0	0	0	0	0	0	0	0	1	0	5	42	255	28
mic_asv1113	Bacteria	Proteobacteria	Alphaproteobacteria	SAR11	SAR11 uc	SAR11 uc	4	9	8	4	4	12	18	14	1	7	18	29	38	8	32	8	10	10	1	3	4	8	1	2	0	4	4	13	11	7	11	6	5	8	8	2	18	10	4	8	3	3	6
mic_asv1114	Bacteria	Proteobacteria	Gammaproteobacteria	Arenicellales	Arenicellaceae	Arenicella	0	0	0	0	0	0	0	0	0	0	1	0	0	0	0	0	1	0	0	0	0	0	0	0	0	0	0	4	6	0	0	0	0	0	0	1	1	8	0	0	0	0	0
mic_asv1115	Bacteria	Nitrospinota	Nitrospinia	Nitrospinales	Nitrospinaceae	Nitrospina	0	0	0	0	0	0	0	0	0	0	0	2	0	8	0	1	0	0	0	0	0	0	0	0	0	0	0	0	0	0	0	3	0	2	0	5	0	2	0	0	0	0	0
mic_asv1116	Bacteria	Proteobacteria	Alphaproteobacteria	Rhodobacterales	Rhodobacteraceae	Rhodobacteraceae uc	0	27	26	107	81	65	28	28	5	12	1	10	0	2	1	0	3	0	3	1	0	0	0	0	0	0	0	0	0	0	0	0	0	0	0	0	3	0	0	0	0	0	0
mic_asv1117	Bacteria	Proteobacteria	Alphaproteobacteria	SAR11	SAR11 Clade I	SAR11 Clade Ia	13	13	14	9	18	6	17	16	1	1	4	35	24	1	24	25	26	25	16	23	10	13	13	5	0	3	6	3	2	0	0	11	2	0	3	2	9	7	5	8	12	9	8
mic_asv1119	Bacteria	Proteobacteria	Alphaproteobacteria	SAR11	SAR11 Clade I	SAR11 Clade Ia	8	22	29	10	52	16	27	33	6	6	8	12	21	4	18	5	14	32	16	22	7	18	5	1	2	8	8	9	8	2	1	4	4	3	9	1	3	8	2	11	6	4	8
mic_asv1120	Bacteria	Proteobacteria	Alphaproteobacteria	Rickettsiales	Mitochondria	Mitochondria uc	0	0	0	0	0	0	0	0	0	0	0	0	0	0	10	10	0	0	5	0	0	0	0	0	0	0	0	0	0	0	1	0	0	0	0	2	2	3	2	344	2	1	0
mic_asv1121	Bacteria	Proteobacteria	Alphaproteobacteria	Defluviicoccales	Defluviicoccales uc	Defluviicoccales uc	0	0	0	0	0	0	1	0	0	0	1	1	24	0	3	0	0	0	0	0	0	0	0	0	0	0	0	0	0	0	1	2	2	4	0	2	1	1	0	0	0	0	0
mic_asv1122	Bacteria	Nitrospinota	Nitrospinia	Nitrospinales	Nitrospinaceae	Nitrospina	0	0	0	0	0	0	2	3	9	0	4	0	0	10	15	1	4	3	1	0	0	0	0	0	0	0	0	0	0	3	6	7	0	4	5	8	4	7	0	0	0	0	0
mic_asv1123	Bacteria	Proteobacteria	Alphaproteobacteria	SAR11	SAR11 Clade II	SAR11 Clade II uc	6	1	12	8	13	16	18	6	7	12	47	103	63	43	52	25	13	32	15	15	2	7	6	5	0	5	4	28	6	9	8	8	14	12	3	7	23	12	4	2	2	5	1
mic_asv1124	Bacteria	Planctomycetota	Phycisphaerae	Phycisphaerales	Phycisphaeraceae	CL500-3	0	2	0	0	1	11	22	18	8	9	15	13	17	18	54	12	2	2	3	0	0	2	0	0	0	1	9	10	5	9	22	3	17	7	5	21	25	13	18	11	5	9	1
mic_asv1125	Bacteria	Proteobacteria	Alphaproteobacteria	Rhodospirillales	AEGEAN-169	AEGEAN-169 uc	0	0	0	0	2	3	11	52	11	15	26	60	38	6	35	7	2	3	1	0	0	0	0	0	0	0	1	3	13	5	11	15	16	3	21	6	21	14	2	0	0	0	0
mic_asv1126	Bacteria	Proteobacteria	Alphaproteobacteria	Thalassobaculales	Nisaeaceae	OM75	0	0	0	0	0	0	0	0	0	0	0	0	0	0	0	0	0	0	0	0	0	0	0	3	1	0	0	0	0	0	1	3	0	0	0	1	1	3	3	0	1	5	0
mic_asv1127	Bacteria	Proteobacteria	Gammaproteobacteria	HOC36	HOC36 uc	HOC36 uc	0	0	0	0	0	0	0	6	0	3	2	4	0	2	14	1	0	0	0	0	0	0	0	0	0	0	0	0	0	2	2	0	0	0	0	9	0	1	0	0	0	0	0
mic_asv1128	Bacteria	Gemmatimonadota	BD2-11	BD2-11 uc	BD2-11 uc	BD2-11 uc	0	0	0	0	0	0	0	0	0	0	0	0	0	0	0	0	0	0	0	0	0	0	0	0	0	0	0	0	0	0	0	3	0	10	0	0	1	4	0	0	0	0	0
mic_asv1129	Bacteria	Proteobacteria	Alphaproteobacteria	SAR11	SAR11 Clade II	SAR11 Clade II uc	0	0	0	0	0	0	0	0	0	0	0	0	0	0	0	0	0	0	0	0	0	0	2	7	1	5	5	17	10	8	11	17	21	17	42	12	60	32	16	12	5	11	2
mic_asv1130	Bacteria	Proteobacteria	Gammaproteobacteria	SAR86	SAR86 uc	SAR86 uc	0	1	0	0	1	0	5	20	3	0	11	8	8	3	23	7	9	9	3	0	0	0	0	0	0	0	0	0	0	3	4	5	0	2	3	0	4	10	1	2	1	0	0
mic_asv1131	Bacteria	Bacteroidota	Bacteroidia	Flavobacteriales	NS9	NS9 uc	0	0	0	0	0	0	0	0	0	4	6	23	0	0	12	5	4	6	0	0	0	0	0	0	0	0	1	0	3	1	2	3	3	0	0	3	2	3	1	3	0	0	0
mic_asv1132	Bacteria	Proteobacteria	Gammaproteobacteria	SAR86	SAR86 uc	SAR86 uc	0	0	0	0	0	0	6	0	0	1	6	7	0	6	2	1	4	2	0	0	0	0	0	0	0	0	0	0	0	1	0	0	0	0	0	1	2	2	0	0	0	0	0
mic_asv1133	Bacteria	Proteobacteria	Alphaproteobacteria	Kordiimonadales	Kordiimonadaceae	Kordiimonas	0	0	0	0	0	0	4	4	0	11	15	37	12	2	56	10	1	2	1	0	0	0	0	0	0	0	0	2	0	4	6	1	8	16	7	2	17	15	4	1	0	0	0
mic_asv1134	Bacteria	Proteobacteria	Alphaproteobacteria	Rhodospirillales	AEGEAN-169	AEGEAN-169 uc	1	1	0	1	14	11	22	15	2	7	11	46	0	0	9	9	11	26	8	6	3	4	0	1	1	5	9	15	12	9	4	9	5	1	3	3	7	10	0	4	0	1	0
mic_asv1135	Bacteria	Proteobacteria	Alphaproteobacteria	Puniceispirillales	SAR116	SAR116 uc	2	5	2	1	1	0	0	0	0	0	0	0	0	0	1	0	0	2	0	2	3	0	0	0	0	0	0	0	1	1	3	0	0	0	0	0	0	1	0	2	2	2	4
mic_asv1136	Bacteria	Proteobacteria	Alphaproteobacteria	SAR11	SAR11 Clade I	SAR11 Clade Ib	0	0	0	0	7	2	14	34	10	22	18	41	49	3	53	9	3	2	2	0	0	0	0	0	0	0	4	2	6	8	16	8	12	9	9	3	7	10	1	4	0	0	0
mic_asv1137	Bacteria	Gemmatimonadota	BD2-11	BD2-11 uc	BD2-11 uc	BD2-11 uc	0	0	0	0	0	3	8	36	3	7	14	36	2	12	25	0	0	0	0	0	0	0	0	0	0	0	0	0	2	11	6	3	7	8	8	9	20	11	0	0	0	0	1
mic_asv1138	Bacteria	Proteobacteria	Alphaproteobacteria	Rickettsiales	Mitochondria	Mitochondria uc	2	4	0	0	0	0	0	0	0	0	0	0	0	6	0	0	15	55	11	10	8	5	13	0	1	0	0	0	0	0	0	0	0	0	0	0	0	2	1	0	0	3	1
mic_asv1139	Bacteria	Bacteroidota	Bacteroidia	Flavobacteriales	NS7	NS7 uc	4	42	0	0	0	0	0	0	0	0	0	0	0	0	0	0	0	0	0	1	7	1	0	0	1	0	0	0	0	0	0	0	0	0	0	0	0	0	0	1	0	0	0
mic_asv1140	Bacteria	Acidobacteriota	Vicinamibacteria	Vicinamibacterales	Vicinamibacterales uc	Vicinamibacterales uc	0	0	0	0	0	0	0	29	0	0	14	40	45	3	18	2	0	1	0	0	0	0	0	0	0	0	0	0	1	0	4	18	5	7	9	3	8	13	0	0	0	0	0
mic_asv1141	Bacteria	Verrucomicrobiota	Verrucomicrobiae	Opitutales	Puniceicoccaceae	MB11C04	0	1	2	1	3	2	19	33	4	5	18	31	49	7	42	4	1	0	2	0	0	1	0	0	0	0	1	16	22	23	15	11	7	12	19	17	21	18	0	1	0	0	0
mic_asv1142	Bacteria	Bacteroidota	Bacteroidia	Flavobacteriales	Flavobacteriaceae	Flavobacterium	0	0	0	0	0	0	0	0	0	0	0	0	17	0	0	0	0	0	0	0	0	0	0	1	0	0	0	0	0	0	0	0	0	0	0	1	0	0	0	0	0	0	0
mic_asv1143	Bacteria	Proteobacteria	Gammaproteobacteria	Arenicellales	Arenicellaceae	Arenicella	0	3	14	3	30	3	0	0	0	0	0	0	0	0	0	10	0	0	0	0	1	1	1	0	10	45	7	9	1	1	3	1	7	8	1	0	7	7	3	4	1	4	0
mic_asv1145	Bacteria	Proteobacteria	Alphaproteobacteria	SAR11	SAR11 Clade II	SAR11 Clade II uc	7	7	4	2	3	5	4	10	2	3	22	38	5	14	55	11	17	13	10	10	0	9	0	1	4	6	7	39	12	3	9	13	6	13	16	13	46	33	5	15	2	2	7
mic_asv1146	Bacteria	Verrucomicrobiota	Verrucomicrobiae	Arctic97B-4	Arctic97B-4 uc	Arctic97B-4 uc	1	2	0	0	0	0	1	0	0	0	2	10	2	1	0	0	0	0	0	0	0	0	1	0	0	0	0	0	0	0	2	4	2	0	0	1	0	0	1	0	0	0	0
mic_asv1147	Bacteria	Proteobacteria	Alphaproteobacteria	SAR11	SAR11 Clade I	SAR11 Clade Ia	10	21	19	9	12	5	5	3	0	3	0	3	4	0	5	3	9	11	5	12	11	10	3	12	4	2	4	2	4	3	1	2	1	0	1	2	3	2	4	9	27	25	14
mic_asv1148	Bacteria	Verrucomicrobiota	Verrucomicrobiae	Verrucomicrobiales	Rubritaleaceae	Rubritalea	0	0	0	0	0	0	0	0	0	0	0	0	0	0	0	0	0	0	0	0	0	0	0	0	0	2	1	0	0	0	0	0	0	0	0	0	0	0	0	1	0	0	0
mic_asv1149	Bacteria	Proteobacteria	Gammaproteobacteria	Arenicellales	Arenicellaceae	Arenicella	3	0	0	0	0	1	22	1	0	0	11	7	8	7	4	2	0	2	0	0	0	0	0	0	0	2	2	14	12	8	5	10	3	1	8	4	12	6	2	1	0	0	0
mic_asv1151	Bacteria	Bacteroidota	Bacteroidia	Chitinophagales	Saprospiraceae	Saprospiraceae uc	114	263	364	77	31	3	4	0	0	0	0	0	0	0	0	0	0	0	0	1	1	0	125	133	88	45	5	1	2	0	0	0	0	0	0	0	3	3	1	2	0	0	1
mic_asv1152	Bacteria	Proteobacteria	Alphaproteobacteria	Rhodospirillales	Magnetospiraceae	Magnetospiraceae uc	17	23	5	6	16	3	24	8	0	2	3	0	22	0	4	1	0	0	0	0	1	0	5	6	13	6	1	10	5	3	1	2	0	0	3	2	1	3	0	0	0	1	0
mic_asv1153	Bacteria	Planctomycetota	OM190	OM190 uc	OM190 uc	OM190 uc	0	0	0	0	0	0	0	15	0	11	12	27	60	24	64	20	2	3	1	0	0	0	0	0	0	0	0	6	2	4	4	11	3	22	8	14	22	40	7	2	1	0	0
mic_asv1154	Bacteria	Proteobacteria	Alphaproteobacteria	SAR11	SAR11 Clade I	SAR11 Clade Ia	17	30	8	4	2	2	1	0	0	0	3	0	10	4	11	2	5	4	3	3	7	9	4	3	1	1	1	3	2	0	0	3	0	0	0	1	1	1	3	4	5	12	11
mic_asv1155	Bacteria	Bacteroidota	Bacteroidia	Flavobacteriales	Cryomorphaceae	Cryomorphaceae uc	4	4	0	0	1	1	1	1	2	0	0	2	0	0	7	14	2	1	0	0	0	37	5	0	0	2	2	0	0	0	1	3	0	0	6	1	10	17	11	5	5	3	5
mic_asv1156	Bacteria	Proteobacteria	Alphaproteobacteria	Caulobacterales	Hyphomonadaceae	Maricaulis	0	0	0	0	0	0	0	0	0	0	0	0	0	0	0	0	0	0	0	0	0	0	13	7	10	19	28	19	343	38	13	71	7	24	8	55	274	8	6	83	2	1	2
mic_asv1157	Bacteria	Proteobacteria	Alphaproteobacteria	SAR11	SAR11 Clade I	SAR11 Clade Ib	0	0	0	0	0	0	6	14	4	3	13	0	54	4	12	5	6	7	2	0	0	0	0	0	0	0	2	2	1	4	9	12	3	13	8	5	13	17	3	5	0	0	0
mic_asv1158	Bacteria	PAUC34f	PAUC34f uc	PAUC34f uc	PAUC34f uc	PAUC34f uc	0	0	0	0	0	0	14	1	3	2	18	4	5	9	3	0	1	0	0	0	0	0	0	0	0	1	2	8	4	9	6	11	2	9	5	12	6	11	0	0	0	0	0
mic_asv1159	Bacteria	Planctomycetota	Planctomycetes	Planctomycetales	Gimesiaceae	Gimesiaceae uc	0	0	0	0	0	0	0	21	36	65	131	135	173	32	127	11	2	2	0	0	0	0	0	0	0	0	0	0	0	3	2	0	24	8	21	14	26	29	4	0	0	0	0
mic_asv1160	Bacteria	Acidobacteriota	Vicinamibacteria	Vicinamibacterales	Vicinamibacteraceae	Vicinamibacteraceae uc	0	0	0	0	0	0	12	29	0	10	15	22	56	19	16	0	0	0	0	0	0	0	0	0	0	0	0	0	5	14	6	8	7	26	12	5	5	3	0	0	0	0	0
mic_asv1161	Bacteria	Proteobacteria	Alphaproteobacteria	SAR11	SAR11 Clade II	SAR11 Clade II uc	0	0	1	0	2	0	9	29	0	6	13	20	54	8	22	4	10	3	4	1	1	2	0	0	0	0	1	12	9	6	19	13	17	16	19	12	26	24	3	13	4	2	1
mic_asv1162	Bacteria	Planctomycetota	Planctomycetes	Planctomycetales	Gimesiaceae	Gimesiaceae uc	0	0	0	0	0	0	0	0	10	35	153	94	171	62	68	10	0	0	0	0	0	0	0	0	0	0	0	0	0	1	0	1	18	26	25	9	29	13	0	1	0	0	0
mic_asv1163	Bacteria	Proteobacteria	Alphaproteobacteria	SAR11	SAR11 Clade II	SAR11 Clade II uc	0	0	1	0	0	4	9	36	0	11	18	30	0	21	27	11	3	9	3	2	3	1	0	0	0	1	2	17	10	6	18	31	25	10	16	11	27	16	8	8	6	3	4
mic_asv1164	Bacteria	NB1-j	NB1-j uc	NB1-j uc	NB1-j uc	NB1-j uc	2	0	0	0	0	2	0	0	0	1	3	3	4	2	2	0	0	2	4	10	1	13	0	0	0	4	6	12	4	3	3	5	2	0	2	0	11	6	1	1	1	0	0
mic_asv1167	Bacteria	Bacteroidota	Bacteroidia	Flavobacteriales	NS7	NS7 uc	0	0	0	0	2	1	0	0	0	2	3	2	0	0	9	0	0	0	0	0	0	0	0	0	0	0	5	5	3	3	11	10	1	0	2	14	10	4	0	0	0	0	0
mic_asv1169	Bacteria	Proteobacteria	Alphaproteobacteria	Rhodospirillales	AEGEAN-169	AEGEAN-169 uc	1	2	0	0	2	0	4	0	2	0	1	0	0	0	2	1	0	1	0	1	0	0	0	0	1	1	0	0	2	0	3	2	0	4	0	3	1	0	0	0	0	0	0
mic_asv1170	Bacteria	Proteobacteria	Alphaproteobacteria	SAR11	SAR11 Clade I	SAR11 Clade Ia	5	4	1	1	6	4	2	5	2	3	3	13	2	1	2	4	4	4	0	5	0	4	3	7	2	8	11	16	2	2	4	2	4	4	12	3	14	13	1	8	5	6	2
mic_asv1171	Bacteria	Chloroflexi	JG30-KF-CM66	JG30-KF-CM66 uc	JG30-KF-CM66 uc	JG30-KF-CM66 uc	1	0	0	0	0	0	2	0	3	0	17	5	11	24	16	3	4	1	0	0	0	1	0	0	0	0	0	2	2	10	16	22	17	21	22	17	19	22	19	5	2	0	1
mic_asv1172	Bacteria	Proteobacteria	Alphaproteobacteria	AT-s3-44	AT-s3-44 uc	AT-s3-44 uc	0	0	0	0	0	0	7	45	0	4	9	72	68	25	82	9	5	2	0	0	0	0	0	0	0	0	0	1	2	5	4	2	11	20	15	23	28	31	3	1	0	0	0
mic_asv1173	Bacteria	Proteobacteria	Alphaproteobacteria	Alphaproteobacteria uc	Alphaproteobacteria uc	Alphaproteobacteria uc	6	4	6	4	6	14	16	11	8	18	23	19	50	2	41	6	16	12	4	0	0	3	0	2	3	4	9	8	6	1	2	7	5	10	5	7	16	10	5	4	2	1	1
mic_asv1174	Bacteria	Proteobacteria	Alphaproteobacteria	Rhodospirillales	AEGEAN-169	AEGEAN-169 uc	6	2	3	1	9	10	29	13	3	5	12	16	6	3	3	6	10	17	17	7	2	3	0	4	0	7	11	17	9	4	13	2	3	2	13	5	2	6	3	5	1	1	1
mic_asv1175	Bacteria	Proteobacteria	Gammaproteobacteria	Burkholderiales	Methylophilaceae	Methylotenera	0	0	0	0	0	0	0	0	0	0	0	0	0	0	0	0	0	0	1	0	0	0	0	0	0	0	0	0	1	0	0	0	0	1	1	2	0	1	0	2	1	0	6
mic_asv1176	Bacteria	Proteobacteria	Gammaproteobacteria	SAR86	SAR86 uc	SAR86 uc	1	0	0	0	1	0	6	26	2	2	6	11	6	4	12	8	6	10	1	2	0	0	0	0	0	0	0	3	7	1	7	3	2	4	4	9	14	11	0	1	1	0	0
mic_asv1177	Bacteria	Chloroflexi	Dehalococcoidia	SAR202	SAR202 uc	SAR202 uc	1	0	0	0	0	0	4	7	0	0	11	50	1	79	7	0	1	1	0	0	0	0	0	0	0	1	3	8	3	4	13	2	5	2	7	8	26	21	1	0	0	0	0
mic_asv1178	Bacteria	Proteobacteria	Gammaproteobacteria	Thiomicrospirales	Thioglobaceae	SUP05_cluster	0	0	0	0	0	0	0	0	0	0	0	0	0	0	0	0	0	0	0	0	0	0	0	4	3	3	0	4	3	1	2	4	1	0	3	2	2	7	5	16	22	3	4
mic_asv1179	Bacteria	Proteobacteria	Alphaproteobacteria	Rhodospirillales	Magnetospiraceae	Magnetospiraceae uc	4	4	5	0	7	96	38	77	4	9	19	46	30	1	39	6	3	6	5	0	2	1	1	2	0	8	32	24	6	9	8	18	4	6	7	5	9	5	2	0	2	0	0
mic_asv1180	Bacteria	Proteobacteria	Alphaproteobacteria	SAR11	SAR11 Clade I	SAR11 Clade Ib	0	1	0	0	2	1	27	8	3	2	15	19	2	16	18	12	16	4	2	1	0	0	0	0	0	0	4	3	4	2	10	9	8	2	9	13	12	17	3	3	1	2	0
mic_asv1181	Bacteria	Nitrospinota	Nitrospinia	Nitrospinales	Nitrospinaceae	LS-NOB	2	4	1	0	2	15	20	17	2	2	1	16	2	5	8	7	3	3	1	0	0	0	0	1	0	1	5	10	12	5	13	3	0	10	6	11	3	6	2	2	2	0	0
mic_asv1182	Bacteria	Marinimicrobia_SAR406	Marinimicrobia_SAR406 uc	Marinimicrobia_SAR406 uc	Marinimicrobia_SAR406 uc	Marinimicrobia_SAR406 uc	0	0	0	0	0	1	1	67	1	6	8	13	16	1	33	0	5	2	0	0	0	0	0	0	0	4	5	11	19	8	10	8	13	15	16	5	17	4	2	0	1	0	0
mic_asv1183	Bacteria	Proteobacteria	Alphaproteobacteria	Rhodospirillales	Magnetospiraceae	Magnetospiraceae uc	0	0	0	0	0	3	12	1	12	13	44	44	27	13	62	9	0	2	0	0	0	0	0	0	1	0	3	5	4	6	3	15	13	25	25	9	20	9	2	0	0	0	0
mic_asv1184	Archaea	Thermoplasmatota	Thermoplasmata	Thermoplasmata_or	Thermoplasmata_fa	Marine_Group_III	0	0	0	0	0	0	0	0	0	0	0	7	5	7	0	0	0	0	0	0	0	0	0	0	0	0	0	0	0	0	0	0	0	2	0	1	5	2	0	1	0	0	0
mic_asv1185	Bacteria	Proteobacteria	Alphaproteobacteria	Rhodospirillales	AEGEAN-169	AEGEAN-169 uc	0	0	0	0	5	3	12	28	0	7	16	20	17	14	37	3	6	1	0	0	0	0	0	0	0	2	2	7	10	4	5	17	10	11	14	8	15	15	1	1	0	0	0
mic_asv1186	Bacteria	Proteobacteria	Alphaproteobacteria	SAR11	SAR11 Clade I	SAR11 Clade Ia	4	10	21	15	31	4	14	19	1	1	6	0	0	0	1	4	1	1	5	1	2	2	4	9	5	10	6	13	6	5	4	2	2	0	3	5	3	8	0	3	4	3	6
mic_asv1187	Bacteria	Marinimicrobia_SAR406	Marinimicrobia_SAR406 uc	Marinimicrobia_SAR406 uc	Marinimicrobia_SAR406 uc	Marinimicrobia_SAR406 uc	0	0	0	0	0	0	0	0	0	5	5	5	50	10	9	2	0	0	0	0	0	0	0	0	0	0	0	0	7	6	15	1	6	12	7	21	22	9	0	0	0	0	0
mic_asv1190	Archaea	Thermoplasmatota	Thermoplasmata	Thermoplasmata_or	Thermoplasmata_fa	Marine_Group_III	0	0	0	0	0	0	0	2	1	4	2	10	22	36	22	0	0	0	0	0	0	0	0	0	0	0	0	0	2	1	1	6	1	1	2	4	8	10	0	0	0	0	0
mic_asv1191	Bacteria	Planctomycetota	Planctomycetota uc	Planctomycetota uc	Planctomycetota uc	Planctomycetota uc	0	0	0	0	0	0	6	8	0	7	14	16	0	3	20	3	0	0	0	0	0	0	0	0	0	0	0	0	1	5	5	5	4	0	8	2	5	5	0	0	0	0	0
mic_asv1192	Bacteria	Proteobacteria	Alphaproteobacteria	SAR11	SAR11 Clade II	SAR11 Clade II uc	0	0	1	0	5	1	3	3	0	3	9	13	20	8	14	5	6	6	1	5	2	1	0	2	0	2	0	7	0	4	2	0	5	9	12	4	9	3	3	6	3	2	1
mic_asv1193	Bacteria	Verrucomicrobiota	Verrucomicrobiae	Opitutales	Puniceicoccaceae	Puniceicoccaceae uc	0	0	1	0	5	1	24	5	5	21	21	12	30	5	26	2	0	0	0	0	0	0	0	1	0	1	3	15	17	16	19	14	14	26	17	22	27	11	1	0	1	0	0
mic_asv1194	Bacteria	Bacteroidota	Bacteroidia	Flavobacteriales	NS9	NS9 uc	0	0	0	0	0	0	1	0	4	0	7	25	64	7	17	3	0	0	0	1	0	0	0	0	0	0	0	2	1	6	5	0	7	6	7	10	20	21	0	1	0	0	0
mic_asv1195	Bacteria	Proteobacteria	Alphaproteobacteria	SAR11	SAR11 uc	SAR11 uc	1	1	3	0	3	1	13	0	0	0	1	15	4	0	4	3	4	3	0	1	0	0	1	1	0	1	3	4	3	1	5	2	2	0	4	2	4	7	1	0	2	9	1
mic_asv1196	Bacteria	Proteobacteria	Alphaproteobacteria	Rhodobacterales	Rhodobacteraceae	Planktomarina	39	30	59	10	22	31	3	20	0	2	0	6	0	0	1	2	1	7	6	39	13	58	76	75	30	39	76	19	2	5	0	0	1	0	2	0	1	0	0	0	1	4	3
mic_asv1197	Bacteria	Bacteroidota	Bacteroidia	Flavobacteriales	Crocinitomicaceae	Fluviicola	0	1	0	0	0	0	3	51	5	7	19	6	0	1	0	2	3	0	0	0	0	0	0	1	0	1	3	1	0	1	2	0	0	0	2	0	1	2	0	0	0	0	0
mic_asv1198	Bacteria	Bacteroidota	Bacteroidia	Chitinophagales	Saprospiraceae	Aureispira	0	0	0	0	0	0	2	0	5	7	6	46	83	3	24	2	5	3	0	0	0	0	0	0	0	0	0	1	4	3	7	1	1	0	3	9	9	7	1	0	0	1	0
mic_asv1199	Bacteria	Bacteroidota	Bacteroidia	Flavobacteriales	Crocinitomicaceae	Crocinitomicaceae uc	149	136	108	32	22	2	0	12	0	0	0	0	0	0	0	2	0	0	0	1	0	26	148	16	18	25	8	2	2	4	2	0	0	0	0	1	2	0	0	0	0	0	0
mic_asv1200	Archaea	Crenarchaeota	Nitrososphaeria	Nitrosopumilales	Nitrosopumilaceae	Cand_Nitrosopumilus	0	0	0	0	0	4	3	1	0	0	5	17	0	10	25	12	8	12	6	0	0	0	0	0	0	1	4	6	0	1	11	13	4	12	13	21	20	17	16	13	10	1	0
mic_asv1201	Bacteria	Acidobacteriota	Vicinamibacteria	Vicinamibacterales	Vicinamibacterales uc	Vicinamibacterales uc	0	0	0	0	0	0	7	0	0	1	3	7	1	9	9	4	0	0	1	0	0	0	0	0	0	0	0	0	1	1	6	3	1	2	5	16	18	14	1	0	0	0	0
mic_asv1202	Bacteria	Bacteroidota	Bacteroidia	Flavobacteriales	Cryomorphaceae	Cryomorphaceae uc	0	0	0	0	1	0	0	0	0	4	3	6	3	13	45	10	0	3	0	2	0	0	0	0	0	0	1	3	1	1	3	0	1	0	0	8	26	33	17	4	0	0	0
mic_asv1203	Bacteria	Proteobacteria	Gammaproteobacteria	OM182	OM182 uc	OM182 uc	8	12	4	1	1	0	6	0	1	0	0	0	0	7	0	1	1	3	1	1	1	1	2	1	0	0	0	1	0	0	0	0	0	0	0	2	1	0	1	1	2	5	3
mic_asv1204	Bacteria	Bdellovibrionota	Bdellovibrionia	Bacteriovoracales	Bacteriovoracaceae	Peredibacter	18	15	11	0	0	0	0	0	0	0	0	0	0	0	0	0	0	0	0	0	3	40	2	1	1	0	0	0	0	0	0	0	0	0	0	0	0	0	0	0	0	6	1
mic_asv1205	Bacteria	Proteobacteria	Proteobacteria uc	Proteobacteria uc	Proteobacteria uc	Proteobacteria uc	0	4	74	36	28	0	0	0	0	0	0	0	0	0	0	2	0	0	0	10	1	6	31	2	6	9	0	0	0	0	0	0	0	0	0	0	0	0	0	2	0	0	0
mic_asv1207	Bacteria	Proteobacteria	Alphaproteobacteria	Rhodospirillales	AEGEAN-169	AEGEAN-169 uc	0	0	0	0	1	2	11	9	6	3	15	34	39	6	38	5	0	3	1	0	0	0	0	0	0	0	1	3	8	6	9	7	5	5	6	7	9	10	1	2	1	0	0
mic_asv1208	Bacteria	Proteobacteria	Alphaproteobacteria	SAR11	SAR11 Clade II	SAR11 Clade II uc	0	0	0	0	0	0	0	0	0	0	0	0	0	0	0	0	0	0	0	0	0	0	0	0	0	0	0	0	0	0	0	0	0	0	0	0	0	0	0	0	0	0	0
mic_asv1209	Bacteria	Proteobacteria	Gammaproteobacteria	KI89A	KI89A uc	KI89A uc	0	0	0	0	3	1	17	29	5	6	10	37	12	2	29	7	3	5	1	0	0	0	0	0	0	0	1	3	8	9	6	14	8	10	16	13	19	8	2	3	1	0	0
mic_asv1210	Bacteria	Proteobacteria	Alphaproteobacteria	SAR11	SAR11 Clade II	SAR11 Clade II uc	0	0	0	0	0	0	0	1	0	3	10	14	12	1	17	2	0	0	0	0	0	0	0	0	0	0	1	1	0	1	3	4	1	7	5	6	8	4	1	0	0	0	0
mic_asv1211	Bacteria	Bacteroidota	Bacteroidia	Flavobacteriales	Flavobacteriaceae	NS5	68	54	2	2	0	0	0	0	0	0	0	0	0	0	0	0	0	2	2	4	7	14	17	16	3	0	0	0	0	1	2	1	0	0	1	0	0	2	0	1	0	0	1
mic_asv1212	Bacteria	Proteobacteria	Gammaproteobacteria	Thiomicrospirales	Thioglobaceae	SUP05_cluster	2	0	2	0	2	3	5	5	1	0	9	16	1	1	22	7	14	6	4	1	2	6	0	0	0	1	2	1	5	0	6	1	2	3	1	3	5	2	1	6	1	0	0
mic_asv1213	Bacteria	Proteobacteria	Gammaproteobacteria	Nitrosococcales	Methylophagaceae	Methylophagaceae uc	0	0	0	0	0	0	0	0	0	0	0	0	0	0	0	0	0	2	11	1	2	0	1	0	0	0	0	0	1	1	0	0	3	0	3	0	2	0	0	1	2	19	7
mic_asv1215	Bacteria	Bacteroidota	Bacteroidia	Flavobacteriales	Flavobacteriaceae	Formosa	27	6	1	0	0	0	0	0	0	0	0	0	0	0	0	0	0	0	7	47	29	51	0	1	1	0	0	0	0	0	0	0	0	0	0	0	0	0	0	3	5	25	690
mic_asv1216	Bacteria	Bacteroidota	Bacteroidia	Flavobacteriales	NS7	NS7 uc	23	122	29	7	5	1	3	0	0	0	1	0	0	0	0	0	0	0	0	1	8	3	6	18	6	2	1	0	0	0	0	0	0	0	0	0	0	0	0	0	0	1	1
mic_asv1217	Bacteria	Proteobacteria	Alphaproteobacteria	SAR11	SAR11 Clade I	SAR11 Clade Ib	0	1	0	0	1	0	7	50	5	2	21	33	29	5	48	7	4	5	1	0	0	0	0	0	0	0	2	4	3	6	14	14	7	9	10	11	15	10	2	1	0	0	0
mic_asv1218	Bacteria	Proteobacteria	Gammaproteobacteria	Burkholderiales	Nitrosomonadaceae	Nitrosomonas	0	0	0	0	0	0	5	33	3	14	6	8	0	2	27	3	0	0	0	0	0	0	0	0	0	0	0	2	1	5	5	12	3	8	5	2	4	3	0	0	1	0	0
mic_asv1219	Bacteria	Proteobacteria	Gammaproteobacteria	Burkholderiales	Methylophilaceae	OM43	6	10	12	2	1	1	0	2	0	2	3	0	0	2	3	1	1	2	0	3	6	2	0	1	1	0	0	7	1	1	0	3	0	0	1	1	0	3	3	1	2	3	5
mic_asv1220	Bacteria	Proteobacteria	Alphaproteobacteria	Rhodospirillales	Magnetospiraceae	Magnetospiraceae uc	0	0	0	0	0	0	0	1	0	2	3	0	15	0	1	0	0	0	0	0	0	0	0	0	0	0	0	0	0	0	0	4	1	0	2	2	8	1	0	1	1	0	0
mic_asv1221	Bacteria	Chloroflexi	Dehalococcoidia	SAR202	SAR202 uc	SAR202 uc	0	1	0	0	0	0	0	5	2	13	17	101	23	127	25	3	1	0	0	0	0	0	0	0	0	0	0	1	0	10	12	6	5	8	11	3	25	11	1	0	0	0	0
mic_asv1222	Bacteria	Proteobacteria	Alphaproteobacteria	SAR11	SAR11 Clade II	SAR11 Clade II uc	7	7	5	3	18	1	20	51	4	5	30	59	32	5	71	10	20	9	14	9	0	8	0	0	0	0	0	0	0	0	0	0	0	0	0	0	0	0	0	0	0	0	0
mic_asv1225	Bacteria	Proteobacteria	Alphaproteobacteria	SAR11	SAR11 Clade II	SAR11 Clade II uc	3	0	1	0	0	2	16	18	4	7	24	39	48	12	34	8	4	8	4	1	0	1	1	0	0	0	1	10	11	4	12	19	13	0	26	5	21	25	4	9	2	3	7
mic_asv1226	Bacteria	Proteobacteria	Alphaproteobacteria	Defluviicoccales	Defluviicoccales uc	Defluviicoccales uc	0	0	0	0	0	0	0	0	0	1	8	25	0	7	18	10	4	6	1	0	0	0	0	0	0	0	0	0	5	1	1	1	11	15	13	20	25	10	5	1	1	0	0
mic_asv1227	Bacteria	Proteobacteria	Alphaproteobacteria	SAR11	SAR11 Clade II	SAR11 Clade II uc	5	3	6	1	3	5	12	6	2	8	20	23	12	6	24	20	10	16	11	7	2	4	1	1	2	1	2	16	6	4	15	24	21	9	23	5	30	18	5	8	5	5	2
mic_asv1228	Bacteria	Proteobacteria	Alphaproteobacteria	Rhodospirillales	AEGEAN-169	AEGEAN-169 uc	0	0	3	0	4	2	29	14	0	13	29	33	136	10	36	6	6	3	1	0	0	0	0	1	0	2	2	6	4	10	10	24	12	9	23	8	17	8	1	1	0	0	0
mic_asv1229	Bacteria	Proteobacteria	Alphaproteobacteria	SAR11	SAR11 Clade II	SAR11 Clade II uc	9	3	7	4	6	9	17	16	1	2	3	14	4	8	9	9	4	10	6	4	6	10	5	2	3	0	3	22	8	3	2	13	5	8	12	8	13	5	4	5	5	3	5
mic_asv1230	Bacteria	Proteobacteria	Gammaproteobacteria	Thiomicrospirales	Thioglobaceae	SUP05_cluster	3	0	3	1	11	5	23	15	0	5	3	1	0	0	3	8	3	6	5	3	0	8	1	3	1	3	10	11	1	9	5	0	2	12	0	1	3	2	0	6	3	1	0
mic_asv1231	Bacteria	Bacteroidota	Bacteroidia	Flavobacteriales	Flavobacteriaceae	Flavobacterium	0	0	0	0	0	0	0	0	0	0	0	0	0	0	0	0	0	0	0	0	0	0	0	0	0	0	0	0	0	0	20	0	0	0	0	0	1	1	1	0	0	0	0
mic_asv1232	Bacteria	Proteobacteria	Alphaproteobacteria	SAR11	SAR11 uc	SAR11 uc	2	0	0	0	0	1	6	6	0	9	14	62	29	5	42	11	7	9	3	0	0	0	0	0	0	0	1	9	7	1	8	4	9	12	11	11	31	27	5	8	3	0	2
mic_asv1233	Bacteria	Proteobacteria	Gammaproteobacteria	SAR86	SAR86 uc	SAR86 uc	0	0	0	0	0	0	2	17	7	7	4	8	0	11	15	4	3	5	1	0	0	0	0	0	0	0	0	1	1	1	4	2	0	0	4	0	6	3	3	0	0	0	0
mic_asv1234	Bacteria	Proteobacteria	Alphaproteobacteria	SAR11	SAR11 Clade IV	SAR11 Clade IV uc	7	20	38	11	26	17	15	14	0	5	6	4	1	2	14	1	0	9	3	9	1	3	3	5	1	8	2	0	7	4	7	1	2	5	1	6	2	2	2	4	2	0	1
mic_asv1235	Bacteria	Bacteroidota	Bacteroidia	Flavobacteriales	NS9	NS9 uc	1	4	1	0	0	0	0	0	0	0	0	0	0	0	0	4	5	22	15	104	7	99	0	0	0	0	0	0	0	0	0	0	0	0	0	0	0	0	3	8	7	17	51
mic_asv1236	Bacteria	Proteobacteria	Alphaproteobacteria	Puniceispirillales	SAR116	SAR116 uc	8	9	3	1	1	0	0	0	0	0	1	5	0	0	0	0	2	1	2	3	1	3	4	1	2	1	1	0	2	0	2	3	1	0	4	0	1	3	0	1	9	3	4
mic_asv1238	Bacteria	Proteobacteria	Alphaproteobacteria	Rhodospirillales	Rhodospirillaceae	Rhodospirillaceae uc	0	0	0	0	0	4	2	5	5	36	14	52	53	15	87	15	28	9	5	0	0	0	0	2	0	0	0	0	2	5	2	30	8	11	38	25	58	31	13	5	7	0	0
mic_asv1239	Bacteria	Proteobacteria	Alphaproteobacteria	SAR11	SAR11 Clade II	SAR11 Clade II uc	6	6	22	8	9	22	16	39	1	3	14	16	15	3	17	4	8	7	8	7	5	14	7	5	0	3	3	34	11	2	3	2	2	3	11	3	8	9	3	6	8	6	2
mic_asv1240	Bacteria	Bacteroidota	Bacteroidia	Flavobacteriales	Crocinitomicaceae	Crocinitomicaceae uc	0	0	0	0	0	0	0	0	0	0	2	19	39	2	8	2	1	1	0	0	0	0	0	0	0	0	0	4	6	4	2	0	0	0	2	3	5	8	0	1	0	1	1
mic_asv1241	Bacteria	Bacteroidota	Bacteroidia	Flavobacteriales	Flavobacteriaceae	Flavobacteriaceae uc	11	10	5	1	15	45	26	16	6	7	1	0	9	16	15	63	30	9	16	11	2	0	1	3	0	3	6	8	5	0	2	1	4	0	0	2	7	1	3	49	6	0	5
mic_asv1242	Bacteria	Proteobacteria	Gammaproteobacteria	Steroidobacterales	Woeseiaceae	Woeseia	12	4	20	9	43	107	22	23	4	7	6	13	13	1	25	1	1	2	0	0	0	0	1	4	0	5	13	19	5	2	4	0	4	1	2	7	0	2	0	1	1	0	0
mic_asv1244	Bacteria	Fusobacteriota	Fusobacteriia	Fusobacteriales	Fusobacteriaceae	Psychrilyobacter	0	0	0	0	0	0	0	0	0	0	0	0	0	0	0	0	0	0	0	0	0	0	0	0	0	8	1	0	170	55	2	33	16	0	7	5	0	2	0	0	0	0	1
mic_asv1245	Bacteria	Bacteroidota	Bacteroidia	Cytophagales	Cyclobacteriaceae	Cyclobacteriaceae uc	0	6	44	7	6	0	0	0	0	0	0	0	0	0	0	0	0	0	0	5	33	9	1	1	2	2	4	0	0	0	0	0	0	0	0	0	0	0	0	0	0	0	0
mic_asv1246	Bacteria	NB1-j	NB1-j uc	NB1-j uc	NB1-j uc	NB1-j uc	0	0	0	0	0	0	0	0	0	0	0	20	0	3	0	0	2	1	2	2	0	0	0	0	0	0	0	1	0	1	0	2	1	1	1	6	10	14	4	2	2	3	4
mic_asv1247	Bacteria	Verrucomicrobiota	Verrucomicrobiae	Pedosphaerales	Pedosphaeraceae	SCGC_AAA164-E04	0	0	0	0	0	1	0	14	0	8	23	6	58	8	3	3	0	0	0	0	0	0	0	0	0	0	0	5	12	12	11	23	8	0	8	13	9	7	1	1	0	0	0
mic_asv1248	Bacteria	Proteobacteria	Alphaproteobacteria	SAR11	SAR11 Clade I	SAR11 Clade Ia	15	10	9	7	9	4	14	0	1	0	2	1	17	2	4	6	12	31	9	35	24	17	4	4	1	5	6	6	1	2	1	1	0	0	3	0	1	1	4	9	15	20	21
mic_asv1249	Bacteria	Proteobacteria	Alphaproteobacteria	SAR11	SAR11 Clade IV	SAR11 Clade IV uc	0	0	0	0	0	0	12	11	5	5	9	20	22	18	15	7	5	12	6	0	0	0	0	0	0	0	0	5	2	7	3	10	4	1	3	7	9	5	3	4	0	0	0
mic_asv1250	Bacteria	Verrucomicrobiota	Verrucomicrobiae	Verrucomicrobiales	Rubritaleaceae	Rubritalea	0	3	8	36	23	1	2	0	0	0	0	0	0	0	0	0	0	0	0	0	0	0	7	14	21	14	11	2	7	0	0	0	0	0	1	0	0	2	0	0	0	0	0
mic_asv1252	Bacteria	Marinimicrobia_SAR406	Marinimicrobia_SAR406 uc	Marinimicrobia_SAR406 uc	Marinimicrobia_SAR406 uc	Marinimicrobia_SAR406 uc	0	0	0	0	0	4	11	61	2	24	32	27	38	40	35	2	0	0	0	0	0	0	0	0	0	1	1	3	2	3	3	20	19	10	22	19	14	8	5	0	1	0	0
mic_asv1253	Archaea	Crenarchaeota	Nitrososphaeria	Nitrosopumilales	Nitrosopumilaceae	Cand_Nitrosopelagicus	3	0	0	0	5	1	9	20	2	7	6	21	0	14	23	4	4	7	1	0	0	0	0	0	0	0	0	3	7	3	7	3	3	1	12	6	16	18	5	4	1	0	0
mic_asv1255	Bacteria	Proteobacteria	Alphaproteobacteria	Rhodospirillales	Magnetospiraceae	Magnetospiraceae uc	0	0	0	0	0	0	0	0	0	0	0	0	0	0	0	0	0	0	0	0	0	0	0	0	0	0	0	0	0	0	1	0	0	0	0	1	4	1	1	0	0	0	0
mic_asv1256	Bacteria	Marinimicrobia_SAR406	Marinimicrobia_SAR406 uc	Marinimicrobia_SAR406 uc	Marinimicrobia_SAR406 uc	Marinimicrobia_SAR406 uc	0	0	0	0	0	0	2	0	0	2	1	16	0	22	3	0	0	0	0	0	0	0	0	0	0	0	2	3	4	5	5	0	9	5	0	3	1	0	0	0	0	0	0
mic_asv1257	Bacteria	Marinimicrobia_SAR406	Marinimicrobia_SAR406 uc	Marinimicrobia_SAR406 uc	Marinimicrobia_SAR406 uc	Marinimicrobia_SAR406 uc	0	0	0	0	0	0	0	0	0	0	0	0	0	2	0	0	0	0	0	0	0	0	0	0	0	0	0	0	2	4	4	12	0	0	1	1	14	1	0	1	0	0	0
mic_asv1258	Bacteria	Proteobacteria	Gammaproteobacteria	SAR86	SAR86 uc	SAR86 uc	0	0	0	0	0	0	16	7	1	4	9	10	23	12	24	8	6	2	2	0	0	0	0	0	0	0	0	0	5	5	3	8	1	6	1	1	7	9	0	0	0	0	0
mic_asv1260	Bacteria	Proteobacteria	Alphaproteobacteria	SAR11	SAR11 Clade II	SAR11 Clade II uc	2	6	0	1	4	5	10	0	1	7	24	40	75	10	12	13	13	12	2	3	0	2	0	0	0	0	2	15	7	2	9	13	7	11	7	10	16	16	5	5	3	3	2
mic_asv1262	Bacteria	Planctomycetota	OM190	OM190 uc	OM190 uc	OM190 uc	0	0	0	0	1	1	6	15	0	5	25	28	37	24	60	26	5	4	2	3	0	1	0	0	0	2	0	0	0	4	2	3	0	3	9	4	12	9	8	2	1	0	0
mic_asv1263	Bacteria	Verrucomicrobiota	Verrucomicrobiae	Verrucomicrobiales	Rubritaleaceae	Roseibacillus	0	0	0	0	0	3	4	39	8	23	39	41	9	10	14	5	1	0	0	1	0	0	0	0	0	0	0	8	3	6	5	11	9	19	32	20	30	9	0	3	0	0	0
mic_asv1264	Bacteria	Proteobacteria	Alphaproteobacteria	Rhodospirillales	Magnetospiraceae	Magnetospiraceae uc	0	0	0	0	0	0	11	7	3	11	6	34	25	6	23	3	4	2	0	0	0	0	0	0	0	1	0	0	3	5	5	24	6	11	23	11	10	15	3	1	0	0	0
mic_asv1265	Bacteria	Proteobacteria	Gammaproteobacteria	Oceanospirillales	Pseudohongiellaceae	Pseudohongiella	0	0	0	0	0	0	0	0	0	0	1	0	0	2	18	2	2	0	0	0	0	0	0	0	0	0	0	0	0	0	0	1	0	0	1	3	2	8	1	0	0	0	0
mic_asv1266	Bacteria	Proteobacteria	Alphaproteobacteria	SAR11	SAR11 Clade I	SAR11 Clade Ia	3	1	0	0	1	0	2	0	0	0	1	1	0	1	14	3	6	21	14	18	4	10	0	2	1	2	1	2	1	4	1	3	1	1	3	1	3	6	1	13	10	14	10
mic_asv1267	Bacteria	Marinimicrobia_SAR406	Marinimicrobia_SAR406 uc	Marinimicrobia_SAR406 uc	Marinimicrobia_SAR406 uc	Marinimicrobia_SAR406 uc	0	0	0	0	0	0	0	0	0	0	2	5	0	0	0	0	0	0	0	0	0	0	0	0	0	0	0	0	1	8	9	6	3	4	3	1	0	2	0	0	0	0	0
mic_asv1268	Bacteria	Proteobacteria	Alphaproteobacteria	SAR11	SAR11 uc	SAR11 uc	11	10	18	10	13	23	13	13	0	3	7	20	14	0	10	6	9	1	2	3	3	3	1	8	0	3	2	18	2	5	5	4	2	0	5	6	13	6	3	3	1	3	4
mic_asv1269	Bacteria	Proteobacteria	Alphaproteobacteria	Rhodobacterales	Rhodobacteraceae	Yoonia-Loktanella	0	0	0	0	0	0	0	0	0	0	0	0	0	0	0	0	0	0	0	0	0	0	0	0	0	0	0	0	0	1	1	0	0	0	1	1	1	0	0	2	0	0	0
mic_asv1270	Bacteria	Proteobacteria	Alphaproteobacteria	SAR11	SAR11 Clade II	SAR11 Clade II uc	6	8	21	9	19	11	25	1	0	4	4	8	0	0	21	4	4	6	0	1	4	4	0	1	0	1	2	7	0	1	6	9	1	4	1	3	6	5	1	3	0	2	2
mic_asv1271	Bacteria	Proteobacteria	Gammaproteobacteria	Cellvibrionales	Cellvibrionaceae	Cellvibrionaceae uc	0	0	0	0	0	0	0	0	0	0	0	0	3	0	0	2	1	0	0	0	0	0	1	0	0	0	0	0	0	0	0	0	0	0	0	0	0	0	0	0	0	0	0
mic_asv1272	Bacteria	Proteobacteria	Alphaproteobacteria	Rhizobiales	Rhizobiaceae	Martelella	0	0	0	0	0	0	0	0	0	0	0	0	0	0	0	0	0	0	0	0	0	0	0	0	0	0	0	92	8	15	0	0	360	0	0	2	4	1733	0	44	129	19	0
mic_asv1273	Bacteria	Proteobacteria	Gammaproteobacteria	Steroidobacterales	Woeseiaceae	Woeseia	0	0	0	0	0	0	10	19	7	17	28	49	13	4	38	9	1	0	1	0	0	0	0	0	2	0	3	4	8	6	6	5	13	11	10	6	17	12	0	0	0	0	0
mic_asv1274	Bacteria	Bacteroidota	Bacteroidia	Flavobacteriales	Flavobacteriaceae	NS5	7	5	8	4	5	0	12	0	0	0	0	0	0	0	3	0	0	0	0	0	0	0	5	13	4	10	1	0	1	0	0	0	0	0	0	0	0	0	0	0	0	0	0
mic_asv1276	Bacteria	Actinobacteriota	Acidimicrobiia	Microtrichales	Microtrichaceae	Sva0996	0	0	0	0	1	0	15	1	5	6	21	26	16	8	21	6	3	5	1	0	0	0	0	1	0	0	1	5	6	8	4	10	12	30	14	12	29	9	2	7	1	0	0
mic_asv1277	Bacteria	Planctomycetota	Pla3_lineage	Pla3_lineage uc	Pla3_lineage uc	Pla3_lineage uc	0	0	0	0	0	0	0	0	0	0	15	24	0	8	10	2	0	0	0	0	0	0	0	0	0	0	0	1	7	8	12	13	14	37	26	15	21	28	6	0	0	0	0
mic_asv1280	Bacteria	Planctomycetota	Planctomycetes	Planctomycetales	Rubinisphaeraceae	Rubinisphaeraceae uc	0	0	0	0	0	0	0	0	1	0	0	0	0	0	0	0	0	1	0	0	0	0	0	0	0	0	0	0	0	2	3	12	1	0	4	4	5	7	3	0	0	0	0
mic_asv1281	Archaea	Crenarchaeota	Nitrososphaeria	Nitrosopumilales	Nitrosopumilaceae	Nitrosopumilaceae uc	0	0	0	0	0	0	0	0	2	0	0	1	43	0	16	1	2	0	0	0	0	0	0	0	0	0	0	0	0	0	1	0	3	1	5	3	10	4	0	2	0	0	0
mic_asv1283	Bacteria	Bacteroidota	Bacteroidia	Chitinophagales	Chitinophagales uc	Chitinophagales uc	0	0	1	0	3	0	0	0	0	0	0	1	0	0	1	0	0	0	0	0	0	0	0	0	0	1	4	1	3	0	2	0	1	2	2	0	11	1	0	0	0	0	0
mic_asv1284	Bacteria	Proteobacteria	Alphaproteobacteria	Rhizobiales	Xanthobacteraceae	Afipia	0	0	0	0	0	0	0	0	0	0	0	0	0	0	0	0	0	0	0	0	0	0	0	0	0	0	0	0	0	0	0	0	0	1	0	0	0	0	0	0	0	0	0
mic_asv1285	Bacteria	Proteobacteria	Alphaproteobacteria	Rickettsiales	Mitochondria	Mitochondria uc	4	0	6	1	0	0	0	0	0	0	0	0	0	0	0	1	3	11	1	130	74	137	8	4	0	1	0	0	0	0	0	0	0	0	0	0	0	0	0	0	0	1	0
mic_asv1286	Bacteria	Proteobacteria	Alphaproteobacteria	SAR11	SAR11 Clade I	SAR11 Clade Ib	0	1	0	1	0	0	2	2	0	0	2	22	1	7	9	2	7	4	2	0	0	0	0	0	0	0	0	0	0	4	8	12	3	6	8	3	16	19	1	3	7	0	0
mic_asv1287	Bacteria	Bacteroidota	Bacteroidia	Flavobacteriales	Flavobacteriaceae	NS5	0	0	0	0	0	0	0	0	0	0	0	0	0	0	0	0	0	0	0	0	0	0	0	0	0	1	0	0	0	1	0	0	0	0	0	2	4	5	1	0	1	2	0
mic_asv1288	Bacteria	Proteobacteria	Alphaproteobacteria	Rhodospirillales	Magnetospiraceae	Magnetospiraceae uc	0	0	2	0	0	0	19	7	9	10	18	17	51	5	35	7	0	1	0	0	0	0	0	0	0	3	0	2	2	4	3	18	9	19	16	16	12	11	1	1	4	0	0
mic_asv1289	Bacteria	PAUC34f	PAUC34f uc	PAUC34f uc	PAUC34f uc	PAUC34f uc	0	0	0	0	0	0	6	17	6	19	14	31	116	16	26	4	0	0	0	0	0	0	0	0	0	0	0	0	6	6	11	10	9	8	25	15	20	16	2	0	0	0	0
mic_asv1290	Bacteria	Bacteroidota	Bacteroidia	Cytophagales	Cyclobacteriaceae	Cyclobacteriaceae uc	15	164	55	5	6	0	0	0	0	0	0	0	0	0	0	0	0	0	0	11	113	27	0	0	1	4	0	0	0	0	0	0	0	0	0	0	0	0	0	0	0	0	0
mic_asv1291	Bacteria	Proteobacteria	Alphaproteobacteria	Rhodospirillales	AEGEAN-169	AEGEAN-169 uc	6	10	13	5	34	9	16	15	1	1	9	18	13	4	1	2	6	8	10	4	1	4	1	6	0	12	6	9	6	1	1	0	4	4	1	0	4	1	0	1	0	0	0
mic_asv1292	Bacteria	Proteobacteria	Alphaproteobacteria	SAR11	SAR11 Clade I	SAR11 Clade Ib	0	0	0	0	1	2	13	8	0	2	13	33	52	1	24	11	3	2	0	1	0	0	0	0	0	0	1	0	5	5	9	3	5	3	12	11	10	11	3	3	2	0	1
mic_asv1293	Bacteria	Marinimicrobia_SAR406	Marinimicrobia_SAR406 uc	Marinimicrobia_SAR406 uc	Marinimicrobia_SAR406 uc	Marinimicrobia_SAR406 uc	0	0	0	0	0	0	4	0	0	2	4	5	0	10	11	0	0	2	2	0	0	2	0	0	0	0	0	0	1	2	3	0	0	7	0	7	4	3	1	3	1	0	0
mic_asv1294	Bacteria	Proteobacteria	Alphaproteobacteria	Rhodobacterales	Rhodobacteraceae	Sulfitobacter	0	1	2	1	1	4	1	11	0	0	0	0	0	0	0	0	3	0	0	0	0	0	0	0	0	1	0	2	0	13	8	6	11	12	1	4	11	11	1	2	2	3	1
mic_asv1295	Bacteria	PAUC34f	PAUC34f uc	PAUC34f uc	PAUC34f uc	PAUC34f uc	0	0	0	0	0	0	0	0	0	0	1	0	0	0	0	0	0	0	0	0	0	0	0	0	0	0	0	0	0	0	0	13	0	0	1	0	1	1	0	0	0	0	0
mic_asv1296	Bacteria	Proteobacteria	Gammaproteobacteria	Burkholderiales	Nitrosomonadaceae	IS-44	12	15	60	18	0	0	0	0	0	2	0	1	36	1	12	0	1	5	0	1	10	7	12	18	7	3	0	9	4	0	0	0	0	0	1	5	4	7	0	0	1	1	9
mic_asv1298	Bacteria	Proteobacteria	Alphaproteobacteria	Rhodospirillales	AEGEAN-169	AEGEAN-169 uc	6	11	8	7	6	16	21	3	2	9	3	5	0	1	3	1	4	8	3	5	2	1	4	4	0	6	12	8	7	7	4	6	3	3	2	2	3	3	0	3	0	0	1
mic_asv1299	Archaea	Thermoplasmatota	Thermoplasmata	Marine_Group_II	Marine_Group_II uc	Marine_Group_II uc	0	0	0	0	0	0	0	0	1	4	6	20	12	72	5	0	0	0	0	0	0	0	0	0	0	0	0	0	0	1	2	1	1	1	5	2	4	3	0	0	0	0	0
mic_asv1300	Bacteria	Proteobacteria	Gammaproteobacteria	Gammaproteobacteria uc	Gammaproteobacteria uc	Gammaproteobacteria uc	0	0	0	0	0	0	0	11	0	6	1	22	91	7	18	1	0	1	0	0	0	0	0	0	0	0	0	1	0	1	1	11	4	18	2	4	6	0	0	0	0	0	0
mic_asv1301	Bacteria	Proteobacteria	Alphaproteobacteria	Rhodospirillales	AEGEAN-169	AEGEAN-169 uc	0	0	0	0	1	0	7	0	0	2	4	5	0	0	15	8	3	9	1	0	0	0	0	0	0	5	2	7	4	0	6	1	9	0	9	5	19	10	2	1	1	0	0
mic_asv1302	Bacteria	Proteobacteria	Alphaproteobacteria	Rhodospirillales	AEGEAN-169	AEGEAN-169 uc	0	0	0	0	1	1	11	26	2	13	9	44	26	10	25	1	2	3	0	0	0	0	0	0	0	0	5	4	14	10	2	2	5	5	11	10	12	4	0	1	0	0	0
mic_asv1303	Archaea	Crenarchaeota	Nitrososphaeria	Nitrosopumilales	Nitrosopumilaceae	Cand_Nitrosopelagicus	0	0	0	0	0	0	1	0	0	10	0	9	0	0	0	2	0	0	0	0	0	0	0	0	0	0	0	0	0	1	4	0	0	5	1	0	3	3	2	1	1	0	0
mic_asv1304	Bacteria	Proteobacteria	Alphaproteobacteria	Rhodospirillales	Magnetospiraceae	Magnetospiraceae uc	3	0	0	0	1	8	17	0	4	3	5	10	0	0	5	2	4	4	1	0	0	0	0	0	0	2	7	22	13	6	18	7	4	11	11	6	17	14	2	3	0	0	0
mic_asv1307	Bacteria	Chloroflexi	Chloroflexi uc	Chloroflexi uc	Chloroflexi uc	Chloroflexi uc	0	0	0	0	0	0	7	22	7	20	10	34	53	15	13	3	0	0	0	0	0	0	0	0	0	0	0	1	0	1	7	12	8	8	8	7	16	4	0	0	0	0	0
mic_asv1308	Bacteria	Bacteroidota	Bacteroidia	Flavobacteriales	Cryomorphaceae	NS10	299	88	7	0	1	0	0	0	0	0	0	0	0	0	0	1	13	2	0	1	3	7	23	1	4	2	0	0	0	0	0	0	0	0	0	0	0	0	0	3	0	0	0
mic_asv1309	Bacteria	Proteobacteria	Gammaproteobacteria	Burkholderiales	Methylophilaceae	OM43	7	5	3	5	1	3	1	6	2	14	13	11	31	11	52	28	11	19	7	7	1	5	1	2	0	0	3	4	2	0	1	0	9	12	16	7	18	9	3	11	4	3	8
mic_asv1310	Bacteria	Proteobacteria	Alphaproteobacteria	SAR11	SAR11 Clade IV	SAR11 Clade IV uc	5	5	4	4	5	5	1	5	0	5	0	5	0	0	3	4	11	14	7	18	2	6	1	7	0	5	4	1	3	4	2	4	0	6	6	2	9	2	2	4	4	1	0
mic_asv1311	Bacteria	Proteobacteria	Gammaproteobacteria	Thiomicrospirales	Thioglobaceae	SUP05_cluster	0	0	0	0	4	4	11	0	2	0	8	8	9	1	11	7	13	6	4	4	3	3	0	2	1	5	2	5	8	3	7	1	0	0	3	2	2	7	1	2	2	0	1
mic_asv1312	Bacteria	Proteobacteria	Alphaproteobacteria	Rhodospirillales	Magnetospiraceae	Magnetospiraceae uc	0	1	0	0	1	1	10	44	3	4	11	26	33	8	17	10	0	2	0	0	0	0	0	0	0	0	1	1	2	6	7	11	12	9	10	7	10	9	2	2	3	0	0
mic_asv1313	Bacteria	Proteobacteria	Alphaproteobacteria	Puniceispirillales	SAR116	SAR116 uc	36	49	21	11	25	9	7	27	0	0	0	0	0	0	0	5	0	2	1	4	5	3	8	17	9	16	8	6	0	1	4	7	1	4	0	1	0	0	0	1	2	0	4
mic_asv1314	Bacteria	Proteobacteria	Alphaproteobacteria	SAR11	SAR11 Clade I	SAR11 Clade Ia	61	96	68	67	77	13	11	2	0	0	3	3	0	1	8	7	17	7	7	13	10	14	0	0	0	0	0	0	0	0	0	0	0	0	0	0	0	0	0	0	0	0	0
mic_asv1316	Bacteria	Planctomycetota	OM190	OM190 uc	OM190 uc	OM190 uc	1	0	0	0	0	2	2	22	3	10	38	31	61	7	77	14	1	0	3	0	0	0	0	0	0	1	4	3	3	5	7	9	13	19	6	13	18	18	5	4	0	0	0
mic_asv1318	Bacteria	Proteobacteria	Alphaproteobacteria	Thalassobaculales	Nisaeaceae	OM75	2	0	0	0	1	1	0	13	0	7	8	28	31	9	19	5	6	6	1	0	0	0	0	0	0	0	1	1	2	2	4	20	5	8	14	9	19	15	2	1	2	0	0
mic_asv1319	Bacteria	Proteobacteria	Alphaproteobacteria	SAR11	SAR11 Clade I	SAR11 Clade Ia	0	0	0	1	1	0	3	3	1	0	2	7	32	2	0	3	5	2	0	0	0	0	0	0	0	0	0	0	2	0	2	2	1	4	2	2	5	6	2	1	4	0	0
mic_asv1321	Bacteria	Proteobacteria	Alphaproteobacteria	SAR11	SAR11 uc	SAR11 uc	2	2	3	0	0	0	1	0	1	0	7	21	48	4	16	9	5	6	6	5	0	1	1	0	1	0	2	7	3	2	0	15	2	15	3	8	10	14	3	5	5	2	2
mic_asv1322	Bacteria	Bacteroidota	Bacteroidia	Cytophagales	Cyclobacteriaceae	Cyclobacteriaceae uc	0	17	3	3	0	0	0	0	0	0	0	0	0	0	0	2	0	0	0	18	29	0	0	0	0	0	0	0	0	0	0	0	0	0	0	0	0	0	0	0	0	0	0
mic_asv1323	Bacteria	Proteobacteria	Alphaproteobacteria	SAR11	SAR11 Clade I	SAR11 Clade Ia	0	4	0	0	0	0	0	0	0	0	0	0	0	0	0	0	1	0	0	0	0	0	0	0	2	0	0	0	0	0	0	0	0	0	0	0	0	1	0	0	2	1	0
mic_asv1324	Bacteria	Proteobacteria	Alphaproteobacteria	SAR11	SAR11 Clade I	SAR11 Clade I uc	0	0	0	0	1	0	4	1	5	0	6	5	18	0	10	1	0	0	1	0	0	0	0	0	0	0	0	0	2	2	1	11	9	4	5	3	6	9	1	0	0	2	0
mic_asv1325	Bacteria	Bacteroidota	Bacteroidia	Flavobacteriales	Flavobacteriaceae	Flavicella	74	24	15	4	1	0	0	0	0	0	0	0	0	0	0	0	0	0	0	0	1	22	2	0	0	0	0	0	0	0	0	0	0	0	0	0	0	0	0	0	0	0	0
mic_asv1326	Bacteria	Proteobacteria	Alphaproteobacteria	Rhodospirillales	AEGEAN-169	AEGEAN-169 uc	9	6	4	2	21	8	33	7	1	8	3	9	0	1	0	2	2	8	3	3	0	1	2	5	3	8	5	17	3	0	4	0	0	0	0	1	4	3	0	0	2	1	1
mic_asv1327	Bacteria	Planctomycetota	OM190	OM190 uc	OM190 uc	OM190 uc	0	0	0	0	1	0	0	0	3	15	15	23	58	10	59	8	0	4	0	0	0	0	0	1	0	0	0	1	1	2	5	2	6	12	16	11	19	15	2	1	3	0	0
mic_asv1328	Bacteria	Proteobacteria	Alphaproteobacteria	Rickettsiales	Mitochondria	Mitochondria uc	0	0	0	0	0	0	0	0	0	0	0	0	0	0	0	0	0	0	0	0	0	0	0	0	0	0	0	0	0	0	0	0	0	0	0	0	1	0	3	5	0	0	0
mic_asv1330	Bacteria	Bacteroidota	Bacteroidia	Flavobacteriales	NS9	NS9 uc	4	3	1	0	0	0	0	0	0	0	0	0	0	0	0	0	0	2	0	5	2	5	0	1	0	0	1	0	0	0	0	0	0	0	0	0	0	0	0	0	0	0	5
mic_asv1331	Bacteria	Proteobacteria	Alphaproteobacteria	SAR11	SAR11 Clade II	SAR11 Clade II uc	2	3	0	0	0	0	3	18	0	3	11	7	1	16	5	3	4	5	2	4	1	1	1	0	0	1	0	7	0	5	7	11	1	5	1	5	17	13	1	4	0	4	0
mic_asv1332	Bacteria	Proteobacteria	Gammaproteobacteria	Steroidobacterales	Woeseiaceae	Woeseia	0	1	0	0	4	3	34	93	15	23	50	97	85	7	44	5	0	2	0	0	0	0	0	0	0	0	0	3	1	3	5	2	1	10	5	1	7	0	0	0	0	0	0
mic_asv1333	Bacteria	Planctomycetota	OM190	OM190 uc	OM190 uc	OM190 uc	0	0	0	0	0	0	1	0	3	2	6	7	4	5	11	1	0	2	0	0	0	0	0	0	0	0	0	0	1	3	0	4	1	1	1	10	13	8	2	2	1	0	0
mic_asv1334	Bacteria	Verrucomicrobiota	Verrucomicrobiae	Verrucomicrobiales	DEV007	DEV007 uc	0	0	0	0	0	6	5	1	5	11	40	19	19	4	29	3	1	0	0	0	0	0	0	0	0	0	0	2	1	1	0	0	3	9	11	1	9	8	1	2	0	0	0
mic_asv1336	Bacteria	Proteobacteria	Alphaproteobacteria	Puniceispirillales	SAR116	SAR116 uc	3	9	3	8	0	0	0	0	0	0	0	1	0	0	0	1	0	1	1	2	2	1	1	1	0	0	0	1	0	0	0	0	0	0	0	5	3	1	1	1	4	4	2
mic_asv1337	Bacteria	Proteobacteria	Gammaproteobacteria	HOC36	HOC36 uc	HOC36 uc	0	1	0	0	6	44	21	116	13	23	14	55	62	7	37	6	0	1	0	1	0	0	0	0	0	4	10	22	13	9	2	7	13	18	16	3	11	4	0	0	0	0	0
mic_asv1338	Bacteria	Proteobacteria	Alphaproteobacteria	SAR11	SAR11 Clade II	SAR11 Clade II uc	2	11	7	12	28	26	25	7	0	12	6	10	5	6	19	8	5	8	2	7	2	9	6	10	5	13	2	21	10	6	2	2	4	4	14	3	6	4	2	2	4	3	0
mic_asv1339	Bacteria	Bacteroidota	Bacteroidia	Flavobacteriales	Crocinitomicaceae	Fluviicola	0	0	0	0	0	0	0	0	0	0	0	0	0	0	1	0	0	0	8	1	0	0	0	0	0	0	0	0	0	0	1	0	0	0	0	0	1	0	0	0	0	44	1
mic_asv1340	Bacteria	Nitrospinota	P9X2b3D02	P9X2b3D02 uc	P9X2b3D02 uc	P9X2b3D02 uc	0	0	0	0	0	0	4	4	0	7	2	3	7	5	9	2	0	2	0	0	0	0	0	0	0	0	0	0	1	7	4	14	3	3	8	7	8	1	0	0	0	0	0
mic_asv1341	Bacteria	Marinimicrobia_SAR406	Marinimicrobia_SAR406 uc	Marinimicrobia_SAR406 uc	Marinimicrobia_SAR406 uc	Marinimicrobia_SAR406 uc	0	0	0	0	0	0	1	0	2	2	2	9	83	4	11	0	0	0	0	0	0	0	0	0	0	0	1	7	1	6	13	19	10	4	4	8	11	8	0	0	0	0	0
mic_asv1342	Bacteria	Planctomycetota	Phycisphaerae	Phycisphaerales	Phycisphaeraceae	CL500-3	0	0	0	0	0	0	0	0	0	10	1	5	9	3	21	3	4	0	1	0	0	0	0	0	0	0	0	0	3	3	7	3	12	6	15	14	21	20	4	11	3	2	0
mic_asv1343	Bacteria	Proteobacteria	Alphaproteobacteria	Caulobacterales	Caulobacteraceae	Caulobacteraceae uc	0	0	0	0	0	0	0	0	0	0	0	0	0	0	0	0	0	0	0	0	0	0	0	0	0	0	0	0	0	0	0	0	0	0	0	0	0	0	0	0	0	0	0
mic_asv1345	Bacteria	Proteobacteria	Alphaproteobacteria	SAR11	SAR11 Clade I	SAR11 Clade Ib	0	0	0	0	4	3	16	9	1	3	21	18	0	17	17	10	9	6	1	4	0	0	0	0	0	1	3	6	1	4	9	2	5	3	6	7	15	11	5	11	2	0	0
mic_asv1346	Bacteria	Proteobacteria	Alphaproteobacteria	SAR11	SAR11 Clade II	SAR11 Clade II uc	4	7	4	0	9	5	3	5	3	5	24	30	0	4	20	11	10	8	7	4	2	3	0	2	0	4	5	14	5	4	2	13	3	8	14	7	12	10	2	2	1	3	0
mic_asv1347	Bacteria	Proteobacteria	Alphaproteobacteria	Rhodobacterales	Rhodobacteraceae	Amylibacter	127	111	97	57	121	25	14	16	0	0	4	3	1	2	5	13	34	37	25	97	72	150	0	0	0	0	0	0	0	0	0	0	0	0	0	0	0	0	0	0	0	0	0
mic_asv1348	Bacteria	Planctomycetota	Phycisphaerae	Phycisphaerales	Phycisphaeraceae	CL500-3	32	16	3	0	1	0	0	0	2	0	0	0	0	0	0	1	0	0	0	2	0	2	4	1	6	2	1	0	0	0	0	0	0	0	0	0	0	0	0	0	3	8	3
mic_asv1349	Bacteria	Bacteroidota	Bacteroidia	Flavobacteriales	NS7	NS7 uc	0	0	0	1	0	0	0	0	0	2	6	7	30	24	25	10	5	1	0	0	0	0	0	0	0	0	0	2	1	1	4	0	0	1	4	1	7	11	6	0	1	0	0
mic_asv1350	Bacteria	Proteobacteria	Gammaproteobacteria	Burkholderiales	Methylophilaceae	OM43	0	0	7	5	10	17	13	1	5	17	21	34	8	14	26	11	13	20	10	10	1	2	0	0	1	7	6	4	5	4	6	1	9	8	8	11	20	8	3	9	0	3	0
mic_asv1351	Bacteria	Proteobacteria	Alphaproteobacteria	SAR11	SAR11 Clade II	SAR11 Clade II uc	1	1	0	0	0	0	3	2	0	0	7	18	3	5	7	1	3	1	2	3	1	0	0	0	0	0	1	2	1	5	5	9	6	12	10	10	23	22	2	1	3	3	4
mic_asv1352	Bacteria	Proteobacteria	Alphaproteobacteria	Rhodospirillales	AEGEAN-169	AEGEAN-169 uc	1	0	0	0	2	0	2	2	0	0	0	1	0	0	0	1	0	1	0	0	0	1	0	1	0	2	0	0	0	0	4	2	0	0	1	2	0	1	2	0	0	1	0
mic_asv1355	Bacteria	Proteobacteria	Alphaproteobacteria	Defluviicoccales	Defluviicoccales uc	Defluviicoccales uc	0	0	0	0	0	0	0	0	6	0	0	0	1	7	2	1	0	0	0	0	0	0	0	0	0	0	0	0	2	1	1	20	2	0	5	7	4	6	3	1	0	0	0
mic_asv1357	Bacteria	Planctomycetota	Planctomycetes	Planctomycetales	Planctomycetales uc	Planctomycetales uc	0	0	0	0	0	0	0	0	0	0	0	0	0	0	0	0	0	0	0	0	0	0	0	0	0	0	0	0	0	0	1	0	0	0	3	0	0	3	0	0	0	0	0
mic_asv1358	Bacteria	Bacteroidota	Bacteroidia	Flavobacteriales	NS9	NS9 uc	0	0	0	0	4	0	0	2	3	2	4	14	11	14	25	11	0	1	0	0	0	0	1	2	2	6	2	1	4	0	0	0	0	0	1	2	9	7	3	1	0	0	0
mic_asv1359	Bacteria	Proteobacteria	Alphaproteobacteria	SAR11	SAR11 Clade II	SAR11 Clade II uc	0	0	2	0	1	5	27	24	5	7	10	21	5	0	20	13	10	2	4	1	0	1	0	1	0	0	1	5	3	15	9	14	3	9	20	13	22	15	5	1	2	1	2
mic_asv1360	Bacteria	Chloroflexi	Dehalococcoidia	SAR202	SAR202 uc	SAR202 uc	0	0	0	0	0	0	0	0	1	0	0	10	3	37	0	0	0	0	0	0	0	0	0	0	0	0	0	1	0	1	0	7	1	6	0	0	0	2	0	0	0	0	0
mic_asv1361	Bacteria	Bacteroidota	Bacteroidia	Flavobacteriales	NS9	NS9 uc	0	0	0	0	0	0	2	0	0	0	1	0	0	3	14	61	13	11	4	0	0	0	0	0	0	0	0	0	0	1	0	0	2	0	1	1	8	12	26	10	3	4	0
mic_asv1362	Bacteria	Bacteroidota	Bacteroidia	Flavobacteriales	Crocinitomicaceae	Fluviicola	3	20	6	8	12	2	5	0	0	0	0	0	0	0	0	0	0	0	0	0	0	0	3	0	0	47	1	0	0	0	0	5	0	0	0	0	0	0	0	0	0	0	0
mic_asv1363	Bacteria	Verrucomicrobiota	Verrucomicrobiae	Verrucomicrobiales	DEV007	DEV007 uc	0	0	0	0	0	2	4	8	0	0	5	6	35	3	31	1	0	0	1	0	0	1	0	2	0	1	1	3	2	2	7	11	8	3	18	13	17	18	3	1	1	0	0
mic_asv1364	Bacteria	Proteobacteria	Alphaproteobacteria	SAR11	SAR11 Clade II	SAR11 Clade II uc	0	1	0	0	1	2	13	1	0	10	12	30	10	4	19	4	6	3	11	3	5	10	1	0	0	2	0	15	3	3	5	7	7	7	5	10	24	16	2	7	2	5	7
mic_asv1365	Bacteria	Proteobacteria	Alphaproteobacteria	Puniceispirillales	SAR116	SAR116 uc	32	37	30	10	12	3	0	2	0	0	1	0	0	3	0	0	2	4	3	13	2	10	0	0	0	0	0	0	0	0	0	0	0	0	0	0	0	0	0	0	0	0	0
mic_asv1366	Bacteria	Proteobacteria	Alphaproteobacteria	Rhodobacterales	Rhodobacteraceae	NAC11-7	0	0	0	0	0	0	0	0	0	0	0	0	0	0	0	0	0	0	5	4	0	4	0	0	3	0	4	1	17	11	15	12	17	22	12	4	6	7	8	3	3	0	2
mic_asv1367	Bacteria	Bacteroidota	Bacteroidia	Cytophagales	Cytophagales uc	Cytophagales uc	29	6	3	8	10	0	1	0	0	0	0	0	0	5	0	0	7	15	7	7	3	15	5	0	0	0	0	1	0	0	0	0	0	0	0	4	4	1	0	2	5	4	4
mic_asv1368	Bacteria	Proteobacteria	Gammaproteobacteria	Cellvibrionales	Spongiibacteraceae	Sinobacterium	0	0	0	0	0	0	0	0	0	0	4	0	0	0	0	1	19	23	59	16	1	1	0	0	0	0	0	0	0	0	0	0	0	0	0	0	0	0	0	5	10	13	5
mic_asv1369	Bacteria	Proteobacteria	Gammaproteobacteria	Thiomicrospirales	Thioglobaceae	SUP05_cluster	0	0	1	0	3	4	17	9	3	9	15	44	20	2	33	11	2	8	0	0	0	0	0	1	0	0	3	1	7	3	4	4	5	7	9	9	12	4	5	1	0	0	0
mic_asv1370	Bacteria	Proteobacteria	Alphaproteobacteria	SAR11	SAR11 Clade II	SAR11 Clade II uc	1	0	0	0	2	2	3	16	2	7	17	26	66	26	30	3	8	13	4	1	0	3	0	0	0	1	1	9	6	5	4	5	10	17	13	12	27	28	1	4	0	0	2
mic_asv1372	Bacteria	Proteobacteria	Gammaproteobacteria	Alteromonadales	Colwelliaceae	Colwelliaceae uc	1	114	31	3	1	1	1	3	0	0	4	0	0	0	4	13	3	6	16	10	11	7	3	1	0	0	0	0	0	0	0	0	0	2	0	0	2	0	0	1	7	10	3
mic_asv1373	Bacteria	Bacteroidota	Bacteroidia	Flavobacteriales	NS9	NS9 uc	0	0	0	0	0	1	16	19	1	0	1	0	4	6	6	16	0	1	0	0	0	0	0	0	0	0	0	1	4	1	2	7	4	0	5	7	2	12	2	3	1	0	0
mic_asv1374	Bacteria	Proteobacteria	Alphaproteobacteria	Rhodospirillales	Magnetospiraceae	Magnetospira	2	1	0	0	0	0	8	0	0	1	5	18	10	8	7	13	11	4	3	0	0	0	0	0	0	0	0	1	1	3	5	0	2	5	17	6	25	22	9	5	2	3	1
mic_asv1376	Bacteria	Bacteroidota	Bacteroidia	Chitinophagales	Chitinophagales uc	Chitinophagales uc	13	43	32	13	16	0	0	0	0	0	0	0	0	0	0	0	0	0	0	0	0	1	16	6	14	20	9	1	1	0	0	0	0	0	0	0	0	0	0	0	0	0	0
mic_asv1378	Bacteria	Proteobacteria	Alphaproteobacteria	Rhodospirillales	AEGEAN-169	AEGEAN-169 uc	2	3	4	1	9	10	10	39	6	8	14	48	27	3	21	6	3	18	25	8	2	4	0	2	0	3	16	17	10	11	7	4	4	15	3	1	7	3	0	0	0	0	0
mic_asv1379	Bacteria	Verrucomicrobiota	Verrucomicrobiae	Arctic97B-4	Arctic97B-4 uc	Arctic97B-4 uc	7	1	1	0	1	5	15	3	2	8	17	25	38	0	13	1	0	1	1	0	0	2	1	3	0	5	9	6	5	0	9	0	7	12	4	5	7	9	0	0	0	0	0
mic_asv1380	Bacteria	Proteobacteria	Alphaproteobacteria	SAR11	SAR11 Clade II	SAR11 Clade II uc	3	2	3	3	0	5	13	6	5	1	24	23	63	16	33	3	5	7	7	2	0	2	1	2	1	2	1	17	6	1	2	14	9	14	15	5	20	17	3	6	1	0	1
mic_asv1381	Bacteria	Proteobacteria	Gammaproteobacteria	SAR86	SAR86 uc	SAR86 uc	65	23	7	3	0	0	0	0	0	0	0	0	0	1	0	3	1	4	3	4	7	4	11	8	4	1	0	0	0	0	0	0	0	0	0	1	0	1	5	3	3	0	3
mic_asv1382	Bacteria	Proteobacteria	Alphaproteobacteria	Rhodobacterales	Rhodobacteraceae	Ascidiaceihabitans	22	9	16	2	10	2	4	5	1	11	8	13	15	0	7	1	4	5	3	4	1	2	2	10	2	3	7	8	4	1	3	0	2	11	0	2	3	3	0	1	2	2	0
mic_asv1383	Bacteria	Proteobacteria	Alphaproteobacteria	Rhodobacterales	Rhodobacteraceae	Sulfitobacter	0	2	14	4	13	7	0	4	0	0	0	0	0	0	0	2	5	1	19	1	0	1	0	0	2	2	4	4	11	5	7	5	3	2	0	7	4	7	0	1	0	4	0
mic_asv1384	Bacteria	Proteobacteria	Alphaproteobacteria	Rhodospirillales	Magnetospiraceae	Magnetospiraceae uc	0	0	0	0	0	0	0	0	0	0	0	0	0	0	0	0	0	1	1	0	0	0	0	0	0	0	0	0	0	0	0	0	0	0	0	0	3	0	0	0	1	0	0
mic_asv1385	Bacteria	Proteobacteria	Alphaproteobacteria	Puniceispirillales	SAR116	Cand_Puniceispirillum	17	49	43	24	19	2	0	0	0	0	0	0	9	0	0	0	0	0	2	6	3	9	6	11	6	10	2	2	2	0	0	0	0	0	0	0	1	1	0	0	0	0	1
mic_asv1387	Bacteria	Bacteroidota	Bacteroidia	Flavobacteriales	NS9	NS9 uc	0	0	0	0	0	0	0	0	0	0	0	0	0	0	0	0	0	0	0	0	0	0	0	0	0	0	0	0	0	0	0	0	0	2	0	1	3	1	0	0	0	0	0
mic_asv1388	Bacteria	PAUC34f	PAUC34f uc	PAUC34f uc	PAUC34f uc	PAUC34f uc	0	0	0	0	2	1	21	30	3	9	15	37	0	11	12	7	0	0	0	0	0	0	0	0	0	0	0	10	8	4	7	4	5	1	3	7	8	11	0	0	1	0	1
mic_asv1389	Bacteria	SAR324	SAR324 uc	SAR324 uc	SAR324 uc	SAR324 uc	0	0	0	0	1	0	1	23	1	5	13	32	22	10	6	1	0	0	0	0	0	0	0	0	0	1	0	2	0	1	9	3	5	7	12	8	19	15	2	0	0	0	0
mic_asv1390	Bacteria	Proteobacteria	Gammaproteobacteria	SAR86	SAR86 uc	SAR86 uc	6	4	4	1	3	4	16	6	8	10	17	41	10	2	27	24	29	57	12	15	2	3	1	0	0	2	5	8	1	2	2	0	2	8	10	2	11	6	3	12	0	0	0
mic_asv1391	Bacteria	Proteobacteria	Alphaproteobacteria	Rhodospirillales	Magnetospiraceae	Magnetospira	0	0	0	0	0	1	0	7	0	3	3	16	0	7	28	4	5	0	1	0	0	0	0	0	0	0	1	6	12	1	2	8	0	3	16	7	9	4	2	1	0	0	0
mic_asv1392	Bacteria	Proteobacteria	Alphaproteobacteria	Rhodospirillales	Magnetospiraceae	Magnetospira	1	0	0	0	4	5	8	12	0	4	11	18	62	11	59	7	9	7	2	0	0	0	0	1	0	2	5	6	7	7	3	7	7	2	17	7	17	22	1	4	0	0	0
mic_asv1393	Bacteria	Proteobacteria	Gammaproteobacteria	UBA10353	UBA10353 uc	UBA10353 uc	0	0	1	0	3	18	19	55	5	9	38	51	10	13	22	3	1	0	0	0	0	0	0	1	0	0	16	19	12	6	1	8	11	17	16	9	12	11	1	0	0	0	0
mic_asv1394	Bacteria	Proteobacteria	Gammaproteobacteria	Alteromonadales	Colwelliaceae	Colwellia	0	0	0	0	0	0	0	0	0	0	0	0	0	0	0	0	0	0	0	0	7	1	0	0	0	0	0	0	0	0	0	0	0	0	0	0	0	2	0	1	1	0	0
mic_asv1395	Bacteria	Bacteroidota	Bacteroidia	Flavobacteriales	NS9	NS9 uc	0	0	0	0	0	0	0	1	0	0	2	0	0	1	0	1	1	0	0	0	0	0	0	0	0	0	0	0	0	0	1	0	1	0	0	0	6	4	0	0	0	0	0
mic_asv1396	Bacteria	Nitrospinota	Nitrospinia	Nitrospinales	Nitrospinaceae	Nitrospina	0	1	0	0	2	6	6	44	4	6	16	38	0	4	45	4	9	12	0	0	0	1	0	1	0	0	2	8	4	1	0	0	2	1	4	2	3	7	3	2	1	0	1
mic_asv1397	Bacteria	Proteobacteria	Alphaproteobacteria	Defluviicoccales	Defluviicoccales uc	Defluviicoccales uc	6	31	41	16	32	3	16	4	0	0	1	0	0	7	5	1	0	4	0	2	1	1	6	15	12	8	5	5	1	0	1	8	0	0	1	0	5	1	1	1	0	0	0
mic_asv1398	Bacteria	Proteobacteria	Alphaproteobacteria	SAR11	SAR11 Clade II	SAR11 Clade II uc	3	1	0	2	3	4	10	7	4	3	14	46	28	12	11	9	14	3	5	5	1	3	0	0	0	0	2	3	1	1	0	5	4	6	6	2	12	12	2	3	2	3	2
mic_asv1399	Bacteria	Proteobacteria	Gammaproteobacteria	Piscirickettsiales	Piscirickettsiaceae	Cand_Endoecteinascidia	0	0	0	0	0	3	19	57	6	4	5	34	0	0	46	2	4	0	0	0	0	0	0	0	0	0	0	12	10	4	15	9	6	7	7	13	20	11	1	1	0	0	0
mic_asv1401	Bacteria	Proteobacteria	Gammaproteobacteria	SAR86	SAR86 uc	SAR86 uc	0	0	0	0	0	3	6	22	3	4	7	21	5	0	45	4	0	5	1	0	0	0	0	0	0	1	1	2	3	0	0	3	3	3	8	4	10	5	3	0	0	0	0
mic_asv1403	Bacteria	Proteobacteria	Alphaproteobacteria	Puniceispirillales	SAR116	SAR116 uc	1	3	3	1	13	5	8	0	0	0	1	6	0	0	0	0	1	0	1	2	2	2	11	37	33	52	32	6	4	0	2	0	1	0	0	0	3	5	0	0	5	0	4
mic_asv1406	Bacteria	Nitrospinota	Nitrospinia	Nitrospinales	Nitrospinaceae	LS-NOB	0	0	0	0	0	7	12	17	9	1	2	10	0	0	16	4	1	3	1	1	0	0	0	0	0	1	7	8	1	9	9	10	1	6	8	4	2	14	0	0	0	0	0
mic_asv1407	Bacteria	Proteobacteria	Alphaproteobacteria	Rhodospirillales	Magnetospiraceae	Magnetospiraceae uc	0	1	1	0	4	4	6	30	8	7	16	31	40	21	28	8	5	10	0	0	0	0	0	0	0	0	0	3	3	2	4	0	8	20	14	12	15	7	1	2	0	0	0
mic_asv1408	Bacteria	Chloroflexi	Dehalococcoidia	SAR202	SAR202 uc	SAR202 uc	0	0	0	0	0	0	0	0	0	0	3	8	0	34	0	0	0	0	0	0	0	0	0	0	0	0	0	0	0	3	6	5	4	4	1	2	6	4	0	0	0	0	0
mic_asv1409	Bacteria	Bacteroidota	Bacteroidia	Flavobacteriales	Flavobacteriaceae	Formosa	0	0	2	0	0	0	0	0	0	0	0	0	0	0	1	0	4	0	11	2	0	1	0	0	0	0	1	0	2	0	2	2	0	0	3	1	3	0	0	0	0	2	0
mic_asv1410	Bacteria	Proteobacteria	Alphaproteobacteria	Rhodospirillales	Magnetospiraceae	Magnetospira	25	7	10	1	6	11	7	7	0	1	5	9	55	2	13	7	9	16	4	6	0	3	3	2	2	5	4	6	1	1	7	0	2	0	3	0	1	2	1	1	4	1	0
mic_asv1412	Bacteria	Marinimicrobia_SAR406	Marinimicrobia_SAR406 uc	Marinimicrobia_SAR406 uc	Marinimicrobia_SAR406 uc	Marinimicrobia_SAR406 uc	0	0	0	0	0	0	0	0	0	0	2	0	0	23	7	0	0	0	0	0	0	0	0	0	0	0	0	0	1	5	5	4	4	1	2	1	3	2	0	0	0	0	0
mic_asv1413	Bacteria	Planctomycetota	Phycisphaerae	Phycisphaerales	Phycisphaeraceae	JL-ETNP-F27	0	0	0	0	0	0	0	4	3	1	2	0	0	0	0	0	0	0	0	0	0	0	0	0	0	0	0	0	0	1	0	0	0	0	0	0	1	2	0	1	1	1	0
mic_asv1414	Bacteria	Acidobacteriota	Vicinamibacteria	Vicinamibacterales	Vicinamibacteraceae	Vicinamibacteraceae uc	0	0	0	0	0	0	1	7	10	19	34	75	44	10	23	0	0	0	0	0	0	0	0	0	0	0	0	0	0	4	2	1	11	5	9	2	2	2	0	0	0	0	0
mic_asv1417	Bacteria	Proteobacteria	Gammaproteobacteria	JTB23	JTB23 uc	JTB23 uc	0	0	0	0	0	2	2	9	7	16	27	67	65	14	65	10	1	1	1	0	0	0	0	0	0	0	1	0	4	2	3	7	7	8	11	11	24	10	0	1	0	0	1
mic_asv1418	Bacteria	Bacteroidota	Bacteroidia	Flavobacteriales	Cryomorphaceae	Cryomorphaceae uc	0	1	2	0	0	0	0	0	0	0	1	0	0	0	0	0	0	1	2	9	7	0	0	0	0	0	0	0	0	0	0	0	0	0	3	0	1	1	1	2	6	19	13
mic_asv1420	Bacteria	Chloroflexi	Dehalococcoidia	SAR202	SAR202 uc	SAR202 uc	0	0	0	0	0	1	0	0	0	6	13	63	2	97	12	0	2	0	0	0	0	0	0	0	0	0	0	0	1	2	5	3	1	1	1	7	7	6	0	0	0	0	0
mic_asv1421	Bacteria	Proteobacteria	Alphaproteobacteria	Rhodospirillales	AEGEAN-169	AEGEAN-169 uc	0	0	0	0	1	4	14	5	5	11	20	12	21	4	9	7	0	0	0	0	0	0	0	0	0	2	1	3	4	2	7	6	6	4	15	4	11	8	0	0	0	0	0
mic_asv1422	Bacteria	Proteobacteria	Alphaproteobacteria	Rhodospirillales	AEGEAN-169	AEGEAN-169 uc	1	3	2	1	3	0	2	0	0	0	0	0	0	0	0	0	0	4	1	5	3	0	0	7	3	5	1	1	0	0	0	4	0	0	0	2	0	3	0	1	0	0	1
mic_asv1423	Bacteria	Gemmatimonadota	BD2-11	BD2-11 uc	BD2-11 uc	BD2-11 uc	0	0	0	0	0	0	2	10	0	4	5	36	0	4	5	1	0	0	0	0	0	0	0	0	0	0	0	0	5	4	6	7	11	20	3	7	8	8	0	0	1	0	0
mic_asv1424	Bacteria	Planctomycetota	Planctomycetes	Pirellulales	Pirellulaceae	Rhodopirellula	0	0	0	0	0	0	1	1	5	8	8	21	0	0	26	4	0	0	0	0	0	0	0	0	0	0	0	0	1	2	4	3	9	19	37	14	26	27	3	1	0	0	0
mic_asv1425	Bacteria	Proteobacteria	Gammaproteobacteria	OM182	OM182 uc	OM182 uc	0	0	0	0	0	0	2	0	0	2	8	2	0	0	6	1	0	1	0	0	0	0	0	0	0	0	2	1	1	0	0	0	2	2	1	3	4	2	1	0	0	0	0
mic_asv1426	Bacteria	Proteobacteria	Alphaproteobacteria	SAR11	SAR11 Clade II	SAR11 Clade II uc	4	11	23	21	31	16	23	19	0	2	3	24	3	1	11	4	3	5	1	1	2	2	4	6	1	8	4	10	2	0	2	3	2	0	3	0	10	6	1	4	2	2	4
mic_asv1427	Bacteria	Proteobacteria	Alphaproteobacteria	Rhodospirillales	AEGEAN-169	AEGEAN-169 uc	7	16	6	7	3	1	9	0	0	1	0	0	0	0	0	0	0	1	2	4	7	0	3	14	3	11	3	2	4	1	3	0	4	0	0	1	1	3	0	0	1	0	1
mic_asv1428	Bacteria	Gemmatimonadota	BD2-11	BD2-11 uc	BD2-11 uc	BD2-11 uc	0	0	0	0	0	0	0	0	0	0	2	0	23	0	0	0	0	0	0	0	0	0	0	0	0	0	0	0	0	0	0	1	0	0	0	1	0	1	0	0	0	0	0
mic_asv1429	Bacteria	Bacteroidota	Bacteroidia	Flavobacteriales	NS9	NS9 uc	1	1	13	6	60	0	0	0	0	0	0	0	0	0	4	0	0	0	0	6	1	4	3	3	7	20	0	0	0	0	0	0	0	0	0	0	0	0	0	1	0	0	1
mic_asv1431	Bacteria	Actinobacteriota	Actinobacteria	Corynebacteriales	Nocardiaceae	Rhodococcus	0	0	0	0	0	0	0	0	0	0	0	0	0	0	0	0	0	0	0	0	0	0	2	3	4	3	4	46	23	60	38	30	17	39	3	13	46	27	16	32	53	0	1
mic_asv1432	Bacteria	Proteobacteria	Alphaproteobacteria	Thalassobaculales	Nisaeaceae	OM75	7	3	0	1	4	7	8	0	0	3	5	20	64	14	26	4	6	5	1	0	0	0	0	1	0	3	4	11	21	4	7	10	3	8	6	7	7	4	3	2	1	1	2
mic_asv1433	Bacteria	Planctomycetota	Phycisphaerae	Phycisphaerales	Phycisphaeraceae	CL500-3	0	0	0	0	0	0	0	0	0	2	2	6	61	0	1	5	0	1	0	0	0	0	0	0	0	0	0	0	5	2	4	4	2	0	5	5	6	15	0	6	0	0	0
mic_asv1434	Bacteria	Proteobacteria	Gammaproteobacteria	Thiomicrospirales	Thioglobaceae	SUP05_cluster	0	0	0	0	0	0	0	0	0	0	0	0	0	0	0	0	0	0	0	0	0	0	0	0	0	0	0	0	0	0	0	0	0	0	0	0	0	0	0	0	0	0	0
mic_asv1435	Bacteria	Proteobacteria	Gammaproteobacteria	Alteromonadales	Shewanellaceae	Psychrobium	0	0	0	0	0	0	0	0	0	0	0	3	0	0	0	0	0	0	0	5	0	0	0	0	0	0	0	0	0	0	0	0	0	0	0	0	0	0	0	0	0	0	0
mic_asv1436	Bacteria	Proteobacteria	Alphaproteobacteria	SAR11	SAR11 Clade II	SAR11 Clade II uc	11	15	24	11	15	10	11	0	1	0	10	18	0	0	14	3	8	7	8	6	3	8	6	5	2	1	4	21	1	2	4	3	2	4	1	3	8	11	0	3	1	2	5
mic_asv1438	Bacteria	Bacteroidota	Bacteroidia	Chitinophagales	Saprospiraceae	Lewinella	4	2	0	0	0	0	0	0	0	0	0	0	0	0	0	0	0	0	1	3	2	11	1	0	0	0	0	1	4	3	0	6	1	4	0	1	0	0	0	1	0	0	1
mic_asv1439	Bacteria	Proteobacteria	Alphaproteobacteria	SAR11	SAR11 uc	SAR11 uc	0	0	0	0	0	2	15	7	0	7	14	9	10	12	7	6	6	7	5	1	1	0	0	0	0	0	0	13	4	6	13	28	8	14	8	6	10	16	3	8	0	1	1
mic_asv1441	Bacteria	Proteobacteria	Gammaproteobacteria	Arenicellales	Arenicellaceae	Arenicella	0	7	14	7	11	1	0	0	0	0	0	0	0	0	0	1	1	1	11	0	0	1	0	2	0	1	2	2	1	2	1	0	0	0	0	0	0	1	2	2	4	0	1
mic_asv1442	Bacteria	Proteobacteria	Alphaproteobacteria	Rhizobiales	Rhizobiales_Incertae_Sedis	Bauldia	0	0	0	0	0	0	6	14	0	5	3	11	4	4	0	3	2	0	0	0	0	0	0	0	0	0	2	1	2	5	3	4	6	15	11	4	21	13	2	0	2	1	0
mic_asv1443	Bacteria	Proteobacteria	Alphaproteobacteria	SAR11	SAR11 Clade II	SAR11 Clade II uc	2	0	0	0	1	0	7	3	0	3	4	2	0	0	6	2	1	2	3	4	0	3	1	0	0	2	1	1	1	4	7	3	3	8	4	2	13	14	4	3	2	0	0
mic_asv1444	Bacteria	Proteobacteria	Alphaproteobacteria	Rhizobiales	Rhizobiaceae	Rhizobiaceae uc	0	0	0	0	0	0	0	0	0	0	0	0	0	0	0	0	0	0	0	0	0	0	0	0	1	0	0	2	1	0	0	0	3	0	3	0	6	1	0	0	0	0	0
mic_asv1446	Bacteria	Proteobacteria	Gammaproteobacteria	SAR86	SAR86 uc	SAR86 uc	15	12	6	4	13	1	4	0	0	0	2	4	2	3	6	6	8	17	6	8	4	4	2	2	6	12	1	2	2	2	1	1	2	0	2	1	4	6	8	7	8	3	4
mic_asv1447	Bacteria	Proteobacteria	Alphaproteobacteria	SAR11	SAR11 uc	SAR11 uc	20	29	41	29	40	8	12	59	0	3	7	12	13	2	13	2	4	0	0	2	2	2	5	4	2	3	6	6	0	1	3	3	1	1	1	1	2	4	0	1	0	1	0
mic_asv1448	Bacteria	Proteobacteria	Gammaproteobacteria	Cellvibrionales	Spongiibacteraceae	BD1-7	3	0	0	0	0	0	0	0	0	0	0	0	0	0	0	0	0	1	0	134	8	27	0	0	0	0	0	0	2	0	0	0	2	1	0	0	0	0	2	3	14	246	34
mic_asv1449	Bacteria	Bacteroidota	Bacteroidia	Cytophagales	Cyclobacteriaceae	Fabibacter	0	0	0	0	0	0	0	0	0	0	0	0	0	0	0	0	0	0	0	0	0	0	0	0	0	1	0	1	0	1	0	0	0	0	2	3	0	0	1	1	0	0	0
mic_asv1450	Bacteria	Proteobacteria	Alphaproteobacteria	Puniceispirillales	SAR116	Cand_Puniceispirillum	34	22	66	41	29	6	6	0	0	0	1	5	0	0	0	0	0	7	0	4	0	10	15	18	6	11	8	3	1	0	0	3	0	0	1	0	0	2	0	0	1	1	0
mic_asv1451	Bacteria	Proteobacteria	Alphaproteobacteria	SAR11	SAR11 Clade II	SAR11 Clade II uc	0	0	3	0	0	5	19	22	0	11	17	33	20	18	43	10	16	6	16	9	1	2	0	1	2	1	0	11	3	9	6	13	2	2	14	3	15	17	0	2	0	1	0
mic_asv1452	Bacteria	Bacteroidota	Bacteroidia	Flavobacteriales	NS9	NS9 uc	0	0	0	0	0	0	9	0	0	0	2	1	0	5	0	0	0	4	0	0	0	0	0	0	0	0	0	0	0	0	0	2	0	0	3	6	6	6	0	0	0	0	0
mic_asv1453	Bacteria	Proteobacteria	Alphaproteobacteria	AT-s3-44	AT-s3-44 uc	AT-s3-44 uc	0	0	0	0	0	0	5	3	0	4	8	15	6	0	18	6	1	6	1	0	0	0	0	0	0	0	0	2	1	8	11	3	12	2	5	8	15	14	2	0	0	0	0
mic_asv1454	Bacteria	Proteobacteria	Gammaproteobacteria	Alteromonadales	Shewanellaceae	Psychrobium	0	0	0	0	0	0	0	0	0	0	0	0	0	0	0	0	0	0	0	0	0	0	0	0	0	0	0	0	5	1	1	1	0	0	0	0	0	1	0	0	0	0	0
mic_asv1455	Bacteria	Verrucomicrobiota	Verrucomicrobiae	Pedosphaerales	Pedosphaeraceae	SCGC_AAA164-E04	0	0	0	0	0	1	7	19	0	1	13	8	0	0	0	1	0	0	0	0	0	0	0	2	0	1	2	8	11	4	3	5	3	6	18	6	13	4	0	0	0	0	0
mic_asv1457	Bacteria	Proteobacteria	Gammaproteobacteria	Oceanospirillales	Saccharospirillaceae	Oleispira	0	0	0	0	0	0	0	0	0	0	0	0	0	10	0	0	0	0	0	0	0	0	0	0	0	0	0	0	0	0	0	0	0	0	0	0	0	0	0	0	0	0	1
mic_asv1458	Bacteria	Proteobacteria	Alphaproteobacteria	Rhodospirillales	Magnetospiraceae	Varunaivibrio	1	0	3	0	1	10	4	0	4	12	22	21	5	0	9	9	0	3	2	2	1	0	0	0	0	0	7	5	0	4	1	3	8	14	7	12	22	7	1	4	1	1	1
mic_asv1459	Bacteria	Proteobacteria	Gammaproteobacteria	SAR86	SAR86 uc	SAR86 uc	2	0	0	1	0	0	1	0	0	0	0	0	0	0	0	0	0	0	0	0	0	0	0	0	0	0	0	0	0	0	1	0	0	0	0	0	0	0	2	0	0	0	0
mic_asv1460	Bacteria	Proteobacteria	Alphaproteobacteria	SAR11	SAR11 uc	SAR11 uc	4	7	4	4	8	8	4	2	1	0	3	2	0	0	5	2	2	2	3	0	0	1	0	2	1	6	5	7	7	3	2	8	3	2	5	4	9	3	1	2	0	0	1
mic_asv1461	Bacteria	Nitrospinota	Nitrospinia	Nitrospinales	Nitrospinaceae	LS-NOB	0	0	0	1	0	0	0	0	0	0	4	0	0	6	0	1	3	3	4	0	0	0	0	0	0	1	4	8	9	3	4	1	0	0	7	3	4	1	1	1	0	0	1
mic_asv1462	Bacteria	Nitrospinota	Nitrospinia	Nitrospinales	Nitrospinaceae	Nitrospina	0	0	0	0	0	0	0	0	0	0	2	1	0	1	4	2	0	0	0	0	0	0	0	0	0	0	0	0	2	0	2	1	0	0	2	7	3	7	0	0	2	0	0
mic_asv1463	Bacteria	Proteobacteria	Gammaproteobacteria	Thiomicrospirales	Thioglobaceae	SUP05_cluster	2	3	3	5	7	1	9	4	0	0	2	0	5	0	3	5	5	11	4	8	0	7	0	4	5	4	2	5	2	1	4	0	0	4	0	3	2	2	0	5	1	1	2
mic_asv1464	Bacteria	Nitrospinota	Nitrospinia	Nitrospinales	Nitrospinaceae	Nitrospina	0	0	0	0	1	8	0	0	0	5	10	0	1	3	29	4	7	5	1	0	0	0	0	0	0	1	1	0	1	3	3	0	3	9	5	10	6	15	0	0	0	0	0
mic_asv1465	Bacteria	Bacteroidota	Bacteroidia	Flavobacteriales	Flavobacteriaceae	Aurantivirga	0	0	0	0	0	0	0	0	0	0	0	0	0	0	0	0	0	0	0	0	0	0	0	0	0	0	0	0	0	0	0	0	0	0	0	0	0	0	0	12	21	60	3
mic_asv1466	Bacteria	Proteobacteria	Alphaproteobacteria	SAR11	SAR11 Clade II	SAR11 Clade II uc	0	0	3	0	1	0	4	5	0	1	8	31	18	1	2	2	2	4	0	2	0	0	0	1	0	0	1	6	4	4	3	5	3	5	7	5	15	11	1	1	0	3	0
mic_asv1467	Bacteria	Actinobacteriota	Acidimicrobiia	Microtrichales	Microtrichaceae	Sva0996	17	5	6	4	2	6	1	0	0	0	5	10	6	1	0	1	1	6	4	0	0	4	1	0	0	0	11	5	7	2	1	0	0	0	3	3	1	3	1	2	1	6	1
mic_asv1468	Bacteria	Bacteroidota	Bacteroidia	Flavobacteriales	Cryomorphaceae	Cryomorphaceae uc	0	0	81	29	31	2	1	0	0	0	0	0	0	0	0	0	0	0	0	0	0	0	0	2	6	25	0	0	0	2	0	0	0	0	0	0	0	0	0	0	0	0	0
mic_asv1469	Bacteria	Proteobacteria	Alphaproteobacteria	Rickettsiales	Mitochondria	Mitochondria uc	1	2	18	11	0	0	0	0	0	0	0	0	0	0	0	1	1	2	0	5	2	2	0	0	0	0	0	0	0	0	0	0	0	0	0	0	0	0	1	16	60	48	6
mic_asv1471	Bacteria	Planctomycetota	Phycisphaerae	Phycisphaerales	Phycisphaeraceae	FS140-16B-02	0	0	0	0	0	1	9	6	6	2	20	24	11	10	49	4	4	4	1	0	0	0	2	0	0	0	1	1	6	0	5	8	11	10	5	9	19	9	1	0	0	0	1
mic_asv1472	Bacteria	Proteobacteria	Alphaproteobacteria	SAR11	SAR11 Clade II	SAR11 Clade II uc	1	0	2	2	0	3	6	1	5	3	23	31	37	2	11	8	11	7	8	3	0	1	0	0	0	0	0	4	4	4	4	10	17	2	13	6	17	13	6	2	2	0	3
mic_asv1473	Bacteria	Proteobacteria	Alphaproteobacteria	SAR11	SAR11 Clade I	SAR11 Clade Ib	0	0	0	1	2	1	1	1	1	5	14	25	47	1	20	5	5	5	1	0	0	0	0	0	0	0	2	3	1	4	12	5	9	2	12	8	17	7	2	4	2	0	0
mic_asv1474	Bacteria	Marinimicrobia_SAR406	Marinimicrobia_SAR406 uc	Marinimicrobia_SAR406 uc	Marinimicrobia_SAR406 uc	Marinimicrobia_SAR406 uc	0	0	0	0	0	0	0	0	0	2	1	0	0	6	0	0	2	0	0	0	0	0	0	0	0	0	0	2	0	0	2	1	0	0	2	4	8	2	0	0	0	0	0
mic_asv1475	Bacteria	Proteobacteria	Gammaproteobacteria	Oceanospirillales	Oleiphilaceae	Oleiphilus	0	0	0	0	0	0	0	0	0	0	0	0	10	0	0	0	0	0	0	1	0	0	0	0	0	0	0	0	0	0	0	0	0	0	0	0	0	0	0	1	0	0	0
mic_asv1476	Bacteria	Proteobacteria	Alphaproteobacteria	SAR11	SAR11 Clade I	SAR11 Clade Ib	0	0	0	0	0	1	6	15	0	7	9	30	32	14	20	6	8	1	1	1	0	1	0	0	0	0	2	3	1	5	7	11	7	4	8	9	9	5	2	1	1	0	0
mic_asv1478	Bacteria	Acidobacteriota	Vicinamibacteria	Vicinamibacterales	Vicinamibacteraceae	Vicinamibacteraceae uc	0	0	0	0	0	0	3	29	0	3	2	25	12	0	3	0	0	1	0	0	0	0	0	0	0	0	0	0	1	3	8	1	5	10	5	4	5	5	0	0	0	0	0
mic_asv1479	Bacteria	Bacteroidota	Bacteroidia	Flavobacteriales	Cryomorphaceae	Cryomorphaceae uc	0	0	0	0	8	1	6	0	0	0	0	0	0	0	2	11	0	0	0	0	0	0	0	0	0	10	4	9	11	3	7	0	0	0	2	2	2	2	2	2	0	0	0
mic_asv1481	Bacteria	Bacteroidota	Bacteroidia	Flavobacteriales	Flavobacteriaceae	Dokdonia	2	2	28	1	6	0	0	15	0	0	0	0	0	0	0	1	6	0	2	3	0	1	0	0	4	4	2	7	5	6	16	6	14	18	5	13	21	7	3	6	3	8	0
mic_asv1482	Bacteria	Proteobacteria	Gammaproteobacteria	Burkholderiales	Methylophilaceae	Methylotenera	0	0	0	0	0	0	0	0	0	0	0	0	0	0	3	0	0	0	0	0	0	0	0	0	1	0	0	0	2	0	0	0	2	0	1	1	1	0	0	0	0	0	0
mic_asv1483	Bacteria	Bacteroidota	Bacteroidia	Flavobacteriales	Cryomorphaceae	Cryomorphaceae uc	6	32	27	14	11	0	5	24	0	0	0	0	0	0	0	1	0	0	0	0	0	0	1	9	7	0	1	0	0	0	1	0	0	0	0	0	0	0	0	0	0	0	0
mic_asv1484	Bacteria	Planctomycetota	Phycisphaerae	Phycisphaerales	Phycisphaeraceae	FS140-16B-02	0	0	0	0	0	2	18	0	0	6	19	1	9	8	16	2	5	1	0	0	0	0	0	0	0	0	0	3	7	10	7	3	8	2	4	12	21	12	3	2	2	0	0
mic_asv1485	Bacteria	Proteobacteria	Alphaproteobacteria	Rhodobacterales	Rhodobacteraceae	Rhodobacteraceae uc	0	0	0	0	0	3	0	0	0	0	0	0	0	0	4	0	0	0	1	0	0	0	0	0	5	2	2	4	6	4	22	13	21	36	4	13	28	25	5	7	9	1	3
mic_asv1486	Bacteria	Marinimicrobia_SAR406	Marinimicrobia_SAR406 uc	Marinimicrobia_SAR406 uc	Marinimicrobia_SAR406 uc	Marinimicrobia_SAR406 uc	0	0	0	0	0	0	0	0	0	13	8	7	18	28	0	0	0	0	0	0	0	0	0	0	0	0	0	2	0	6	3	0	5	6	4	4	10	2	0	0	0	0	0
mic_asv1487	Bacteria	Proteobacteria	Gammaproteobacteria	Ga0077536	Ga0077536 uc	Ga0077536 uc	0	0	0	0	0	1	5	0	0	4	37	56	0	8	36	10	5	2	0	0	0	0	0	0	0	0	0	4	0	3	3	18	4	12	21	24	41	40	7	1	3	0	0
mic_asv1488	Bacteria	Bacteroidota	Bacteroidia	Flavobacteriales	Flavobacteriaceae	Pseudofulvibacter	14	104	7	2	0	0	0	0	0	0	0	0	0	0	0	0	0	0	0	8	5	0	0	0	0	0	0	0	0	0	0	0	0	0	0	0	0	0	0	0	0	0	0
mic_asv1489	Bacteria	Bacteroidota	Bacteroidia	Sphingobacteriales	KD3-93	KD3-93 uc	0	0	0	0	101	14	42	0	2	0	0	0	0	0	0	0	0	0	0	0	0	0	0	0	0	3	5	4	2	1	4	0	0	0	0	0	0	0	0	0	0	0	0
mic_asv1490	Bacteria	Bacteroidota	Bacteroidia	Flavobacteriales	NS7	NS7 uc	10	119	44	9	2	0	0	0	0	0	0	0	0	0	0	0	0	0	0	0	1	0	1	1	0	0	0	0	0	0	0	0	0	0	0	0	0	0	0	0	0	0	0
mic_asv1491	Bacteria	Proteobacteria	Alphaproteobacteria	Rhodobacterales	Rhodobacteraceae	Sulfitobacter	15	7	38	2	5	9	15	6	0	0	4	0	4	0	9	0	0	0	3	1	1	4	1	0	2	2	0	2	0	1	1	1	9	5	0	0	4	1	0	3	3	10	2
mic_asv1492	Bacteria	Bacteroidota	Bacteroidia	Flavobacteriales	NS9	NS9 uc	0	0	0	0	0	0	0	2	0	0	5	4	0	0	9	1	0	0	0	0	0	0	0	0	0	1	0	0	0	3	0	1	0	0	7	3	6	1	0	0	0	0	0
mic_asv1493	Bacteria	Marinimicrobia_SAR406	Marinimicrobia_SAR406 uc	Marinimicrobia_SAR406 uc	Marinimicrobia_SAR406 uc	Marinimicrobia_SAR406 uc	0	0	0	0	0	0	0	0	0	0	3	10	0	9	0	0	0	0	0	0	0	0	0	0	0	0	2	1	0	1	0	1	1	0	0	0	1	0	0	0	1	0	0
mic_asv1494	Bacteria	Bacteroidota	Bacteroidia	Flavobacteriales	Flavobacteriaceae	Flavobacteriaceae uc	0	0	1	0	0	0	0	0	2	1	2	17	0	2	6	7	11	0	1	0	0	0	0	0	1	3	1	5	11	14	13	10	10	0	6	2	15	7	1	6	5	7	1
mic_asv1495	Bacteria	Proteobacteria	Alphaproteobacteria	Rickettsiales	Mitochondria	Mitochondria uc	0	0	1	0	0	0	0	0	0	0	0	0	0	0	0	0	0	3	1	0	7	99	0	0	0	0	0	0	0	0	0	0	0	0	0	0	0	0	0	12	0	0	2
mic_asv1496	Bacteria	Proteobacteria	Alphaproteobacteria	SAR11	SAR11 Clade I	SAR11 Clade Ia	7	12	9	7	8	5	1	5	0	3	2	3	4	2	1	4	6	4	3	10	8	12	0	0	0	0	0	0	0	0	0	0	0	0	0	0	0	0	0	0	0	0	0
mic_asv1497	Bacteria	Proteobacteria	Alphaproteobacteria	Puniceispirillales	SAR116	SAR116 uc	11	34	15	10	33	1	3	0	0	0	0	0	28	0	1	0	0	1	0	0	1	1	2	8	6	4	3	2	1	0	0	0	0	0	0	4	0	0	0	1	2	0	1
mic_asv1498	Bacteria	Proteobacteria	Alphaproteobacteria	Thalassobaculales	Nisaeaceae	OM75	0	0	0	0	1	0	1	8	0	12	4	8	116	3	4	1	0	6	0	0	0	0	0	0	0	0	1	1	3	3	2	10	3	5	6	3	7	8	1	0	0	0	0
mic_asv1499	Bacteria	Proteobacteria	Alphaproteobacteria	Puniceispirillales	SAR116	SAR116 uc	0	0	0	0	1	1	11	9	0	5	1	2	7	5	16	4	0	2	2	2	1	0	0	0	0	0	0	4	3	6	2	1	4	5	2	3	2	3	4	3	0	0	0
mic_asv1500	Bacteria	PAUC34f	PAUC34f uc	PAUC34f uc	PAUC34f uc	PAUC34f uc	0	0	0	0	0	0	2	0	10	0	1	4	0	0	1	0	0	0	0	0	0	0	0	0	0	0	0	0	0	1	0	7	2	0	2	0	0	3	2	0	0	0	0
mic_asv1501	Bacteria	Nitrospinota	Nitrospinia	Nitrospinales	Nitrospinaceae	LS-NOB	1	0	2	1	3	8	11	0	0	0	9	0	16	0	17	1	2	0	0	0	0	0	0	0	0	3	12	15	8	11	5	4	4	6	9	2	6	9	2	1	1	0	0
mic_asv1503	Bacteria	Proteobacteria	Gammaproteobacteria	Pseudomonadales	Pseudomonadaceae	Pseudomonas	0	0	0	0	0	0	0	0	0	0	0	0	0	0	0	0	0	0	0	0	0	0	0	0	0	0	0	0	0	0	0	0	0	0	0	0	0	0	0	0	0	0	0
mic_asv1505	Bacteria	Desulfobacterota	Desulfobacterota uc	Desulfobacterota uc	Desulfobacterota uc	Desulfobacterota uc	0	0	0	0	0	4	5	20	0	3	11	0	0	3	6	4	1	1	2	0	0	0	0	0	0	0	4	2	11	6	3	1	4	14	8	14	10	9	5	5	6	3	1
mic_asv1506	Bacteria	Proteobacteria	Alphaproteobacteria	SAR11	SAR11 uc	SAR11 uc	0	1	0	1	3	0	6	3	0	2	10	12	0	5	21	10	3	7	8	4	0	0	0	0	0	0	1	4	4	1	5	4	11	8	24	6	23	15	0	5	0	3	0
mic_asv1507	Bacteria	Proteobacteria	Alphaproteobacteria	SAR11	SAR11 Clade I	SAR11 Clade Ib	0	0	0	0	1	1	13	46	4	3	6	24	17	1	7	10	8	3	2	0	0	0	0	0	0	0	1	2	4	6	4	0	6	14	8	7	11	8	1	3	0	0	0
mic_asv1509	Bacteria	Bacteroidota	Bacteroidia	Flavobacteriales	NS9	NS9 uc	0	0	0	0	2	0	9	13	0	0	12	14	0	21	23	28	3	0	6	1	0	1	0	0	0	0	5	7	0	5	12	8	4	2	5	5	18	11	7	19	2	0	1
mic_asv1510	Bacteria	Proteobacteria	Alphaproteobacteria	Rickettsiales	Mitochondria	Mitochondria uc	11	4	1	2	1	0	0	0	0	0	0	0	0	0	0	0	0	0	0	11	41	14	0	0	0	0	0	0	0	0	0	0	0	0	0	0	0	0	0	0	0	1	6
mic_asv1511	Bacteria	Proteobacteria	Alphaproteobacteria	Rhodospirillales	Rhodospirillaceae	Rhodospirillaceae uc	8	9	12	9	9	5	20	0	2	9	10	15	30	8	11	6	2	3	0	1	0	0	1	2	1	5	2	7	8	6	6	5	5	6	8	10	16	4	0	4	0	0	0
mic_asv1512	Bacteria	Proteobacteria	Alphaproteobacteria	Rhodospirillales	AEGEAN-169	AEGEAN-169 uc	0	0	0	0	0	0	7	37	3	3	6	17	0	3	26	1	6	2	0	0	0	0	0	0	1	1	1	4	4	5	9	17	4	2	13	15	11	9	3	0	0	0	0
mic_asv1513	Bacteria	Proteobacteria	Alphaproteobacteria	SAR11	SAR11 Clade I	SAR11 Clade Ia	0	0	0	0	0	0	0	0	0	0	0	1	0	0	0	0	0	0	0	0	0	0	0	0	0	0	0	0	0	0	0	0	0	0	0	1	0	3	0	0	0	0	0
mic_asv1514	Bacteria	Proteobacteria	Alphaproteobacteria	SAR11	SAR11 uc	SAR11 uc	1	0	0	0	1	0	7	24	12	7	31	25	18	11	22	8	9	8	7	1	0	3	0	0	0	0	0	1	0	8	10	2	7	4	15	12	21	22	3	4	11	4	1
mic_asv1515	Bacteria	Proteobacteria	Gammaproteobacteria	SS1-B-07-19	SS1-B-07-19 uc	SS1-B-07-19 uc	22	7	7	1	2	2	9	0	2	6	10	6	2	6	9	14	5	14	24	8	1	1	1	0	0	0	0	1	0	0	2	2	1	4	4	1	7	13	2	9	6	19	1
mic_asv1516	Bacteria	Proteobacteria	Gammaproteobacteria	EPR3968-O8a-Bc78	EPR3968-O8a-Bc78 uc	EPR3968-O8a-Bc78 uc	0	0	0	0	0	2	8	18	4	9	12	22	17	6	67	1	0	0	0	0	0	0	0	0	0	0	0	1	11	9	19	5	6	20	14	3	12	6	1	0	0	0	0
mic_asv1517	Bacteria	Bacteroidota	Bacteroidia	Flavobacteriales	Flavobacteriaceae	Flavobacterium	0	1	0	0	0	0	0	0	0	1	0	0	0	0	0	0	0	0	0	0	0	0	0	0	0	0	0	0	0	0	0	0	0	0	0	0	0	0	0	0	0	0	1
mic_asv1518	Bacteria	Proteobacteria	Alphaproteobacteria	Rhodobacterales	Rhodobacteraceae	Rhodobacteraceae uc	0	1	0	0	0	0	0	0	0	0	0	2	0	0	0	1	0	0	1	0	0	0	0	0	0	0	0	0	2	1	0	9	0	0	0	4	4	3	1	1	2	0	0
mic_asv1519	Bacteria	Proteobacteria	Gammaproteobacteria	Alteromonadales	Colwelliaceae	Thalassotalea	0	0	0	0	0	0	0	0	0	0	0	0	0	0	0	0	0	0	0	0	0	0	0	0	0	0	0	0	0	0	0	0	0	0	0	0	0	0	0	0	0	0	0
mic_asv1520	Bacteria	Proteobacteria	Alphaproteobacteria	SAR11	SAR11 Clade I	SAR11 Clade Ib	0	0	0	0	0	0	0	4	0	3	2	8	1	3	5	5	0	0	0	0	0	0	0	0	0	1	0	0	0	6	6	6	0	1	1	6	5	3	1	1	1	0	0
mic_asv1521	Bacteria	Cyanobacteria	Cyanobacteriia	Cyanobacteriia uc	Cyanobacteriia uc	Cyanobacteriia uc	1	0	0	0	0	1	0	0	0	2	8	5	27	4	7	40	6	4	2	3	0	2	0	0	0	1	0	2	3	1	8	4	3	4	4	7	5	11	16	5	3	0	1
mic_asv1522	Bacteria	Proteobacteria	Alphaproteobacteria	Parvibaculales	OCS116	OCS116 uc	34	32	13	7	24	9	7	7	0	2	2	3	4	1	8	6	8	54	54	57	34	51	0	0	0	0	0	0	0	0	0	0	0	0	0	0	0	0	0	0	0	0	0
mic_asv1524	Bacteria	Proteobacteria	Alphaproteobacteria	Rhodospirillales	Magnetospiraceae	Magnetospiraceae uc	1	0	0	0	0	2	3	29	0	8	4	6	32	3	57	20	7	14	1	0	0	0	2	0	0	0	2	6	0	4	1	0	7	14	16	0	20	16	1	4	2	0	0
mic_asv1525	Bacteria	SAR324	SAR324 uc	SAR324 uc	SAR324 uc	SAR324 uc	0	0	0	0	0	0	1	0	0	3	6	47	7	8	19	9	1	4	1	0	0	0	0	0	0	0	0	0	5	1	15	5	12	6	13	17	27	27	5	4	5	0	0
mic_asv1526	Bacteria	Proteobacteria	Alphaproteobacteria	Defluviicoccales	Defluviicoccales uc	Defluviicoccales uc	0	0	0	0	0	0	4	0	0	0	0	0	0	0	0	0	0	0	0	0	0	0	0	0	0	1	0	1	0	0	0	0	0	0	0	0	0	0	0	0	0	0	0
mic_asv1527	Bacteria	Proteobacteria	Gammaproteobacteria	Oceanospirillales	Nitrincolaceae	Nitrincolaceae uc	6	8	3	3	7	0	7	0	0	0	0	0	0	0	0	0	1	0	0	3	0	0	16	21	29	13	1	3	3	0	0	0	0	0	0	0	0	1	0	1	1	1	1
mic_asv1528	Bacteria	Proteobacteria	Gammaproteobacteria	UBA10353	UBA10353 uc	UBA10353 uc	0	0	0	0	0	0	3	13	0	0	2	11	0	0	13	2	1	1	0	0	0	0	0	0	0	0	0	0	0	1	2	1	5	1	3	3	2	3	0	0	0	0	0
mic_asv1529	Bacteria	Chloroflexi	Dehalococcoidia	SAR202	SAR202 uc	SAR202 uc	0	0	0	0	0	0	0	2	2	4	2	4	0	63	6	0	0	0	0	0	0	0	0	0	0	0	0	0	0	0	0	0	0	0	1	3	2	2	0	0	0	0	0
mic_asv1530	Bacteria	Planctomycetota	Phycisphaerae	Phycisphaerales	Phycisphaeraceae	CL500-3	0	0	0	0	0	0	0	0	0	0	0	0	0	0	0	2	1	4	2	0	0	0	0	0	0	0	0	1	0	2	0	0	1	9	2	5	14	13	19	4	6	10	1
mic_asv1532	Bacteria	Bacteroidota	Bacteroidia	Flavobacteriales	NS7	NS7 uc	16	209	34	9	1	0	0	0	0	0	0	0	0	0	0	0	0	0	1	2	6	4	2	8	2	1	2	0	0	0	1	0	0	0	0	0	0	0	0	0	0	0	0
mic_asv1533	Bacteria	Planctomycetota	Phycisphaerae	Phycisphaerales	Phycisphaeraceae	CL500-3	23	14	10	1	2	10	3	0	0	0	1	11	0	0	0	0	0	0	1	0	0	3	18	4	10	15	3	8	2	1	3	0	0	4	0	0	0	0	3	3	0	7	2
mic_asv1536	Bacteria	Chloroflexi	Dehalococcoidia	SAR202	SAR202 uc	SAR202 uc	0	0	0	0	0	0	0	2	0	4	2	20	0	27	16	1	1	0	0	0	0	0	0	0	0	0	0	0	0	1	1	26	3	4	5	6	11	6	0	0	0	0	0
mic_asv1537	Bacteria	Proteobacteria	Alphaproteobacteria	Rhodospirillales	AEGEAN-169	AEGEAN-169 uc	1	2	2	5	10	5	10	27	0	11	2	10	0	3	1	1	2	7	4	4	2	0	3	4	1	3	21	12	7	4	8	3	1	0	5	3	8	1	1	3	0	0	0
mic_asv1538	Bacteria	Bacteroidota	Bacteroidia	Flavobacteriales	Flavobacteriaceae	Aquibacter	0	0	0	0	0	0	0	0	0	0	0	1	0	2	0	0	0	0	0	0	0	0	0	0	5	4	6	9	15	16	29	59	26	23	10	33	23	22	2	9	15	13	4
mic_asv1539	Bacteria	Marinimicrobia_SAR406	Marinimicrobia_SAR406 uc	Marinimicrobia_SAR406 uc	Marinimicrobia_SAR406 uc	Marinimicrobia_SAR406 uc	0	0	0	0	0	0	0	0	9	6	4	4	16	7	14	1	0	0	0	0	0	0	0	0	0	0	0	0	2	5	8	7	9	10	7	3	2	2	0	0	0	0	0
mic_asv1540	Bacteria	Proteobacteria	Alphaproteobacteria	SAR11	SAR11 Clade I	SAR11 Clade Ib	0	0	0	0	0	0	2	12	3	5	10	16	40	9	23	18	9	4	2	1	0	0	0	0	0	0	1	0	7	5	9	5	6	5	4	10	17	16	2	2	1	0	0
mic_asv1541	Bacteria	Proteobacteria	Alphaproteobacteria	Rhodobacterales	Rhodobacteraceae	Rhodobacteraceae uc	64	55	52	3	5	3	2	0	0	0	0	0	0	0	2	0	0	0	0	0	0	5	5	2	0	3	1	2	3	0	5	0	0	0	0	0	0	1	0	0	0	0	0
mic_asv1542	Bacteria	Verrucomicrobiota	Lentisphaeria	Victivallales	Arctic95B-14	Arctic95B-14 uc	0	0	0	0	0	0	0	0	0	0	1	0	48	0	1	0	0	0	0	0	0	0	0	0	0	0	0	0	0	0	1	3	1	3	0	5	3	4	0	0	1	0	0
mic_asv1543	Bacteria	Proteobacteria	Gammaproteobacteria	SAR86	SAR86 uc	SAR86 uc	3	3	5	3	1	1	6	4	0	1	3	0	0	1	0	0	1	2	2	0	1	0	7	6	1	6	12	16	9	2	4	0	0	0	2	2	4	1	0	2	0	0	0
mic_asv1544	Bacteria	Proteobacteria	Gammaproteobacteria	Nitrosococcales	Nitrosococcaceae	FS142-36B-02	0	0	0	0	2	1	2	4	15	11	22	41	25	20	42	8	0	1	2	0	0	0	0	0	0	0	1	2	1	1	3	8	6	12	22	14	26	16	2	0	0	0	0
mic_asv1545	Bacteria	Proteobacteria	Alphaproteobacteria	SAR11	SAR11 Clade II	SAR11 Clade II uc	5	7	13	8	25	7	6	18	0	4	10	9	1	4	6	12	14	7	7	2	2	3	3	2	1	1	7	20	5	2	9	2	5	0	5	1	8	5	1	3	5	3	2
mic_asv1546	Bacteria	Bacteroidota	Bacteroidia	Flavobacteriales	Flavobacteriaceae	Maribacter	0	0	0	0	0	0	0	0	0	0	0	0	0	0	0	0	0	0	0	0	0	0	0	0	3	0	3	1	12	17	16	20	18	11	7	17	17	17	0	4	11	6	2
mic_asv1547	Bacteria	Proteobacteria	Alphaproteobacteria	SAR11	SAR11 Clade I	SAR11 Clade Ia	0	1	0	0	0	0	0	14	0	4	6	16	32	14	12	2	7	4	0	0	0	0	0	0	0	0	0	1	0	3	8	3	2	4	4	4	2	7	1	0	0	0	0
mic_asv1549	Bacteria	Bacteroidota	Bacteroidia	Flavobacteriales	Flavobacteriaceae	Formosa	18	91	352	29	18	1	0	0	0	0	0	1	0	0	0	0	0	0	1	14	7	15	17	4	1	1	1	1	0	2	0	0	0	0	0	2	0	1	0	1	0	0	0
mic_asv1550	Bacteria	Proteobacteria	Alphaproteobacteria	Rhodospirillales	Magnetospiraceae	Magnetospiraceae uc	0	0	0	0	0	0	0	0	0	0	0	7	8	0	0	0	0	0	0	0	0	0	0	0	0	0	0	0	0	1	0	7	0	0	0	2	1	1	0	0	0	0	0
mic_asv1551	Bacteria	Proteobacteria	Alphaproteobacteria	Rickettsiales	Mitochondria	Mitochondria uc	7	0	21	21	0	0	0	0	0	0	0	0	0	0	0	0	0	0	0	0	15	109	3	0	0	0	0	0	0	0	0	0	0	0	0	0	0	0	0	0	0	0	6
mic_asv1552	Bacteria	Planctomycetota	Phycisphaerae	Phycisphaerales	Phycisphaeraceae	FS140-16B-02	0	0	0	0	0	0	0	0	0	0	1	0	0	0	2	2	0	2	0	0	0	0	0	0	0	0	0	0	2	1	2	0	0	0	2	0	11	6	4	2	2	3	0
mic_asv1553	Bacteria	Proteobacteria	Gammaproteobacteria	Nitrosococcales	Nitrosococcaceae	Nitrosococcaceae uc	0	0	0	0	0	1	0	0	10	0	10	1	6	0	25	6	2	3	0	0	0	0	0	0	0	0	0	12	7	2	8	4	0	1	14	11	24	18	6	0	0	0	0
mic_asv1554	Bacteria	Proteobacteria	Gammaproteobacteria	OM182	OM182 uc	OM182 uc	2	2	2	1	2	0	0	0	0	0	0	0	0	0	0	0	0	0	0	0	0	0	1	0	1	0	0	0	0	0	0	0	1	0	0	2	0	1	0	0	5	7	1
mic_asv1555	Bacteria	Proteobacteria	Gammaproteobacteria	OM182	OM182 uc	OM182 uc	0	0	0	0	0	0	0	13	4	0	0	22	2	2	3	0	1	0	0	0	0	0	0	0	0	0	0	0	3	3	7	6	5	1	4	4	3	9	0	0	0	0	0
mic_asv1556	Bacteria	Proteobacteria	Alphaproteobacteria	SAR11	SAR11 Clade I	SAR11 Clade I uc	4	0	0	0	3	1	11	31	1	7	11	12	23	4	29	2	6	5	1	0	0	0	0	0	0	0	0	3	9	1	6	11	3	6	5	4	4	10	2	1	1	0	0
mic_asv1557	Bacteria	Bacteroidota	Bacteroidia	Chitinophagales	Saprospiraceae	Aureispira	8	4	20	5	0	0	0	0	0	0	0	0	0	0	0	0	0	0	0	0	0	0	14	1	1	2	2	2	0	0	0	0	0	0	0	0	0	0	0	0	0	1	0
mic_asv1559	Bacteria	Proteobacteria	Alphaproteobacteria	Rhodospirillales	AEGEAN-169	AEGEAN-169 uc	11	7	5	0	26	9	10	26	1	4	3	11	1	3	6	2	3	5	4	2	2	1	1	2	1	2	4	8	2	4	1	3	4	0	0	0	3	4	0	4	1	0	1
mic_asv1560	Bacteria	Proteobacteria	Gammaproteobacteria	Cellvibrionales	Cellvibrionaceae	Cellvibrionaceae uc	1	5	0	0	0	0	0	0	0	0	0	0	0	0	0	0	0	0	0	1	0	0	0	0	0	0	0	0	0	0	0	0	0	0	0	0	0	0	0	0	0	0	0
mic_asv1561	Bacteria	Proteobacteria	Alphaproteobacteria	Rhodospirillales	Magnetospiraceae	Magnetospiraceae uc	5	16	5	2	4	1	4	1	9	4	0	11	48	0	9	1	1	1	0	2	1	2	2	1	1	0	0	7	6	1	3	4	1	0	8	4	7	5	1	2	1	1	3
mic_asv1562	Bacteria	Bacteroidota	Bacteroidia	Chitinophagales	Saprospiraceae	Aureispira	0	0	0	0	0	0	0	0	0	0	0	0	0	0	0	0	0	0	3	0	0	0	0	0	1	0	0	0	0	2	0	3	0	0	0	0	3	0	0	0	1	22	2
mic_asv1563	Bacteria	Nitrospinota	Nitrospinia	Nitrospinales	Nitrospinaceae	Nitrospina	0	0	0	0	3	1	0	0	0	2	2	1	4	11	17	2	4	6	2	0	0	0	0	0	0	0	0	4	1	0	0	0	0	3	3	1	13	11	0	0	1	0	0
mic_asv1564	Bacteria	Bacteroidota	Bacteroidia	Flavobacteriales	Flavobacteriaceae	Sediminicola	0	0	0	0	0	0	0	0	0	0	0	0	0	0	0	0	0	0	0	0	0	0	0	0	112	31	15	38	4	144	133	55	76	66	10	71	63	251	30	65	40	22	1
mic_asv1565	Bacteria	Proteobacteria	Alphaproteobacteria	Rhizobiales	Rhizobiaceae	Pseudahrensia	0	0	0	0	0	0	0	0	0	0	0	0	0	0	0	0	0	0	0	0	0	0	0	0	0	0	0	0	3	1	7	22	4	9	8	6	8	7	1	3	0	6	4
mic_asv1566	Bacteria	Proteobacteria	Alphaproteobacteria	SAR11	SAR11 Clade I	SAR11 Clade Ib	0	0	0	0	0	2	0	0	4	4	2	14	1	7	10	2	3	2	0	0	0	0	0	0	1	0	1	0	2	3	2	3	4	1	7	6	0	4	0	1	1	0	0
mic_asv1567	Bacteria	Proteobacteria	Alphaproteobacteria	Rickettsiales	Mitochondria	Mitochondria uc	2	4	0	0	0	0	0	0	0	0	0	0	0	0	0	0	0	0	0	13	4	6	0	1	0	0	0	0	0	0	1	0	0	0	0	0	0	0	3	2	10	51	125
mic_asv1568	Bacteria	Verrucomicrobiota	Verrucomicrobiae	Opitutales	Puniceicoccaceae	MB11C04	0	0	0	0	0	0	0	0	0	0	0	0	17	0	2	0	0	0	0	0	0	0	0	0	0	0	0	0	0	0	0	0	0	0	0	0	0	0	0	0	0	0	0
mic_asv1569	Bacteria	Bacteroidota	Bacteroidia	Flavobacteriales	NS9	NS9 uc	0	0	0	0	0	0	0	0	0	0	0	0	0	0	3	15	12	3	0	0	0	0	0	0	0	0	0	0	1	0	0	0	0	0	1	3	5	3	19	47	18	0	1
mic_asv1570	Bacteria	Bacteroidota	Bacteroidia	Flavobacteriales	NS9	NS9 uc	0	0	0	0	0	0	0	0	0	0	0	0	0	0	0	0	0	0	0	0	0	0	0	0	0	0	0	0	0	0	1	0	0	0	1	1	4	7	18	73	45	1	3
mic_asv1571	Bacteria	Proteobacteria	Alphaproteobacteria	Rhodospirillales	Magnetospiraceae	Magnetospiraceae uc	20	16	16	1	16	20	3	3	4	3	12	14	0	7	8	0	1	6	2	5	1	2	6	3	4	2	20	14	10	6	1	1	1	0	2	1	2	4	0	1	0	0	0
mic_asv1573	Bacteria	Proteobacteria	Alphaproteobacteria	Rhodospirillales	Magnetospiraceae	Magnetospiraceae uc	0	0	0	1	0	1	9	2	0	23	17	61	42	6	28	6	10	2	3	0	0	0	0	0	0	0	1	0	3	6	7	5	6	7	11	5	17	9	3	4	0	0	0
mic_asv1574	Bacteria	Proteobacteria	Gammaproteobacteria	Thiomicrospirales	Thioglobaceae	SUP05_cluster	0	0	1	0	0	2	5	6	7	4	15	23	9	8	13	2	0	2	0	0	0	0	0	0	0	0	0	4	5	7	2	5	6	3	2	6	6	5	0	1	0	0	0
mic_asv1576	Bacteria	Marinimicrobia_SAR406	Marinimicrobia_SAR406 uc	Marinimicrobia_SAR406 uc	Marinimicrobia_SAR406 uc	Marinimicrobia_SAR406 uc	0	0	0	0	0	0	4	0	0	0	5	6	0	8	3	2	0	0	0	0	0	0	0	0	0	0	1	0	11	11	19	1	12	11	9	14	14	4	1	0	0	0	0
mic_asv1577	Bacteria	Verrucomicrobiota	Verrucomicrobiae	Opitutales	Puniceicoccaceae	Pelagicoccus	6	4	0	0	0	0	3	0	0	0	0	0	0	2	0	0	0	0	0	0	0	0	0	1	0	0	0	3	1	4	0	1	0	0	0	0	1	3	0	1	1	0	0
mic_asv1578	Bacteria	Bacteroidota	Bacteroidia	Chitinophagales	Chitinophagales uc	Chitinophagales uc	57	88	44	14	0	0	0	0	0	0	0	0	0	0	0	0	0	0	0	5	14	0	55	5	16	7	3	1	0	0	0	0	0	0	0	0	0	0	0	0	0	2	1
mic_asv1579	Bacteria	Actinobacteriota	Acidimicrobiia	Microtrichales	Microtrichaceae	Sva0996	0	0	0	0	0	0	0	0	0	0	0	1	0	0	0	1	1	3	0	0	0	0	0	0	0	0	0	0	0	0	1	0	0	6	4	3	11	14	3	1	0	0	0
mic_asv1580	Bacteria	Proteobacteria	Alphaproteobacteria	SAR11	SAR11 Clade II	SAR11 Clade II uc	5	0	6	2	2	10	10	32	5	4	38	25	6	10	40	8	1	7	6	4	0	3	0	1	0	1	9	14	10	5	5	6	14	6	22	5	8	6	0	2	0	0	0
mic_asv1581	Bacteria	Proteobacteria	Alphaproteobacteria	Puniceispirillales	SAR116	Cand_Puniceispirillum	22	19	38	11	15	4	0	0	0	0	0	0	0	0	0	0	1	3	2	4	0	15	3	5	3	4	4	1	1	1	0	0	0	0	1	1	0	0	0	0	0	0	2
mic_asv1583	Bacteria	Proteobacteria	Alphaproteobacteria	Rhodospirillales	Magnetospiraceae	Magnetospiraceae uc	0	1	0	0	1	2	18	4	4	11	17	4	74	4	28	8	3	1	0	0	0	0	0	0	0	0	3	3	5	5	3	6	3	20	11	5	11	5	1	1	0	0	0
mic_asv1584	Bacteria	Proteobacteria	Gammaproteobacteria	Thiotrichales	Thiotrichaceae	Cocleimonas	0	0	0	0	0	1	0	0	0	0	0	0	0	2	12	4	0	0	4	0	0	0	0	2	2	0	2	1	12	9	1	7	7	20	2	11	26	13	1	7	8	7	1
mic_asv1585	Bacteria	Bacteroidota	Bacteroidia	Flavobacteriales	Flavobacteriaceae	Flavobacteriaceae uc	12	15	240	49	45	4	0	0	0	0	0	2	0	0	0	1	0	0	3	3	2	11	4	1	0	0	0	0	1	0	3	2	1	0	0	2	2	0	5	0	3	20	5
mic_asv1586	Bacteria	Proteobacteria	Alphaproteobacteria	SAR11	SAR11 uc	SAR11 uc	0	0	0	0	1	0	0	4	0	5	15	12	6	8	29	6	1	0	0	0	0	0	0	0	0	0	0	2	4	4	5	5	8	6	7	4	6	3	1	0	0	0	0
mic_asv1587	Bacteria	Proteobacteria	Alphaproteobacteria	Rhodospirillales	Magnetospiraceae	Magnetospira	0	0	0	0	0	0	0	0	0	1	4	8	14	18	31	11	2	4	2	0	0	0	0	0	0	0	0	1	1	0	4	8	4	1	6	9	22	12	5	0	0	0	0
mic_asv1588	Bacteria	Planctomycetota	Planctomycetes	Pirellulales	Pirellulaceae	Rhodopirellula	0	0	0	0	0	0	0	11	0	0	0	4	2	5	5	2	0	0	0	0	0	0	0	0	0	0	0	0	0	0	7	19	1	11	2	11	7	11	4	0	0	0	0
mic_asv1589	Bacteria	Proteobacteria	Gammaproteobacteria	Alteromonadales	Shewanellaceae	Shewanella	0	0	0	1	1325	116	18	3	0	148	2	0	0	0	1	0	9	16	8	8	0	0	0	0	0	0	0	0	0	0	0	0	0	0	0	0	0	0	0	0	0	0	0
mic_asv1590	Bacteria	Proteobacteria	Alphaproteobacteria	Defluviicoccales	Defluviicoccales uc	Defluviicoccales uc	0	0	1	0	0	0	0	11	0	1	1	10	7	4	0	0	0	1	0	0	0	0	0	0	0	0	0	0	0	0	0	1	0	2	1	2	0	1	0	0	0	0	0
mic_asv1592	Bacteria	Proteobacteria	Alphaproteobacteria	Puniceispirillales	SAR116	SAR116 uc	1	0	0	0	1	0	4	0	0	0	0	0	0	0	0	0	0	3	2	3	2	2	0	0	0	0	0	1	3	0	1	0	1	10	3	1	3	2	2	4	3	1	5
mic_asv1593	Bacteria	Marinimicrobia_SAR406	Marinimicrobia_SAR406 uc	Marinimicrobia_SAR406 uc	Marinimicrobia_SAR406 uc	Marinimicrobia_SAR406 uc	0	0	0	0	0	0	0	0	0	0	0	0	0	1	0	0	0	0	0	0	0	0	0	0	0	0	0	1	1	1	6	0	1	0	0	2	0	0	0	0	0	0	0
mic_asv1594	Bacteria	Proteobacteria	Gammaproteobacteria	Nitrosococcales	Nitrosococcaceae	FS142-36B-02	0	0	0	0	0	0	0	0	0	2	14	14	12	5	16	1	0	3	0	0	0	0	0	0	0	0	0	1	1	0	1	3	9	7	8	12	22	16	1	0	0	0	0
mic_asv1595	Bacteria	Proteobacteria	Alphaproteobacteria	Rhodospirillales	AEGEAN-169	AEGEAN-169 uc	0	0	0	0	4	0	8	0	0	0	0	1	0	0	7	0	1	0	0	0	0	0	0	0	1	1	0	0	0	0	0	0	0	0	0	1	0	1	0	0	1	0	0
mic_asv1597	Bacteria	Proteobacteria	Gammaproteobacteria	EPR3968-O8a-Bc78	EPR3968-O8a-Bc78 uc	EPR3968-O8a-Bc78 uc	0	0	0	0	0	1	14	21	7	40	39	41	100	29	61	8	2	0	1	0	0	0	0	0	0	1	0	2	4	2	1	5	12	8	22	3	15	6	0	0	0	0	0
mic_asv1599	Bacteria	Bacteroidota	Bacteroidia	Flavobacteriales	Crocinitomicaceae	Crocinitomix	0	0	0	0	0	0	0	0	0	0	0	0	0	0	0	6	3	2	7	0	0	0	0	0	0	0	0	0	0	0	0	0	0	0	0	0	2	0	1	1	14	30	0
mic_asv1600	Bacteria	Bacteroidota	Bacteroidia	Flavobacteriales	NS9	NS9 uc	0	14	15	8	23	0	4	0	0	0	0	0	0	0	0	0	2	0	0	0	2	1	2	3	3	3	0	0	2	0	0	1	0	0	0	1	0	1	0	0	1	0	0
mic_asv1601	Archaea	Crenarchaeota	Nitrososphaeria	Nitrosopumilales	Nitrosopumilaceae	Cand_Nitrosopelagicus	0	1	2	0	0	8	4	45	3	4	18	19	23	9	60	13	5	3	1	0	0	2	0	1	0	1	3	7	2	3	2	13	16	22	17	14	24	14	6	4	0	0	0
mic_asv1602	Bacteria	Proteobacteria	Alphaproteobacteria	Rhodospirillales	Magnetospiraceae	Magnetospiraceae uc	4	7	1	1	1	0	7	4	5	0	1	4	0	9	3	1	1	0	1	1	0	0	1	1	0	0	2	4	1	4	1	3	0	4	2	3	9	7	0	0	0	1	1
mic_asv1604	Bacteria	Proteobacteria	Alphaproteobacteria	Rickettsiales	Mitochondria	Mitochondria uc	10	6	4	2	0	0	0	0	0	0	0	0	0	0	0	0	0	0	0	30	26	23	2	0	0	1	0	0	0	0	0	15	0	0	0	0	0	0	0	0	1	3	10
mic_asv1606	Bacteria	Proteobacteria	Alphaproteobacteria	SAR11	SAR11 Clade I	SAR11 Clade Ia	7	4	9	3	6	6	16	17	3	3	0	3	0	4	16	7	5	10	6	8	3	4	0	4	2	5	6	4	3	0	2	0	3	0	0	2	0	3	0	10	1	1	1
mic_asv1607	Bacteria	Proteobacteria	Alphaproteobacteria	SAR11	SAR11 Clade I	SAR11 Clade Ia	5	1	9	4	11	2	2	0	2	1	1	3	0	5	0	5	6	13	19	15	4	10	0	5	0	3	2	3	0	2	2	0	2	4	1	3	1	3	1	4	7	6	3
mic_asv1608	Bacteria	Proteobacteria	Gammaproteobacteria	SS1-B-07-19	SS1-B-07-19 uc	SS1-B-07-19 uc	6	1	4	1	0	0	0	5	2	4	7	13	37	8	11	11	7	5	1	2	4	1	4	1	3	3	2	1	0	1	4	4	1	0	2	2	11	2	1	0	1	6	1
mic_asv1609	Bacteria	Proteobacteria	Gammaproteobacteria	Pseudomonadales	Pseudomonadaceae	Pseudomonas	0	0	0	0	0	0	0	0	0	0	0	0	0	0	0	0	0	0	0	0	0	0	2	0	23	6	41	4	9	6	3	24	3	0	4	2	1	10	5	0	0	0	0
mic_asv1610	Archaea	Thermoplasmatota	Thermoplasmata	Marine_Group_II	Marine_Group_II uc	Marine_Group_II uc	44	11	1	1	14	1	0	0	0	0	0	0	0	0	0	0	0	0	0	1	0	0	1	2	1	1	0	0	0	0	0	0	0	0	0	0	0	0	0	0	0	0	1
mic_asv1611	Bacteria	Proteobacteria	Gammaproteobacteria	Cellvibrionales	Spongiibacteraceae	BD1-7	3	34	5	2	1	0	0	0	0	0	0	0	0	0	0	0	1	2	2	6	10	2	0	0	0	0	0	0	0	0	0	0	0	0	0	0	0	0	0	0	0	0	0
mic_asv1612	Bacteria	Planctomycetota	Planctomycetes	Planctomycetales	Rubinisphaeraceae	Rubinisphaeraceae uc	0	0	0	0	0	2	1	0	0	0	8	9	30	0	9	6	3	7	2	1	0	0	0	0	0	2	6	11	5	6	9	0	7	0	18	3	20	5	8	7	2	2	0
mic_asv1613	Bacteria	Marinimicrobia_SAR406	Marinimicrobia_SAR406 uc	Marinimicrobia_SAR406 uc	Marinimicrobia_SAR406 uc	Marinimicrobia_SAR406 uc	0	1	0	0	0	0	5	0	0	0	7	9	0	16	0	3	0	0	0	1	1	1	0	0	0	0	2	2	3	3	5	0	0	1	1	1	7	9	3	0	0	0	0
mic_asv1614	Bacteria	NB1-j	NB1-j uc	NB1-j uc	NB1-j uc	NB1-j uc	0	0	0	0	0	0	0	0	0	0	0	0	0	2	0	0	1	0	0	0	0	0	0	0	0	0	0	0	0	1	2	3	0	0	0	2	3	0	0	0	0	0	0
mic_asv1615	Bacteria	Proteobacteria	Alphaproteobacteria	SAR11	SAR11 Clade II	SAR11 Clade II uc	4	6	11	8	3	6	7	1	1	4	4	15	0	1	4	4	0	5	4	1	2	3	2	1	2	1	3	8	9	5	5	5	5	0	5	3	8	2	1	4	2	0	0
mic_asv1617	Archaea	Crenarchaeota	Nitrososphaeria	Nitrosopumilales	Nitrosopumilaceae	Cand_Nitrosopelagicus	0	0	0	0	3	3	2	9	0	0	3	19	0	0	8	7	0	5	1	0	0	0	0	0	0	1	2	3	1	2	4	2	2	10	9	3	7	4	1	2	2	0	0
mic_asv1618	Bacteria	Chloroflexi	Dehalococcoidia	SAR202	SAR202 uc	SAR202 uc	0	0	0	0	0	0	0	0	1	0	2	17	0	18	0	5	0	0	0	0	0	0	0	0	0	0	0	0	1	4	1	7	4	0	2	0	0	0	0	0	0	0	0
mic_asv1621	Bacteria	Proteobacteria	Alphaproteobacteria	SAR11	SAR11 Clade II	SAR11 Clade II uc	1	1	0	0	1	0	5	2	0	7	12	32	10	0	13	5	5	3	5	4	0	4	0	0	0	0	2	6	5	6	2	5	8	10	15	8	10	5	2	3	0	0	0
mic_asv1622	Bacteria	Hydrogenedentes	Hydrogenedentia	Hydrogenedentiales	Hydrogenedensaceae	Hydrogenedensaceae uc	0	0	0	0	0	0	4	7	0	2	6	2	0	5	14	1	0	0	0	0	0	0	0	0	0	0	0	0	0	0	3	11	6	1	12	1	5	8	1	0	0	0	0
mic_asv1623	Bacteria	Bacteroidota	Bacteroidia	Flavobacteriales	Cryomorphaceae	Vicingus	0	2	1	1	0	0	0	0	0	0	0	2	0	0	0	0	0	3	27	20	30	26	0	0	0	0	0	0	0	0	0	0	0	0	0	0	0	0	0	0	4	1	1
mic_asv1625	Bacteria	Planctomycetota	Phycisphaerae	Phycisphaerales	Phycisphaeraceae	FS140-16B-02	0	0	0	0	0	4	8	4	2	1	24	38	0	0	48	5	2	0	1	0	0	0	0	0	0	0	0	4	3	3	7	10	11	30	9	12	11	15	3	2	3	0	0
mic_asv1626	Bacteria	Bacteroidota	Bacteroidia	Bacteroidales	Marinifilaceae	Marinifilum	0	0	0	0	0	0	0	0	0	1	0	3	0	1	1	0	1	1	0	689	0	0	0	0	0	0	0	0	0	0	0	28	0	0	0	6	0	0	0	0	0	0	0
mic_asv1628	Bacteria	Bacteroidota	Bacteroidia	Flavobacteriales	Cryomorphaceae	Vicingus	0	0	0	0	0	0	0	0	0	0	0	0	0	0	0	0	0	0	2	1	0	0	0	0	0	0	0	0	0	0	0	0	0	0	0	0	0	0	0	1	5	2	0
mic_asv1629	Bacteria	Actinobacteriota	Actinobacteria	Actinobacteria uc	Actinobacteria uc	Actinobacteria uc	0	0	0	0	0	0	1	1	0	0	0	0	0	1	8	1	1	2	0	0	0	0	0	0	0	0	0	0	1	0	0	0	0	0	1	3	2	3	1	0	2	2	1
mic_asv1630	Bacteria	Proteobacteria	Gammaproteobacteria	Oceanospirillales	Oleiphilaceae	Oleiphilus	0	0	0	0	0	0	0	0	0	0	0	1	0	2	0	0	0	0	0	0	0	0	0	0	0	0	0	0	0	0	0	0	0	0	0	0	0	0	0	3	7	0	1
mic_asv1631	Bacteria	SAR324	SAR324 uc	SAR324 uc	SAR324 uc	SAR324 uc	0	0	0	0	0	0	0	3	0	0	1	2	0	4	1	0	1	0	0	0	0	0	0	0	0	0	1	0	0	2	2	0	1	0	0	1	1	5	1	0	0	0	1
mic_asv1632	Bacteria	Proteobacteria	Alphaproteobacteria	SAR11	SAR11 Clade I	SAR11 Clade Ia	4	12	5	7	5	0	2	0	0	0	0	0	0	0	0	5	6	3	2	0	2	6	9	12	5	1	1	0	0	0	1	0	0	0	0	0	2	1	0	3	5	8	10
mic_asv1634	Bacteria	Bacteroidota	Bacteroidia	Flavobacteriales	Flavobacteriaceae	Maribacter	0	0	0	0	0	0	0	0	0	0	0	0	0	0	0	0	0	0	0	0	0	0	0	0	4	2	6	0	45	74	52	27	7	15	12	45	52	220	3	4	7	33	62
mic_asv1635	Bacteria	Proteobacteria	Alphaproteobacteria	Alphaproteobacteria uc	Alphaproteobacteria uc	Alphaproteobacteria uc	0	0	0	0	0	0	0	4	2	10	9	30	23	3	11	2	0	2	1	0	0	0	0	0	0	0	0	0	0	5	2	11	8	17	12	7	11	8	1	1	0	0	0
mic_asv1636	Bacteria	Planctomycetota	Phycisphaerae	Phycisphaerales	Phycisphaeraceae	CL500-3	0	0	0	0	0	0	0	0	0	4	1	7	0	4	19	4	0	6	0	0	0	0	0	0	0	0	0	0	0	4	1	1	5	10	3	9	18	21	6	0	0	1	0
mic_asv1638	Bacteria	Proteobacteria	Alphaproteobacteria	SAR11	SAR11 Clade I	SAR11 Clade Ia	32	58	86	33	19	1	3	0	0	0	1	0	2	0	2	0	1	3	7	4	0	7	24	10	2	4	3	3	1	0	1	1	1	0	0	3	1	0	0	3	1	2	1
mic_asv1639	Bacteria	Proteobacteria	Alphaproteobacteria	SAR11	SAR11 Clade I	SAR11 Clade I uc	0	0	0	0	0	0	2	0	0	0	2	8	0	11	8	1	4	2	0	0	0	0	0	1	0	0	0	0	0	4	4	20	1	1	5	4	3	7	2	0	0	0	0
mic_asv1640	Bacteria	Bacteroidota	Bacteroidia	Flavobacteriales	Flavobacteriaceae	Tenacibaculum	0	0	0	0	0	0	12	4	0	1	6	0	34	0	0	8	15	0	10	3	0	0	0	0	0	0	0	0	0	0	1	0	8	2	4	5	3	2	0	1	0	0	4
mic_asv1645	Bacteria	Desulfobacterota	Desulfobacterota uc	Desulfobacterota uc	Desulfobacterota uc	Desulfobacterota uc	0	0	0	0	0	0	0	21	0	7	6	17	0	1	19	3	4	1	1	0	0	0	0	0	0	0	0	0	2	3	1	7	6	0	4	7	11	3	2	0	0	2	0
mic_asv1646	Bacteria	Proteobacteria	Gammaproteobacteria	Coxiellales	Coxiellaceae	Coxiella	0	0	0	0	0	3	4	22	0	1	10	11	0	0	4	4	0	0	1	1	1	0	0	0	0	1	1	10	3	2	6	0	9	13	1	5	8	8	2	1	1	0	0
mic_asv1648	Bacteria	Proteobacteria	Alphaproteobacteria	Rhodospirillales	Magnetospiraceae	Magnetospiraceae uc	4	0	1	1	1	44	22	46	7	3	13	22	0	0	8	7	1	3	2	0	0	0	0	0	0	2	11	18	11	1	4	6	0	1	7	3	1	2	0	0	0	0	0
mic_asv1649	Bacteria	Bacteroidota	Bacteroidia	Flavobacteriales	Flavobacteriaceae	Maritimimonas	0	0	0	1	0	0	0	0	0	0	0	7	0	0	9	0	0	0	1	0	0	0	0	0	0	1	1	1	2	3	4	0	3	2	1	1	1	3	1	0	2	0	1
mic_asv1650	Bacteria	Proteobacteria	Alphaproteobacteria	Thalassobaculales	Nisaeaceae	OM75	46	82	32	23	33	23	15	32	5	7	7	17	30	9	29	16	5	17	3	4	4	1	0	0	0	0	0	0	0	0	0	0	0	0	0	0	0	0	0	0	0	0	0
mic_asv1651	Bacteria	Bacteroidota	Bacteroidia	Flavobacteriales	Crocinitomicaceae	Crocinitomix	3	7	2	0	0	0	0	0	0	0	2	1	0	0	2	1	0	0	0	0	0	0	0	1	0	0	1	1	0	0	0	0	0	0	6	1	0	2	1	0	0	0	0
mic_asv1652	Bacteria	PAUC34f	PAUC34f uc	PAUC34f uc	PAUC34f uc	PAUC34f uc	0	0	0	0	0	0	0	0	0	0	2	1	0	0	3	0	0	0	0	0	0	0	0	0	0	0	0	0	0	0	0	5	2	0	2	2	2	1	0	0	1	0	0
mic_asv1654	Archaea	Thermoplasmatota	Thermoplasmata	Thermoplasmata_or	Thermoplasmata_fa	Marine_Group_III	0	0	0	0	1	2	1	0	0	9	7	14	41	16	5	2	2	1	0	0	0	1	0	0	0	1	0	1	1	1	1	0	0	0	8	4	7	10	0	0	0	0	0
mic_asv1655	Bacteria	Proteobacteria	Gammaproteobacteria	Oceanospirillales	Saccharospirillaceae	Saccharospirillaceae uc	0	0	0	0	0	0	0	0	0	0	0	0	0	6	0	0	0	0	0	0	0	0	0	0	0	0	0	0	0	0	0	0	0	0	0	0	0	0	0	0	0	0	0
mic_asv1658	Bacteria	Nitrospinota	Nitrospinia	Nitrospinales	Nitrospinaceae	Nitrospina	0	0	1	0	0	1	0	0	0	0	13	4	45	3	7	6	5	1	1	0	0	0	0	0	0	0	0	0	0	0	1	6	3	0	3	7	7	5	1	3	0	0	0
mic_asv1659	Bacteria	Planctomycetota	OM190	OM190 uc	OM190 uc	OM190 uc	0	0	0	0	0	2	2	6	3	1	17	20	0	1	15	3	2	2	0	0	0	0	0	0	0	0	2	2	3	8	2	6	3	9	4	15	4	10	2	3	3	1	0
mic_asv1660	Bacteria	Proteobacteria	Gammaproteobacteria	Alteromonadales	Moritellaceae	Moritella	0	0	0	0	0	0	0	0	0	0	0	0	0	0	0	0	0	0	0	0	0	0	0	0	0	0	0	0	0	0	0	0	0	0	0	0	0	0	0	0	0	0	0
mic_asv1662	Bacteria	Verrucomicrobiota	Verrucomicrobiae	Verrucomicrobiales	DEV007	DEV007 uc	0	0	0	0	0	0	0	0	0	1	7	10	0	2	5	1	0	0	0	0	0	0	0	0	0	0	0	0	0	3	8	4	4	4	9	5	14	12	2	2	0	1	0
mic_asv1663	Bacteria	Proteobacteria	Alphaproteobacteria	Rhodobacterales	Rhodobacteraceae	NAC11-7	16	1	1	1	0	0	0	0	0	0	1	0	0	8	7	1	10	10	4	12	7	18	1	1	10	0	0	0	0	0	0	0	0	0	0	0	0	0	1	2	1	13	3
mic_asv1664	Bacteria	Verrucomicrobiota	Verrucomicrobiae	Verrucomicrobiales	Rubritaleaceae	Roseibacillus	0	0	0	0	0	0	19	44	5	13	12	23	12	8	19	2	0	0	0	0	0	0	0	0	0	0	0	1	3	2	8	4	8	11	15	4	11	4	0	0	0	0	0
mic_asv1665	Bacteria	Proteobacteria	Alphaproteobacteria	Rhodospirillales	AEGEAN-169	AEGEAN-169 uc	0	0	0	0	0	0	1	0	0	0	3	0	45	0	2	1	1	1	0	0	0	0	0	0	0	0	0	0	1	2	1	1	0	0	1	2	3	4	0	0	0	0	0
mic_asv1667	Bacteria	Planctomycetota	Planctomycetes	Planctomycetales	Rubinisphaeraceae	Rubinisphaeraceae uc	0	0	1	0	0	0	1	9	10	1	7	0	0	0	4	1	1	0	0	0	0	0	0	0	0	1	1	4	2	9	13	2	1	0	7	5	4	3	3	2	0	0	0
mic_asv1668	Bacteria	Proteobacteria	Alphaproteobacteria	Alphaproteobacteria uc	Alphaproteobacteria uc	Alphaproteobacteria uc	0	0	0	0	1	1	11	0	5	1	27	25	89	4	26	1	2	2	0	0	0	0	0	0	0	0	0	1	1	3	3	7	4	20	11	1	10	5	1	0	0	0	0
mic_asv1669	Bacteria	Bdellovibrionota	Bdellovibrionia	Bdellovibrionales	Bdellovibrionaceae	OM27	0	0	0	0	0	0	0	0	0	2	0	0	0	0	0	1	0	0	0	3	0	0	0	0	0	0	0	0	0	0	0	0	2	13	0	1	2	3	1	0	0	0	0
mic_asv1670	Bacteria	Proteobacteria	Alphaproteobacteria	SAR11	SAR11 Clade I	SAR11 Clade Ib	0	0	0	0	0	0	1	1	0	6	4	9	5	4	3	4	1	5	1	0	0	0	0	0	0	0	0	2	2	2	4	0	1	1	3	1	5	2	1	1	0	1	0
mic_asv1672	Bacteria	Planctomycetota	Phycisphaerae	Phycisphaerales	Phycisphaeraceae	FS140-16B-02	0	0	0	0	0	0	1	34	0	0	4	9	0	0	6	6	0	1	0	0	0	0	0	0	0	0	0	0	0	1	2	0	2	1	0	1	2	1	1	0	0	1	0
mic_asv1674	Bacteria	Verrucomicrobiota	Verrucomicrobiae	Verrucomicrobiales	Rubritaleaceae	Rubritalea	10	37	9	0	0	0	3	0	2	9	1	0	0	0	1	0	0	0	0	0	3	5	5	10	19	0	0	2	0	0	1	0	0	0	0	2	0	1	0	0	1	1	0
mic_asv1676	Bacteria	Bdellovibrionota	Oligoflexia	Oligoflexales	Oligoflexales uc	Oligoflexales uc	0	0	9	2	0	0	0	0	0	0	0	0	0	0	0	0	0	0	0	0	0	0	0	0	0	1	0	0	0	0	0	0	0	0	1	0	0	0	0	0	0	0	1
mic_asv1677	Bacteria	Nitrospinota	Nitrospinia	Nitrospinales	Nitrospinaceae	Nitrospina	0	0	0	0	0	0	0	0	1	0	1	0	0	0	4	0	0	1	0	0	0	0	0	0	1	0	0	0	0	0	0	0	0	0	0	0	1	3	1	0	0	0	0
mic_asv1678	Archaea	Crenarchaeota	Nitrososphaeria	Nitrosopumilales	Nitrosopumilaceae	Cand_Nitrosopumilus	0	0	0	0	0	2	10	20	0	1	1	5	0	0	4	3	1	2	0	0	0	0	0	0	0	3	10	8	7	6	9	1	6	8	7	4	12	6	3	1	1	0	0
mic_asv1679	Bacteria	Proteobacteria	Gammaproteobacteria	EPR3968-O8a-Bc78	EPR3968-O8a-Bc78 uc	EPR3968-O8a-Bc78 uc	0	0	0	0	0	2	6	0	0	16	19	25	0	2	29	6	3	0	0	0	0	0	0	0	0	0	1	2	1	0	1	0	2	6	7	5	3	5	0	0	1	0	0
mic_asv1680	Bacteria	Actinobacteriota	Acidimicrobiia	Microtrichales	Microtrichaceae	Sva0996	0	0	0	0	0	0	2	0	3	3	14	4	10	0	6	3	1	0	0	0	0	0	0	0	0	0	0	1	0	3	5	0	2	1	6	5	11	6	1	1	0	0	0
mic_asv1681	Bacteria	Proteobacteria	Alphaproteobacteria	SAR11	SAR11 Clade II	SAR11 Clade II uc	2	0	0	0	1	0	0	0	0	1	3	3	1	3	4	8	5	5	4	2	1	1	0	0	0	0	0	0	0	0	4	1	2	8	12	3	9	12	2	2	0	6	5
mic_asv1682	Bacteria	Acidobacteriota	Vicinamibacteria	Vicinamibacterales	Vicinamibacterales uc	Vicinamibacterales uc	0	0	0	0	0	0	0	0	0	4	4	21	0	4	6	4	0	0	0	1	0	0	0	0	0	0	0	1	4	7	2	1	8	7	15	13	13	14	1	0	0	0	0
mic_asv1683	Bacteria	Proteobacteria	Alphaproteobacteria	SAR11	SAR11 Clade II	SAR11 Clade II uc	0	3	3	2	1	2	0	0	0	0	2	0	0	1	0	1	0	0	0	0	0	0	0	1	0	0	0	1	0	0	0	2	0	0	3	3	0	2	0	1	0	0	1
mic_asv1684	Bacteria	Marinimicrobia_SAR406	Marinimicrobia_SAR406 uc	Marinimicrobia_SAR406 uc	Marinimicrobia_SAR406 uc	Marinimicrobia_SAR406 uc	5	0	2	0	0	0	0	0	0	0	0	0	0	0	0	0	0	0	0	0	0	0	0	1	0	0	0	0	0	0	2	0	0	1	0	0	0	0	0	0	0	0	0
mic_asv1685	Bacteria	Proteobacteria	Alphaproteobacteria	Sphingomonadales	Sphingomonadaceae	Sphingorhabdus	0	0	0	0	0	0	0	0	0	0	0	0	0	0	25	0	0	0	4	5	0	6	0	1	0	1	2	2	1	7	3	12	5	7	3	10	18	14	4	9	5	5	3
mic_asv1686	Bacteria	Planctomycetota	Planctomycetes	Pirellulales	Pirellulaceae	Rhodopirellula	0	0	0	0	0	0	0	2	7	1	29	19	22	0	18	3	1	4	1	1	0	0	0	0	0	0	0	0	2	2	1	4	3	2	19	12	14	5	1	0	0	0	0
mic_asv1689	Bacteria	Planctomycetota	Planctomycetes	Pirellulales	Pirellulaceae	Rhodopirellula	0	0	0	0	0	0	4	34	0	20	26	28	62	3	32	5	2	1	0	0	0	0	0	0	0	0	0	0	0	0	2	0	1	0	8	4	10	11	3	0	0	0	0
mic_asv1690	Bacteria	Proteobacteria	Alphaproteobacteria	Rhodospirillales	Magnetospiraceae	Magnetospiraceae uc	0	0	0	0	0	2	5	30	17	5	8	20	25	9	25	3	4	1	1	0	0	0	0	0	0	0	0	5	6	3	7	3	12	11	10	8	7	8	0	0	0	0	0
mic_asv1691	Bacteria	Nitrospinota	Nitrospinia	Nitrospinales	Nitrospinaceae	Nitrospina	1	0	0	0	3	6	2	23	0	0	2	0	0	0	6	9	0	2	0	0	0	0	0	0	0	1	2	2	0	0	1	0	0	0	0	3	1	1	0	1	0	0	0
mic_asv1693	Bacteria	Actinobacteriota	Acidimicrobiia	Actinomarinales	Actinomarinales uc	Actinomarinales uc	0	0	0	0	0	0	9	6	3	7	16	37	28	9	12	4	0	1	0	0	0	0	0	0	0	0	0	0	0	3	2	6	3	13	6	10	21	9	1	0	0	0	0
mic_asv1694	Bacteria	Proteobacteria	Alphaproteobacteria	SAR11	SAR11 Clade II	SAR11 Clade II uc	0	0	1	1	1	0	2	0	0	2	0	0	6	0	11	3	3	0	0	1	0	1	0	2	0	0	1	0	1	1	0	0	0	0	0	0	0	3	1	0	0	0	1
mic_asv1695	Bacteria	Proteobacteria	Alphaproteobacteria	SAR11	SAR11 Clade I	SAR11 Clade Ia	1	0	0	0	2	3	2	38	7	0	24	32	12	9	10	3	6	6	0	0	0	0	0	0	0	0	3	0	1	7	3	10	4	5	12	7	12	13	0	4	1	0	0
mic_asv1697	Bacteria	Marinimicrobia_SAR406	Marinimicrobia_SAR406 uc	Marinimicrobia_SAR406 uc	Marinimicrobia_SAR406 uc	Marinimicrobia_SAR406 uc	0	0	0	0	0	0	0	0	0	0	2	0	9	6	1	0	0	1	2	0	0	0	0	0	0	0	0	0	0	0	3	0	2	3	3	4	2	1	1	1	0	0	0
mic_asv1699	Bacteria	Proteobacteria	Gammaproteobacteria	Thiomicrospirales	Thioglobaceae	SUP05_cluster	0	0	0	0	0	2	0	4	2	7	3	5	0	5	8	3	4	0	0	0	0	0	0	0	0	0	0	0	6	3	3	3	0	16	4	0	4	2	2	0	0	0	0
mic_asv1700	Bacteria	Nitrospinota	Nitrospinia	Nitrospinales	Nitrospinaceae	LS-NOB	0	0	0	0	0	0	5	0	0	0	0	3	0	0	8	0	2	0	1	0	0	0	0	0	0	0	0	0	4	3	0	4	1	0	4	9	4	8	1	0	0	0	0
mic_asv1701	Bacteria	Proteobacteria	Gammaproteobacteria	Steroidobacterales	Woeseiaceae	Woeseia	0	0	0	0	1	2	7	13	2	4	27	19	44	14	19	4	0	1	0	0	0	0	0	0	0	0	0	1	1	0	4	3	6	4	11	10	6	18	0	0	1	0	0
mic_asv1702	Bacteria	Proteobacteria	Alphaproteobacteria	SAR11	SAR11 Clade I	SAR11 Clade Ib	0	0	0	0	0	0	6	2	10	8	15	18	9	14	18	10	8	1	4	0	0	0	0	0	0	0	0	1	7	1	5	1	6	1	3	5	14	9	1	0	0	0	0
mic_asv1703	Bacteria	Proteobacteria	Gammaproteobacteria	OM182	OM182 uc	OM182 uc	33	28	14	12	8	16	10	9	0	0	2	1	2	6	0	0	1	3	2	7	3	4	9	10	7	4	12	12	10	1	1	12	1	0	0	0	2	0	1	3	7	7	1
mic_asv1704	Bacteria	Proteobacteria	Alphaproteobacteria	Defluviicoccales	Defluviicoccales uc	Defluviicoccales uc	2	1	0	4	2	1	0	0	0	0	3	1	0	0	3	1	0	0	0	0	0	0	0	0	1	0	5	12	3	1	0	0	0	5	1	0	3	1	1	0	0	0	0
mic_asv1705	Bacteria	Planctomycetota	028H05-P-BN-P5	028H05-P-BN-P5 uc	028H05-P-BN-P5 uc	028H05-P-BN-P5 uc	0	0	0	0	0	0	7	0	0	0	14	21	34	0	17	2	0	0	0	0	0	0	0	0	0	0	0	1	2	5	9	1	7	0	17	11	13	11	0	0	0	0	0
mic_asv1706	Bacteria	Verrucomicrobiota	Verrucomicrobiae	Arctic97B-4	Arctic97B-4 uc	Arctic97B-4 uc	0	0	0	0	0	2	4	36	0	0	13	5	10	0	6	0	0	0	0	0	0	0	0	0	0	2	0	4	1	1	1	2	5	0	8	2	3	3	0	0	0	0	0
mic_asv1707	Bacteria	Cyanobacteria	Cyanobacteriia	Synechococcales	Cyanobiaceae	Synechococcus	27	4	14	6	3	0	3	0	0	0	0	0	0	0	2	0	3	16	8	7	4	22	9	7	1	1	0	0	0	0	0	0	0	0	0	0	0	1	2	12	0	4	3
mic_asv1708	Bacteria	Proteobacteria	Gammaproteobacteria	Steroidobacterales	Woeseiaceae	Woeseia	0	0	0	0	0	2	6	10	3	4	24	12	32	1	30	6	1	2	1	0	0	0	0	0	0	0	1	0	0	1	1	0	1	4	5	2	9	6	1	0	0	0	0
mic_asv1709	Bacteria	Verrucomicrobiota	Verrucomicrobiae	Arctic97B-4	Arctic97B-4 uc	Arctic97B-4 uc	0	0	0	0	0	0	3	0	0	3	1	13	23	3	1	3	1	0	0	0	0	0	0	0	0	0	0	1	11	7	2	20	8	1	8	12	5	5	3	0	0	0	0
mic_asv1710	Bacteria	Proteobacteria	Alphaproteobacteria	Rhodospirillales	Magnetospiraceae	Magnetospira	11	2	4	0	0	2	2	0	0	0	0	2	1	0	0	2	0	2	0	3	0	6	1	2	1	1	3	5	0	0	0	0	1	0	0	1	2	2	1	2	0	3	4
mic_asv1711	Bacteria	Bacteroidota	Bacteroidia	Flavobacteriales	Flavobacteriaceae	Lutibacter	3	0	0	0	0	0	0	0	0	0	0	0	0	0	0	1	0	2	6	6	1	0	0	0	1	0	0	0	1	0	0	0	3	0	0	0	0	0	4	8	3	20	41
mic_asv1712	Bacteria	Acidobacteriota	Subgroup_21	Subgroup_21 uc	Subgroup_21 uc	Subgroup_21 uc	0	0	0	0	0	0	5	29	0	5	8	20	0	0	12	1	0	0	0	0	0	0	0	0	0	0	0	0	0	1	3	0	1	4	9	7	7	11	1	1	0	0	0
mic_asv1715	Bacteria	Chloroflexi	Dehalococcoidia	SAR202	SAR202 uc	SAR202 uc	0	0	0	0	0	0	0	0	0	5	1	14	2	45	0	0	0	0	0	0	0	0	0	0	0	0	0	0	0	2	2	0	2	2	0	1	6	1	0	0	0	0	0
mic_asv1716	Bacteria	Proteobacteria	Alphaproteobacteria	Caulobacterales	Caulobacteraceae	Caulobacter	0	0	0	0	0	0	0	0	0	0	0	0	0	0	0	0	0	0	0	0	0	0	0	0	0	0	0	0	0	0	0	0	0	0	0	0	0	0	0	0	0	0	0
mic_asv1717	Bacteria	Proteobacteria	Alphaproteobacteria	Rhodospirillales	Magnetospiraceae	Magnetospiraceae uc	0	0	0	0	0	0	0	49	0	4	12	14	13	12	16	14	2	1	1	0	0	0	0	0	0	0	0	1	3	0	6	3	4	3	8	4	5	8	1	1	0	3	0
mic_asv1718	Bacteria	NB1-j	NB1-j uc	NB1-j uc	NB1-j uc	NB1-j uc	0	0	0	0	0	0	6	6	0	15	20	29	29	10	52	3	1	0	0	0	0	0	0	0	0	1	0	1	1	2	1	4	18	20	11	5	19	5	3	0	0	0	0
mic_asv1719	Bacteria	Proteobacteria	Alphaproteobacteria	SAR11	SAR11 uc	SAR11 uc	0	0	0	0	0	1	0	0	0	0	5	1	0	0	4	3	6	0	1	1	1	1	0	0	0	0	0	1	1	6	9	10	2	7	2	3	8	10	1	2	1	0	1
mic_asv1720	Archaea	Crenarchaeota	Nitrososphaeria	Nitrosopumilales	Nitrosopumilaceae	Cand_Nitrosopelagicus	0	1	0	0	3	10	28	38	1	3	19	24	0	3	30	6	0	0	0	0	0	0	0	1	0	2	14	13	9	8	5	0	5	5	15	8	6	12	2	0	0	0	0
mic_asv1721	Bacteria	Proteobacteria	Alphaproteobacteria	Parvibaculales	Parvibaculaceae	Parvibaculum	0	0	0	0	0	0	0	0	0	0	0	0	0	0	0	0	0	0	0	0	0	0	0	0	3	0	0	20	2	6	19	3	0	12	2	0	3	5	0	0	0	2	2
mic_asv1722	Bacteria	Proteobacteria	Gammaproteobacteria	Burkholderiales	Methylophilaceae	OM43	8	0	2	0	4	4	2	1	11	3	7	9	23	10	29	12	14	7	3	7	2	1	1	0	0	2	7	5	3	3	4	0	2	9	1	4	13	9	3	4	4	0	1
mic_asv1723	Bacteria	Proteobacteria	Alphaproteobacteria	Rhodobacterales	Rhodobacteraceae	Octadecabacter	0	0	0	0	0	0	0	0	0	0	0	0	0	2	0	1	0	0	2	0	1	1	0	0	0	0	0	0	0	0	0	0	0	2	0	0	0	0	0	0	0	0	0
mic_asv1725	Bacteria	Marinimicrobia_SAR406	Marinimicrobia_SAR406 uc	Marinimicrobia_SAR406 uc	Marinimicrobia_SAR406 uc	Marinimicrobia_SAR406 uc	3	8	22	10	10	2	2	0	0	0	0	5	0	2	0	0	0	1	1	1	0	9	0	4	4	6	2	2	1	1	1	0	0	1	0	0	0	0	0	0	0	0	0
mic_asv1727	Bacteria	Bacteroidota	Bacteroidia	Flavobacteriales	Flavobacteriaceae	NS3a	2	1	3	3	0	0	0	0	0	0	0	11	0	0	0	0	0	2	5	5	0	0	0	16	0	0	0	0	0	0	0	0	0	0	0	0	0	1	9	15	22	1	34
mic_asv1728	Bacteria	Proteobacteria	Alphaproteobacteria	SAR11	SAR11 Clade I	SAR11 Clade Ia	0	0	0	0	0	0	0	0	0	0	0	0	0	0	0	0	0	0	0	0	0	0	0	0	0	0	0	0	0	0	0	0	0	0	0	0	0	0	0	0	0	0	0
mic_asv1729	Bacteria	Verrucomicrobiota	Verrucomicrobiae	Pedosphaerales	Pedosphaeraceae	SCGC_AAA164-E04	0	0	0	0	0	0	0	0	0	0	1	0	0	3	6	1	0	0	0	0	0	0	0	0	0	0	0	1	1	0	1	2	0	0	1	2	3	0	0	0	0	0	0
mic_asv1730	Bacteria	Proteobacteria	Alphaproteobacteria	Rhodospirillales	AEGEAN-169	AEGEAN-169 uc	0	2	0	0	3	4	9	22	0	9	5	15	5	5	3	1	4	2	1	0	0	0	0	0	0	0	5	7	8	6	5	1	1	8	5	4	9	6	0	2	0	0	0
mic_asv1731	Bacteria	Proteobacteria	Alphaproteobacteria	Rhodobacterales	Rhodobacteraceae	Amylibacter	0	0	0	0	0	0	0	0	0	0	0	0	0	0	0	0	0	0	0	0	0	0	30	17	37	15	10	3	2	1	1	0	0	0	0	0	0	0	4	6	8	1	5
mic_asv1733	Bacteria	Proteobacteria	Alphaproteobacteria	SAR11	SAR11 Clade II	SAR11 Clade II uc	3	3	0	0	0	0	5	0	1	4	5	3	33	14	6	6	5	3	4	1	1	4	0	0	0	0	1	2	4	4	2	4	2	10	5	4	31	17	1	6	2	1	0
mic_asv1734	Bacteria	Verrucomicrobiota	Verrucomicrobiae	Opitutales	Puniceicoccaceae	MB11C04	0	0	0	0	0	0	9	59	0	17	9	66	112	0	26	3	0	1	0	0	0	0	0	0	0	0	0	0	6	6	6	13	11	22	7	5	14	6	0	0	0	0	0
mic_asv1735	Archaea	Crenarchaeota	Nitrososphaeria	Nitrosopumilales	Nitrosopumilaceae	Cand_Nitrosopumilus	0	0	0	0	0	0	0	0	0	0	1	0	0	0	3	2	0	0	0	0	0	0	0	0	0	0	0	0	0	2	0	0	0	0	0	0	2	2	0	1	1	0	0
mic_asv1736	Bacteria	Proteobacteria	Alphaproteobacteria	Thalassobaculales	Nisaeaceae	OM75	0	0	1	0	0	0	0	0	0	0	0	0	7	0	0	0	2	1	0	0	0	0	0	0	0	0	1	0	0	0	0	0	1	0	0	1	1	1	0	0	2	0	0
mic_asv1737	Bacteria	Bacteroidota	Bacteroidia	Flavobacteriales	NS9	NS9 uc	0	0	0	0	0	0	0	0	0	0	0	1	0	0	0	0	0	1	2	2	0	0	0	0	0	0	0	0	0	0	0	0	0	0	0	0	0	0	0	1	0	0	0
mic_asv1738	Bacteria	Bacteroidota	Bacteroidia	Flavobacteriales	Cryomorphaceae	NS10	39	10	5	3	0	0	0	0	0	0	0	0	0	0	0	6	5	2	0	0	0	1	9	4	0	0	0	1	1	1	0	2	2	0	1	0	0	1	9	3	2	0	0
mic_asv1739	Bacteria	Proteobacteria	Gammaproteobacteria	Burkholderiales	Methylophilaceae	OM43	0	1	0	0	0	0	0	0	0	0	3	0	0	0	6	2	3	7	3	3	0	0	0	0	0	0	0	0	0	0	0	0	0	0	0	0	0	2	1	1	2	0	0
mic_asv1741	Bacteria	Proteobacteria	Alphaproteobacteria	SAR11	SAR11 Clade I	SAR11 Clade Ib	0	0	0	0	0	0	2	0	1	0	0	1	1	0	12	0	0	1	0	0	0	0	0	0	0	0	0	1	2	0	2	1	0	0	0	2	1	4	0	0	0	0	0
mic_asv1743	Archaea	Thermoplasmatota	Thermoplasmata	Marine_Group_II	Marine_Group_II uc	Marine_Group_II uc	3	0	0	0	0	0	0	0	0	0	0	0	0	0	0	0	0	4	0	2	0	1	0	0	0	0	0	0	0	0	0	0	0	0	0	0	1	2	0	0	0	0	0
mic_asv1744	Bacteria	Verrucomicrobiota	Verrucomicrobiae	Opitutales	Puniceicoccaceae	Verruc-01	0	0	0	0	0	0	0	1	0	4	6	22	15	8	10	2	0	2	0	0	0	0	0	0	0	0	0	0	3	0	7	3	3	6	7	14	11	4	1	0	1	0	0
mic_asv1745	Bacteria	Proteobacteria	Gammaproteobacteria	Burkholderiales	Comamonadaceae	Curvibacter	0	0	0	0	0	0	0	0	0	0	0	0	0	0	0	0	0	0	0	0	0	0	0	0	0	0	0	0	2	0	0	0	1	0	0	0	0	0	0	0	0	0	0
mic_asv1746	Bacteria	Proteobacteria	Alphaproteobacteria	SAR11	SAR11 Clade II	SAR11 Clade II uc	0	0	0	0	0	0	8	18	0	8	9	18	12	2	27	2	3	3	2	0	0	0	0	0	0	0	1	5	3	3	5	11	5	0	14	8	16	10	1	0	0	0	0
mic_asv1747	Archaea	Crenarchaeota	Nitrososphaeria	Nitrosopumilales	Nitrosopumilaceae	Cand_Nitrosopumilus	0	0	0	0	0	0	6	23	0	12	4	6	37	5	16	0	0	3	1	0	0	0	0	0	0	0	0	2	1	3	2	10	2	0	5	2	15	4	2	0	1	0	0
mic_asv1748	Bacteria	PAUC34f	PAUC34f uc	PAUC34f uc	PAUC34f uc	PAUC34f uc	0	0	0	0	0	0	0	0	0	8	8	7	7	5	0	0	0	0	0	0	0	0	0	0	0	0	0	9	6	1	0	4	0	4	2	1	8	4	0	0	0	0	0
mic_asv1749	Bacteria	Bacteroidota	Bacteroidia	Cytophagales	Cyclobacteriaceae	Marinoscillum	0	0	0	0	0	0	0	0	0	0	0	0	0	0	0	0	0	0	0	0	0	0	0	0	0	0	0	0	0	0	0	4	0	0	0	0	0	0	0	0	0	0	0
mic_asv1750	Bacteria	Bacteroidota	Bacteroidia	Flavobacteriales	Flavobacteriaceae	NS5	0	0	0	0	0	0	0	0	0	0	0	0	0	0	0	0	0	0	0	0	0	0	0	0	0	0	0	0	0	0	0	0	0	0	0	0	0	0	0	0	0	0	0
mic_asv1751	Bacteria	Nitrospinota	Nitrospinia	Nitrospinales	Nitrospinaceae	LS-NOB	0	0	2	1	1	7	1	43	7	7	28	32	12	1	53	12	0	2	1	0	0	0	0	0	0	1	4	7	0	1	0	0	3	11	10	2	18	7	3	0	0	0	0
mic_asv1752	Bacteria	Proteobacteria	Alphaproteobacteria	SAR11	SAR11 uc	SAR11 uc	0	0	0	0	0	5	8	2	4	2	24	16	0	3	43	7	4	2	6	1	0	0	0	0	0	1	4	5	7	3	9	5	5	11	24	5	13	21	2	2	2	0	0
mic_asv1753	Bacteria	Proteobacteria	Gammaproteobacteria	Oceanospirillales	Nitrincolaceae	Nitrincolaceae uc	0	0	0	0	0	0	0	0	0	0	0	0	0	0	0	0	1	0	0	48	0	3	0	0	0	0	0	0	0	0	0	0	2	0	0	1	0	4	1	0	0	0	0
mic_asv1754	Bacteria	Bacteroidota	Bacteroidia	Flavobacteriales	NS9	NS9 uc	0	0	0	0	0	0	0	0	0	0	0	0	0	0	0	0	0	0	0	0	0	0	0	0	0	0	0	0	0	0	0	0	0	0	0	0	0	0	0	2	2	0	1
mic_asv1755	Bacteria	Proteobacteria	Gammaproteobacteria	Oceanospirillales	Pseudohongiellaceae	Pseudohongiella	0	0	0	0	0	0	0	0	0	0	0	0	0	0	0	0	0	0	0	0	0	0	0	0	0	0	0	0	0	0	0	0	0	0	0	0	0	0	0	0	0	0	0
mic_asv1756	Bacteria	Marinimicrobia_SAR406	Marinimicrobia_SAR406 uc	Marinimicrobia_SAR406 uc	Marinimicrobia_SAR406 uc	Marinimicrobia_SAR406 uc	0	0	0	0	0	0	0	1	0	5	2	1	0	2	7	0	4	0	0	0	0	0	0	0	0	0	1	0	0	2	3	2	3	7	7	9	12	4	9	9	0	0	0
mic_asv1757	Bacteria	Proteobacteria	Gammaproteobacteria	HgCo23	HgCo23 uc	HgCo23 uc	0	1	1	0	0	5	15	26	4	14	23	39	33	1	49	7	1	5	2	0	0	0	0	0	0	0	1	3	4	1	1	3	11	10	7	9	10	4	5	6	0	0	1
mic_asv1759	Bacteria	Acidobacteriota	Vicinamibacteria	Vicinamibacterales	Vicinamibacterales uc	Vicinamibacterales uc	0	0	0	0	0	0	2	24	2	19	27	23	0	3	5	3	0	0	0	0	0	0	0	0	0	0	0	1	3	0	5	0	7	10	6	9	4	0	0	0	0	0	0
mic_asv1760	Bacteria	Proteobacteria	Alphaproteobacteria	SAR11	SAR11 Clade I	SAR11 Clade Ia	0	0	0	0	0	0	0	0	0	0	0	0	0	0	0	0	0	0	0	0	0	0	0	0	0	0	0	0	0	0	0	0	0	0	0	0	0	0	0	0	0	0	0
mic_asv1761	Bacteria	Bacteroidota	Bacteroidia	Flavobacteriales	Crocinitomicaceae	Crocinitomicaceae uc	7	0	12	7	0	3	0	0	0	0	0	0	0	0	0	0	0	0	2	17	3	75	7	6	10	0	1	0	1	0	0	0	0	0	0	0	0	1	0	0	0	0	7
mic_asv1763	Bacteria	Proteobacteria	Alphaproteobacteria	Rhodobacterales	Rhodobacteraceae	Yoonia-Loktanella	0	0	0	0	0	0	0	0	0	0	1	0	0	0	4	0	0	0	0	0	0	0	0	1	1	0	2	3	26	11	6	11	9	0	1	13	18	17	5	3	4	2	2
mic_asv1764	Bacteria	SAR324	SAR324 uc	SAR324 uc	SAR324 uc	SAR324 uc	0	0	0	0	0	0	0	0	0	0	0	1	0	0	0	1	0	0	0	0	0	0	0	0	0	0	0	3	1	0	0	0	2	1	2	2	11	3	2	0	0	0	0
mic_asv1765	Bacteria	Proteobacteria	Gammaproteobacteria	HOC36	HOC36 uc	HOC36 uc	0	0	1	0	2	19	19	25	15	23	24	14	22	2	46	0	0	2	0	0	0	0	0	1	0	3	8	14	11	5	0	2	17	7	14	3	11	1	0	0	0	0	0
mic_asv1766	Bacteria	Proteobacteria	Alphaproteobacteria	Rhodospirillales	AEGEAN-169	AEGEAN-169 uc	0	0	0	0	2	7	24	15	6	11	7	29	0	9	18	1	1	0	1	0	0	0	0	0	0	2	4	6	8	1	4	0	6	2	9	4	3	4	0	0	0	0	0
mic_asv1767	Bacteria	Proteobacteria	Alphaproteobacteria	SAR11	SAR11 Clade I	SAR11 Clade Ia	0	0	0	0	1	0	5	4	0	2	7	8	3	3	4	3	1	2	1	0	0	0	0	0	0	1	1	1	1	2	4	3	2	4	5	2	7	0	3	2	0	0	0
mic_asv1768	Archaea	Thermoplasmatota	Thermoplasmata	Marine_Group_II	Marine_Group_II uc	Marine_Group_II uc	0	0	0	0	0	0	2	0	4	2	0	3	0	45	7	0	0	0	0	0	0	0	0	0	0	0	2	0	4	7	7	1	5	4	1	3	11	8	0	0	0	0	0
mic_asv1769	Archaea	Thermoplasmatota	Thermoplasmata	Marine_Group_II	Marine_Group_II uc	Marine_Group_II uc	40	5	0	1	0	0	2	0	0	0	0	0	0	4	1	0	0	0	0	2	0	3	0	0	0	0	0	0	0	0	1	0	0	0	0	0	0	0	0	0	0	0	0
mic_asv1770	Bacteria	Proteobacteria	Alphaproteobacteria	Thalassobaculales	Nisaeaceae	OM75	2	3	3	2	1	14	2	7	2	10	14	37	84	2	40	5	5	4	2	1	0	1	1	3	2	1	9	6	2	5	1	0	6	8	14	4	10	9	1	2	0	0	0
mic_asv1771	Bacteria	Bacteroidota	Bacteroidia	Flavobacteriales	Crocinitomicaceae	Crocinitomix	131	65	28	7	2	1	0	0	0	0	2	0	0	0	0	0	0	0	0	0	0	0	6	4	5	0	0	0	0	0	0	0	1	0	0	0	0	0	0	2	1	1	0
mic_asv1772	Bacteria	Proteobacteria	Alphaproteobacteria	SAR11	SAR11 Clade II	SAR11 Clade II uc	1	1	0	0	5	3	10	9	2	8	15	28	17	6	6	5	4	4	6	2	0	1	0	0	0	2	3	13	3	5	6	9	10	14	13	6	18	9	3	3	0	2	0
mic_asv1773	Bacteria	Nitrospinota	Nitrospinia	Nitrospinales	Nitrospinaceae	Nitrospina	0	0	0	0	0	0	0	0	0	0	1	0	0	11	2	5	0	2	0	0	0	0	0	0	0	0	0	0	0	0	0	6	0	1	2	1	5	7	1	1	0	0	0
mic_asv1774	Bacteria	Bacteroidota	Bacteroidia	Flavobacteriales	Flavobacteriaceae	Aquibacter	0	0	0	0	1	0	0	0	0	0	0	5	0	0	6	9	18	2	2	1	1	5	0	0	1	1	0	4	6	5	10	4	11	0	4	1	11	2	0	4	4	3	0
mic_asv1775	Bacteria	Proteobacteria	Alphaproteobacteria	SAR11	SAR11 Clade II	SAR11 Clade II uc	0	0	0	0	0	0	2	1	5	0	11	11	7	16	25	7	1	3	1	1	0	0	0	0	0	0	0	4	1	2	12	3	3	5	5	3	11	18	2	5	0	1	2
mic_asv1776	Bacteria	Proteobacteria	Alphaproteobacteria	Rhizobiales	Beijerinckiaceae	Methylobacterium-Methylorubrum	0	0	0	0	0	0	0	0	0	0	0	0	20	0	0	0	0	0	0	0	0	0	0	0	0	0	0	0	0	0	0	0	0	0	0	0	0	0	0	0	0	0	0
mic_asv1777	Bacteria	Proteobacteria	Gammaproteobacteria	Cellvibrionales	Halieaceae	Halioglobus	0	0	40	33	66	11	15	10	0	1	2	9	0	0	0	2	2	1	1	1	0	0	0	0	2	4	3	5	7	10	12	4	1	9	7	7	13	7	4	3	5	4	0
mic_asv1778	Bacteria	Nitrospinota	Nitrospinia	Nitrospinales	Nitrospinaceae	LS-NOB	0	1	1	0	3	4	5	0	0	1	1	9	0	0	5	1	0	1	0	0	0	0	0	0	0	3	3	7	6	6	6	7	3	2	6	4	2	7	1	3	0	0	0
mic_asv1779	Bacteria	Proteobacteria	Alphaproteobacteria	SAR11	SAR11 Clade I	SAR11 Clade Ia	1	0	2	1	4	3	0	8	0	3	5	2	2	10	14	4	7	6	6	4	3	0	1	1	0	2	3	1	3	2	5	1	3	0	9	10	7	7	0	5	3	3	2
mic_asv1780	Bacteria	Proteobacteria	Alphaproteobacteria	SAR11	SAR11 Clade II	SAR11 Clade II uc	0	0	0	0	0	0	1	0	0	6	9	22	7	6	16	4	3	1	1	0	0	0	0	0	0	0	0	3	0	0	2	8	0	2	5	4	6	6	0	0	2	1	0
mic_asv1781	Bacteria	Marinimicrobia_SAR406	Marinimicrobia_SAR406 uc	Marinimicrobia_SAR406 uc	Marinimicrobia_SAR406 uc	Marinimicrobia_SAR406 uc	0	0	0	0	0	0	0	0	0	1	2	0	0	6	6	0	0	0	0	0	0	0	0	0	0	0	0	0	0	1	5	0	0	0	0	2	2	1	0	0	0	0	0
mic_asv1782	Bacteria	Verrucomicrobiota	Verrucomicrobiae	Arctic97B-4	Arctic97B-4 uc	Arctic97B-4 uc	0	0	0	0	0	0	5	0	0	4	15	8	18	4	8	3	2	0	1	0	0	0	0	0	0	0	0	1	11	4	8	3	6	14	13	7	15	7	3	0	0	0	1
mic_asv1783	Bacteria	Chloroflexi	JG30-KF-CM66	JG30-KF-CM66 uc	JG30-KF-CM66 uc	JG30-KF-CM66 uc	0	0	0	0	0	0	4	0	0	9	5	4	5	17	7	1	0	1	0	0	0	0	0	0	0	0	0	0	3	6	7	14	3	14	12	10	13	16	2	0	0	0	0
mic_asv1784	Bacteria	Proteobacteria	Gammaproteobacteria	SAR86	SAR86 uc	SAR86 uc	1	0	0	0	0	0	0	1	0	0	0	0	0	0	8	2	1	2	0	0	0	0	0	0	0	0	0	1	0	0	0	0	2	2	0	1	0	1	3	0	0	0	0
mic_asv1785	Bacteria	Nitrospinota	Nitrospinia	Nitrospinales	Nitrospinaceae	Nitrospina	1	0	0	0	3	0	0	0	0	0	2	0	0	0	2	0	2	2	0	0	0	0	0	0	0	0	0	1	3	0	1	0	0	2	3	2	3	6	1	0	0	0	0
mic_asv1787	Bacteria	Proteobacteria	Alphaproteobacteria	Puniceispirillales	SAR116	Cand_Puniceispirillum	1	1	5	5	3	4	1	0	0	0	3	2	0	0	0	0	0	0	0	1	0	0	5	2	3	9	21	8	6	0	1	0	3	0	2	1	2	1	0	0	0	0	0
mic_asv1788	Bacteria	Proteobacteria	Alphaproteobacteria	Alphaproteobacteria uc	Alphaproteobacteria uc	Alphaproteobacteria uc	0	0	0	0	0	0	1	0	7	12	2	36	2	8	13	0	2	0	0	0	0	0	0	0	0	0	0	0	1	2	2	8	2	0	4	5	4	4	1	0	0	0	0
mic_asv1789	Bacteria	Proteobacteria	Alphaproteobacteria	Rhodobacterales	Rhodobacteraceae	Amylibacter	0	0	0	0	0	0	0	0	0	0	0	0	0	0	2	0	1	0	3	0	0	0	0	0	0	0	1	3	2	1	2	3	2	4	0	0	4	0	0	2	2	2	2
mic_asv1790	Bacteria	Proteobacteria	Alphaproteobacteria	Puniceispirillales	SAR116	SAR116 uc	27	48	32	12	21	6	2	0	0	2	7	0	0	5	0	1	0	2	0	6	2	1	0	0	0	0	0	0	0	0	0	0	0	0	0	0	0	0	0	0	0	0	0
mic_asv1791	Bacteria	Proteobacteria	Alphaproteobacteria	Rhodobacterales	Rhodobacteraceae	Rhodobacteraceae uc	0	0	0	0	0	0	0	0	0	0	0	0	0	0	0	0	0	0	0	0	0	0	0	0	0	0	0	0	0	0	0	0	0	0	0	0	0	0	0	0	0	0	0
mic_asv1794	Bacteria	Marinimicrobia_SAR406	Marinimicrobia_SAR406 uc	Marinimicrobia_SAR406 uc	Marinimicrobia_SAR406 uc	Marinimicrobia_SAR406 uc	0	0	0	0	0	0	0	0	0	0	1	1	0	8	17	0	0	0	0	0	0	0	0	0	0	0	0	0	5	3	6	6	2	1	3	3	2	0	0	0	0	0	0
mic_asv1795	Bacteria	Proteobacteria	Gammaproteobacteria	Cellvibrionales	Spongiibacteraceae	BD1-7	0	1	7	2	32	11	4	7	0	0	0	0	0	0	2	0	4	2	1	2	2	0	0	0	0	5	0	7	0	0	0	0	0	0	0	0	2	2	0	1	0	1	0
mic_asv1796	Bacteria	Proteobacteria	Alphaproteobacteria	Rhodospirillales	AEGEAN-169	AEGEAN-169 uc	1	0	1	0	7	5	9	14	0	10	4	2	10	0	1	3	5	6	4	1	2	2	2	2	3	4	7	7	5	3	2	4	3	0	1	2	4	3	0	1	1	0	0
mic_asv1797	Bacteria	Bacteroidota	Bacteroidia	Cytophagales	Cyclobacteriaceae	Cyclobacteriaceae uc	0	0	0	0	0	0	0	0	0	0	0	0	0	0	0	0	3	6	1	2	0	0	0	0	0	0	0	2	0	1	1	2	0	0	1	0	0	1	5	2	3	4	0
mic_asv1799	Bacteria	Proteobacteria	Gammaproteobacteria	Gammaproteobacteria uc	Gammaproteobacteria uc	Gammaproteobacteria uc	0	0	0	0	0	0	0	0	1	0	0	1	2	0	2	0	0	0	0	0	0	0	0	0	0	0	0	0	3	2	1	2	0	0	1	5	2	0	0	0	0	0	0
mic_asv1800	Bacteria	Fibrobacterota	Fibrobacteria	Fibrobacterales	Fibrobacterales uc	Fibrobacterales uc	1	1	1	1	3	0	0	0	0	0	0	0	0	0	0	0	0	0	0	1	9	1	0	1	0	0	0	0	0	0	1	0	1	0	0	0	0	0	0	0	0	0	1
mic_asv1802	Bacteria	Proteobacteria	Gammaproteobacteria	SAR86	SAR86 uc	SAR86 uc	6	3	3	4	1	1	5	4	0	0	3	0	0	0	0	0	2	2	0	0	0	0	1	1	0	2	7	7	0	1	0	0	3	0	0	0	0	1	0	1	0	0	0
mic_asv1803	Bacteria	Proteobacteria	Alphaproteobacteria	Rhodospirillales	AEGEAN-169	AEGEAN-169 uc	2	1	0	0	1	4	8	10	7	4	2	12	19	4	21	1	4	10	8	2	0	0	0	3	0	6	4	8	0	0	0	1	1	0	2	3	4	4	2	0	0	0	0
mic_asv1804	Bacteria	Proteobacteria	Alphaproteobacteria	Defluviicoccales	Defluviicoccales uc	Defluviicoccales uc	0	0	0	0	0	0	0	14	0	0	3	0	2	0	0	0	0	0	0	0	0	0	0	0	0	0	0	0	0	0	1	16	0	0	1	7	2	2	0	0	0	0	0
mic_asv1805	Bacteria	Proteobacteria	Alphaproteobacteria	SAR11	SAR11 Clade II	SAR11 Clade II uc	1	0	0	1	1	3	5	3	0	7	10	17	2	0	14	6	1	1	1	1	1	1	0	0	0	0	4	11	3	1	10	1	3	4	5	8	11	7	4	6	0	3	2
mic_asv1806	Bacteria	Proteobacteria	Gammaproteobacteria	Oceanospirillales	Saccharospirillaceae	Oleispira	0	0	0	0	0	0	0	0	0	0	0	0	0	0	0	1	0	0	0	1	0	0	0	0	0	0	0	0	0	0	0	0	0	0	0	0	0	0	0	0	1	0	0
mic_asv1807	Bacteria	Proteobacteria	Gammaproteobacteria	Burkholderiales	Methylophilaceae	OM43	10	27	17	6	9	5	3	0	0	0	12	19	21	4	37	13	15	25	7	16	11	4	15	12	7	8	0	5	0	1	0	0	3	0	10	4	10	4	4	8	11	1	3
mic_asv1808	Bacteria	Proteobacteria	Alphaproteobacteria	SAR11	SAR11 Clade II	SAR11 Clade II uc	0	0	0	0	0	0	0	0	0	0	0	0	0	0	1	0	0	0	0	0	0	0	0	0	1	0	0	0	0	3	2	0	0	3	0	1	0	1	1	0	0	0	0
mic_asv1809	Bacteria	Verrucomicrobiota	Lentisphaeria	Victivallales	Arctic95B-14	Arctic95B-14 uc	0	0	0	0	0	0	0	0	0	0	0	0	0	0	0	0	0	0	0	0	0	0	0	0	0	0	0	0	0	0	0	0	0	0	0	0	0	0	0	0	0	0	0
mic_asv1810	Bacteria	Marinimicrobia_SAR406	Marinimicrobia_SAR406 uc	Marinimicrobia_SAR406 uc	Marinimicrobia_SAR406 uc	Marinimicrobia_SAR406 uc	0	0	0	0	0	0	0	0	1	0	12	2	0	0	9	0	0	1	0	0	0	0	0	0	0	0	0	0	0	3	1	0	1	0	3	8	0	1	0	2	0	0	0
mic_asv1811	Bacteria	Bacteroidota	Bacteroidia	Flavobacteriales	Flavobacteriaceae	Winogradskyella	0	0	12	4	9	1	0	0	0	0	0	1	1	0	4	3	6	4	4	1	0	0	0	1	0	0	1	1	0	0	1	1	0	0	1	4	6	1	6	5	2	2	0
mic_asv1812	Bacteria	Proteobacteria	Alphaproteobacteria	SAR11	SAR11 uc	SAR11 uc	0	0	0	0	0	0	0	0	0	0	0	0	0	0	0	0	0	0	0	0	0	0	0	0	0	0	0	0	0	0	0	0	0	0	0	0	0	0	0	0	0	0	0
mic_asv1813	Bacteria	Proteobacteria	Alphaproteobacteria	Defluviicoccales	Defluviicoccales uc	Defluviicoccales uc	1	0	0	0	3	7	5	60	7	24	34	26	5	7	32	13	4	9	3	0	0	0	0	1	0	0	0	2	2	5	2	1	4	0	12	4	16	5	0	0	0	0	0
mic_asv1814	Bacteria	Acidobacteriota	Vicinamibacteria	Vicinamibacterales	Vicinamibacterales uc	Vicinamibacterales uc	0	0	0	0	0	1	4	50	7	27	34	74	17	17	48	1	0	0	0	0	0	0	0	0	0	0	0	1	0	1	3	10	3	9	16	3	12	2	0	0	0	0	0
mic_asv1816	Bacteria	Proteobacteria	Alphaproteobacteria	Rhizobiales	Rhizobiaceae	Lentilitoribacter	0	0	0	0	0	3	0	0	0	0	0	0	0	0	1	0	0	0	6	1	0	0	1	2	1	0	2	4	3	5	20	15	9	19	3	8	20	10	2	4	5	3	2
mic_asv1817	Bacteria	Planctomycetota	OM190	OM190 uc	OM190 uc	OM190 uc	0	0	0	0	0	0	1	8	2	10	11	6	8	2	15	0	0	0	0	0	0	0	0	0	0	0	0	0	2	1	2	14	5	5	4	1	9	2	1	0	0	0	0
mic_asv1818	Bacteria	Proteobacteria	Alphaproteobacteria	SAR11	SAR11 Clade I	SAR11 Clade Ib	0	0	0	0	0	0	3	2	0	0	7	3	35	8	0	1	2	0	1	0	0	0	0	0	0	0	1	3	6	6	2	2	5	3	2	6	8	2	1	1	1	0	0
mic_asv1819	Bacteria	Proteobacteria	Alphaproteobacteria	Rhizobiales	Rhizobiaceae	Lentilitoribacter	0	0	0	0	0	0	0	0	0	0	0	0	0	0	0	0	0	0	4	0	0	0	0	0	0	0	0	2	0	0	0	0	0	0	0	0	0	2	0	0	0	0	0
mic_asv1820	Bacteria	Bacteroidota	Bacteroidia	Flavobacteriales	NS9	NS9 uc	2	0	4	1	1	12	15	1	0	0	2	0	0	0	0	0	7	26	6	16	42	0	0	0	0	2	2	0	0	1	0	0	0	0	0	2	3	0	4	17	4	11	32
mic_asv1821	Bacteria	Proteobacteria	Alphaproteobacteria	SAR11	SAR11 Clade I	SAR11 Clade Ib	0	0	1	0	0	0	2	3	0	11	13	3	0	12	26	10	4	25	15	2	1	10	1	1	0	1	1	10	6	4	8	3	0	5	6	0	7	5	2	6	1	2	1
mic_asv1822	Bacteria	Proteobacteria	Alphaproteobacteria	Rhodospirillales	Magnetospiraceae	Magnetospira	0	2	3	2	2	2	0	2	0	6	7	10	0	10	44	9	11	17	7	6	0	3	0	1	0	2	2	5	2	3	3	8	4	1	9	2	9	12	3	0	1	0	1
mic_asv1825	Bacteria	Proteobacteria	Gammaproteobacteria	Thiomicrospirales	Thioglobaceae	SUP05_cluster	0	0	0	0	0	0	0	0	0	0	0	0	0	0	0	0	0	0	0	0	0	0	0	0	0	0	0	0	0	0	0	0	0	0	0	0	0	0	0	0	0	0	0
mic_asv1826	Bacteria	Bacteroidota	Bacteroidia	Flavobacteriales	NS9	NS9 uc	0	0	0	0	0	0	2	0	0	1	5	3	2	9	19	5	1	0	0	0	0	0	0	0	0	0	0	3	3	4	10	13	5	2	5	7	19	5	3	2	1	0	0
mic_asv1827	Bacteria	Acidobacteriota	Vicinamibacteria	Vicinamibacterales	Vicinamibacterales uc	Vicinamibacterales uc	0	0	0	0	0	0	3	0	0	2	4	6	22	0	0	1	0	0	1	0	0	0	0	0	0	0	0	1	0	0	0	0	0	2	4	2	7	7	0	0	0	0	0
mic_asv1828	Bacteria	Planctomycetota	Pla3_lineage	Pla3_lineage uc	Pla3_lineage uc	Pla3_lineage uc	0	0	0	0	0	0	1	0	0	0	9	4	0	3	23	4	0	0	0	0	0	0	0	0	0	0	0	1	0	3	2	0	5	11	11	14	18	17	2	3	0	0	0
mic_asv1830	Bacteria	Proteobacteria	Alphaproteobacteria	SAR11	SAR11 Clade II	SAR11 Clade II uc	0	0	0	0	2	3	5	7	0	3	4	5	11	5	16	3	5	5	0	0	0	0	0	0	0	0	0	2	2	2	5	4	2	12	5	1	4	7	2	2	0	0	1
mic_asv1832	Bacteria	Chloroflexi	Dehalococcoidia	SAR202	SAR202 uc	SAR202 uc	0	0	0	0	0	0	0	14	0	1	5	16	37	14	12	0	0	0	0	0	0	0	0	0	0	0	0	0	1	7	6	2	4	7	5	4	14	7	0	0	0	0	0
mic_asv1834	Bacteria	Marinimicrobia_SAR406	Marinimicrobia_SAR406 uc	Marinimicrobia_SAR406 uc	Marinimicrobia_SAR406 uc	Marinimicrobia_SAR406 uc	0	0	0	0	2	2	0	0	0	0	0	0	0	2	0	0	0	0	0	0	0	0	0	8	0	8	0	1	2	2	0	0	0	0	4	0	0	0	0	0	0	0	0
mic_asv1835	Bacteria	Proteobacteria	Alphaproteobacteria	Rickettsiales	Mitochondria	Mitochondria uc	0	0	0	0	0	0	0	0	0	0	0	0	0	0	0	0	0	0	0	0	0	0	0	0	0	0	0	0	0	0	0	0	0	0	0	0	0	0	0	0	0	0	0
mic_asv1837	Bacteria	Proteobacteria	Gammaproteobacteria	Ga0077536	Ga0077536 uc	Ga0077536 uc	0	0	0	0	0	0	0	32	1	15	12	15	0	0	16	2	1	0	0	0	0	0	0	0	0	0	0	0	1	3	3	4	5	15	2	7	6	1	2	0	0	0	0
mic_asv1838	Bacteria	Bacteroidota	Bacteroidia	Cytophagales	Cyclobacteriaceae	Cyclobacteriaceae uc	0	16	8	4	0	0	0	0	0	0	0	0	0	0	0	0	0	0	0	12	15	2	0	0	0	0	0	0	0	0	0	0	0	0	0	0	0	0	0	0	0	0	0
mic_asv1839	Bacteria	Proteobacteria	Alphaproteobacteria	Rhizobiales	Xanthobacteraceae	Bradyrhizobium	0	0	1	1	0	1	1	7	0	0	2	0	0	1	9	0	0	0	0	1	0	0	0	0	0	0	0	1	0	0	0	0	0	0	0	4	0	2	0	0	0	0	0
mic_asv1842	Bacteria	Proteobacteria	Gammaproteobacteria	Gammaproteobacteria uc	Gammaproteobacteria uc	Gammaproteobacteria uc	0	0	0	0	0	2	4	13	2	2	7	33	15	2	35	3	2	1	0	0	0	0	0	0	0	0	0	1	3	0	1	13	1	16	8	3	19	6	2	1	0	0	0
mic_asv1843	Bacteria	Proteobacteria	Alphaproteobacteria	Rhodospirillales	AEGEAN-169	AEGEAN-169 uc	0	0	0	0	9	7	24	50	2	16	7	21	60	4	20	1	3	2	0	0	0	0	0	0	0	1	14	12	7	0	4	1	7	5	18	2	5	1	0	0	0	0	0
mic_asv1844	Bacteria	Proteobacteria	Alphaproteobacteria	Rhodospirillales	Magnetospiraceae	Magnetospiraceae uc	3	3	4	1	3	4	0	4	0	6	7	3	0	4	20	2	2	8	1	1	0	4	0	0	0	0	8	6	5	4	2	2	5	5	3	1	1	4	1	1	0	0	0
mic_asv1845	Bacteria	Nitrospinota	Nitrospinia	Nitrospinales	Nitrospinaceae	LS-NOB	2	0	0	0	1	1	14	2	0	2	6	4	1	0	0	1	0	2	3	0	0	0	0	2	0	6	5	7	7	7	9	5	0	17	2	5	6	7	1	2	0	0	0
mic_asv1847	Bacteria	Proteobacteria	Alphaproteobacteria	SAR11	SAR11 Clade I	SAR11 Clade Ia	10	37	43	11	38	8	18	17	2	0	3	15	0	0	0	2	3	7	2	8	3	7	3	2	0	12	2	7	4	1	0	0	0	0	1	4	0	1	2	2	1	4	2
mic_asv1849	Bacteria	Proteobacteria	Alphaproteobacteria	AT-s3-44	AT-s3-44 uc	AT-s3-44 uc	0	0	0	0	1	4	12	2	6	4	6	13	0	14	17	4	3	3	2	0	0	1	0	0	0	1	3	10	5	3	5	5	1	13	5	6	6	4	0	0	2	0	0
mic_asv1851	Bacteria	Actinobacteriota	Actinobacteria	Micrococcales	Microbacteriaceae	Galbitalea	0	0	0	0	0	0	0	0	0	0	0	0	0	0	0	0	0	0	0	0	0	0	0	0	0	0	0	0	1	0	3	1	2	0	0	3	5	20	0	0	1	0	0
mic_asv1854	Bacteria	PAUC34f	PAUC34f uc	PAUC34f uc	PAUC34f uc	PAUC34f uc	0	0	0	0	0	1	4	2	0	7	7	3	4	17	2	0	0	0	0	0	0	0	0	0	0	0	0	0	0	2	5	8	2	4	4	2	5	2	0	0	0	1	0
mic_asv1855	Bacteria	Proteobacteria	Alphaproteobacteria	SAR11	SAR11 Clade II	SAR11 Clade II uc	0	0	0	0	0	0	0	0	0	0	0	0	0	0	0	0	0	0	0	0	0	0	0	0	0	4	1	9	2	4	5	3	4	21	7	7	11	17	4	3	0	2	2
mic_asv1856	Bacteria	Proteobacteria	Alphaproteobacteria	Rhizobiales	Beijerinckiaceae	Methylobacterium-Methylorubrum	0	0	0	0	1	1	0	0	0	0	1	1	17	0	0	0	0	0	0	0	0	0	0	0	0	0	0	0	0	0	0	0	0	0	0	0	0	0	0	0	0	0	0
mic_asv1857	Bacteria	Proteobacteria	Alphaproteobacteria	Rhodobacterales	Rhodobacteraceae	Ascidiaceihabitans	92	193	92	19	9	9	3	10	3	5	7	16	21	5	16	4	6	3	1	9	27	19	0	0	0	0	0	0	0	0	0	0	0	0	0	0	0	0	0	0	0	0	0
mic_asv1858	Bacteria	Planctomycetota	OM190	OM190 uc	OM190 uc	OM190 uc	0	0	0	0	0	0	0	0	0	0	7	5	0	4	28	3	1	0	1	0	0	0	0	0	0	1	0	0	3	3	2	0	0	0	7	6	3	9	4	1	0	0	1
mic_asv1859	Bacteria	Proteobacteria	Gammaproteobacteria	Cellvibrionales	Spongiibacteraceae	BD1-7	0	0	0	0	0	0	0	0	0	0	0	0	0	0	0	0	0	1	1	23	11	7	0	0	0	0	0	0	0	0	0	0	0	0	1	0	0	1	0	1	0	1	0
mic_asv1860	Bacteria	Proteobacteria	Gammaproteobacteria	UBA10353	UBA10353 uc	UBA10353 uc	0	0	0	0	0	0	16	25	2	6	14	28	30	3	17	0	0	0	0	0	0	0	0	0	0	0	1	1	2	7	7	1	6	7	11	3	5	5	1	0	0	0	0
mic_asv1861	Bacteria	Proteobacteria	Alphaproteobacteria	Caulobacterales	Hyphomonadaceae	Algimonas	0	0	0	0	0	0	0	0	0	0	0	0	0	0	0	0	0	0	0	0	0	0	0	0	0	0	0	0	0	0	0	0	0	0	0	0	0	0	0	0	0	0	0
mic_asv1863	Bacteria	Proteobacteria	Gammaproteobacteria	Thiomicrospirales	Thioglobaceae	SUP05_cluster	0	0	0	0	1	2	10	0	0	1	2	12	0	0	16	0	0	0	1	0	0	0	0	0	0	2	2	1	1	4	4	2	2	0	3	2	2	1	1	0	0	0	0
mic_asv1864	Bacteria	Marinimicrobia_SAR406	Marinimicrobia_SAR406 uc	Marinimicrobia_SAR406 uc	Marinimicrobia_SAR406 uc	Marinimicrobia_SAR406 uc	0	0	0	0	0	1	0	0	0	0	0	0	0	0	0	1	0	0	0	0	0	0	0	0	0	0	0	0	0	0	3	2	0	0	0	8	9	1	0	0	0	0	0
mic_asv1865	Bacteria	Bacteroidota	Bacteroidia	Flavobacteriales	NS7	NS7 uc	0	0	0	0	0	2	0	12	0	7	4	9	42	9	2	0	3	1	0	0	0	0	0	0	0	0	1	0	0	3	4	3	1	6	10	9	13	7	1	0	0	0	0
mic_asv1866	Bacteria	Planctomycetota	OM190	OM190 uc	OM190 uc	OM190 uc	0	0	0	0	0	0	0	0	4	1	15	5	34	7	24	4	2	0	0	0	0	0	0	0	0	0	1	0	0	3	0	1	1	11	13	5	7	10	5	2	0	1	0
mic_asv1867	Bacteria	Bacteroidota	Bacteroidia	Sphingobacteriales	Lentimicrobiaceae	Lentimicrobiaceae uc	0	0	0	0	0	0	0	0	0	20	13	28	8	8	33	2	0	0	0	0	0	0	0	0	0	0	0	0	0	2	5	10	8	10	7	6	10	8	1	0	0	0	0
mic_asv1868	Bacteria	Proteobacteria	Alphaproteobacteria	SAR11	SAR11 Clade II	SAR11 Clade II uc	0	0	0	0	0	0	6	0	0	0	3	0	21	1	7	3	2	0	2	0	0	0	0	0	0	0	0	0	0	2	5	4	5	3	7	2	7	8	2	1	0	0	0
mic_asv1869	Bacteria	Gemmatimonadota	BD2-11	BD2-11 uc	BD2-11 uc	BD2-11 uc	0	0	0	0	0	0	1	0	0	0	2	1	1	0	1	1	0	0	0	0	0	0	0	0	0	0	0	0	1	2	7	0	1	1	3	2	15	2	0	0	0	0	0
mic_asv1870	Bacteria	Proteobacteria	Gammaproteobacteria	Burkholderiales	Methylophilaceae	OM43	6	3	0	1	0	0	0	0	0	0	0	0	2	0	2	0	0	0	1	0	1	0	0	0	0	0	0	1	0	0	0	0	0	0	0	1	0	0	2	1	1	0	3
mic_asv1871	Bacteria	Verrucomicrobiota	Verrucomicrobiae	Opitutales	Puniceicoccaceae	Puniceicoccaceae uc	0	0	0	0	0	0	0	1	0	2	0	0	1	0	0	0	0	0	0	0	0	0	1	0	0	0	0	0	2	2	3	17	1	0	5	4	3	2	2	0	0	0	0
mic_asv1872	Archaea	Crenarchaeota	Nitrososphaeria	Nitrosopumilales	Nitrosopumilaceae	Nitrosopumilaceae uc	0	0	0	0	0	0	0	0	0	0	1	7	0	0	2	2	0	0	0	0	0	0	0	0	0	0	0	0	1	1	4	0	1	0	5	3	2	4	1	0	0	0	0
mic_asv1873	Bacteria	Proteobacteria	Gammaproteobacteria	UBA10353	UBA10353 uc	UBA10353 uc	0	0	0	0	0	1	15	9	5	4	19	18	1	1	7	0	0	0	0	0	0	0	0	0	0	0	0	1	6	3	4	1	1	15	5	4	6	3	0	0	0	0	0
mic_asv1874	Bacteria	Proteobacteria	Alphaproteobacteria	SAR11	SAR11 Clade I	SAR11 Clade Ia	2	4	9	2	7	4	9	26	4	2	1	3	28	0	14	10	18	16	11	8	4	12	2	1	1	1	3	1	0	1	1	0	1	0	9	1	4	3	1	3	3	0	1
mic_asv1875	Bacteria	Proteobacteria	Alphaproteobacteria	Rickettsiales	Fokiniaceae	MD3-55	5	3	6	6	5	0	0	0	0	0	0	0	0	0	0	1	7	1	2	47	1	4	5	0	12	2	0	0	0	0	2	1	0	0	3	1	0	2	0	1	1	15	14
mic_asv1876	Bacteria	Proteobacteria	Gammaproteobacteria	Cellvibrionales	Porticoccaceae	SAR92	0	0	0	0	0	1	0	5	1	0	1	0	0	0	2	9	14	6	3	5	3	12	1	0	0	0	0	0	0	1	2	0	0	0	0	0	1	2	1	14	8	0	1
mic_asv1877	Bacteria	Proteobacteria	Alphaproteobacteria	SAR11	SAR11 Clade I	SAR11 Clade Ib	6	5	1	1	2	2	3	0	3	0	6	11	1	1	4	16	10	12	4	9	0	5	1	1	0	1	1	9	3	1	2	0	1	0	5	4	1	10	3	15	3	11	5
mic_asv1879	Bacteria	Proteobacteria	Gammaproteobacteria	Steroidobacterales	Woeseiaceae	Woeseia	8	11	12	5	12	4	7	20	4	2	9	18	19	8	22	8	7	13	1	3	1	3	0	0	0	0	0	0	0	0	0	0	0	0	0	0	0	0	0	0	0	0	0
mic_asv1881	Bacteria	Bacteroidota	Bacteroidia	Flavobacteriales	Flavobacteriaceae	NS5	36	50	12	5	7	2	3	0	0	0	0	0	0	0	0	0	0	0	0	0	0	1	29	66	16	3	3	4	1	2	2	1	1	0	0	0	1	0	0	0	0	0	0
mic_asv1882	Bacteria	Proteobacteria	Alphaproteobacteria	SAR11	SAR11 Clade II	SAR11 Clade II uc	0	0	0	0	0	0	0	0	0	1	0	0	0	0	0	0	0	0	0	0	0	0	0	0	0	0	0	0	0	0	0	0	0	0	0	0	1	0	0	0	0	0	0
mic_asv1883	Bacteria	Deinococcota	Deinococci	Thermales	Thermaceae	Thermus	0	0	0	0	0	0	0	1	0	0	0	0	0	0	5	0	0	0	0	0	0	0	0	0	0	0	0	0	1	0	0	0	0	0	0	1	0	0	0	0	0	0	0
mic_asv1884	Bacteria	Proteobacteria	Alphaproteobacteria	Rhodospirillales	Magnetospiraceae	Magnetospiraceae uc	8	4	8	1	1	3	0	5	5	5	11	8	43	12	48	12	6	21	10	7	0	0	0	1	0	0	12	3	1	2	2	1	4	0	10	3	5	7	1	3	1	0	1
mic_asv1885	Bacteria	Proteobacteria	Alphaproteobacteria	SAR11	SAR11 Clade I	SAR11 Clade Ib	0	0	0	0	3	2	12	35	3	2	21	18	23	9	20	5	6	4	0	0	0	0	0	0	0	0	1	6	8	5	8	0	14	5	13	6	4	3	1	3	0	0	0
mic_asv1886	Bacteria	Proteobacteria	Gammaproteobacteria	Steroidobacterales	Woeseiaceae	Woeseia	0	0	0	0	0	1	1	0	2	5	2	4	42	1	13	5	0	3	0	0	0	0	0	0	0	0	0	0	2	2	1	0	6	1	7	5	7	5	3	0	0	0	0
mic_asv1887	Bacteria	Proteobacteria	Gammaproteobacteria	Cellvibrionales	Porticoccaceae	SAR92	0	0	0	0	0	0	0	0	0	0	0	0	0	0	0	0	0	0	0	0	0	0	0	0	0	0	0	0	0	0	0	0	0	0	0	0	0	0	0	0	0	0	0
mic_asv1888	Bacteria	Proteobacteria	Gammaproteobacteria	Ga0077536	Ga0077536 uc	Ga0077536 uc	0	0	0	0	0	2	5	8	5	17	56	63	60	18	14	6	1	0	0	0	0	0	1	0	0	0	0	8	4	0	5	14	0	10	7	2	15	1	1	0	0	0	0
mic_asv1889	Bacteria	Proteobacteria	Gammaproteobacteria	Piscirickettsiales	Piscirickettsiaceae	Cand_Endoecteinascidia	0	0	0	0	0	6	0	0	0	1	6	2	0	0	22	3	1	0	0	1	0	0	0	1	0	1	6	8	2	3	2	3	1	1	5	2	3	5	2	1	0	0	0
mic_asv1890	Bacteria	Proteobacteria	Gammaproteobacteria	Alteromonadales	Colwelliaceae	Colwellia	39	19	5	2	4	0	0	0	0	0	0	0	0	0	0	0	0	0	11	10	9	13	1	0	0	2	0	1	1	1	1	0	0	0	0	1	1	0	0	3	4	0	0
mic_asv1892	Bacteria	Bacteroidota	Bacteroidia	Cytophagales	Cyclobacteriaceae	Cyclobacteriaceae uc	0	6	5	0	0	0	0	0	0	0	0	0	0	0	0	0	0	0	0	9	6	0	0	0	0	0	0	0	0	0	0	0	0	0	0	0	0	0	0	0	0	0	0
mic_asv1893	Bacteria	Marinimicrobia_SAR406	Marinimicrobia_SAR406 uc	Marinimicrobia_SAR406 uc	Marinimicrobia_SAR406 uc	Marinimicrobia_SAR406 uc	0	0	0	0	0	0	0	6	0	0	1	37	0	10	0	0	0	0	0	0	0	0	0	0	0	0	0	0	0	7	9	0	3	5	0	5	3	0	1	0	0	0	0
mic_asv1894	Bacteria	Proteobacteria	Alphaproteobacteria	SAR11	SAR11 Clade II	SAR11 Clade II uc	3	0	7	0	3	7	10	0	5	2	5	5	2	2	5	1	3	1	1	1	0	3	0	0	3	1	0	4	1	1	2	2	1	3	2	0	1	3	0	0	0	0	0
mic_asv1895	Bacteria	Bacteroidota	Bacteroidia	Flavobacteriales	Cryomorphaceae	Vicingus	0	16	38	10	15	0	0	0	0	0	0	0	0	0	0	0	1	0	0	0	0	0	1	3	5	95	3	0	0	0	0	0	0	0	0	0	0	0	0	0	0	0	0
mic_asv1896	Bacteria	Proteobacteria	Alphaproteobacteria	SAR11	SAR11 Clade II	SAR11 Clade II uc	0	0	0	0	0	0	5	7	0	6	18	22	5	13	7	2	0	2	1	0	0	0	0	0	0	1	0	1	0	2	3	18	5	8	2	2	4	10	2	1	0	1	0
mic_asv1897	Bacteria	Bacteroidota	Bacteroidia	Flavobacteriales	NS9	NS9 uc	0	0	0	0	0	0	0	8	0	0	7	32	0	27	4	0	0	0	0	0	0	0	0	0	0	0	0	0	0	3	1	4	3	1	10	2	5	4	0	0	0	0	0
mic_asv1898	Bacteria	Desulfobacterota	Desulfuromonadia	PB19	PB19 uc	PB19 uc	0	3	0	0	0	0	0	0	0	0	0	4	0	25	0	0	0	0	0	0	0	0	0	0	0	1	0	0	0	0	2	2	0	0	0	1	2	2	0	0	0	0	0
mic_asv1899	Bacteria	Bacteroidota	Bacteroidia	Flavobacteriales	NS9	NS9 uc	0	0	0	0	0	0	2	14	0	1	1	16	26	3	4	1	0	0	0	0	0	0	0	0	0	0	0	0	3	0	4	0	0	2	6	2	0	4	0	0	0	0	0
mic_asv1900	Bacteria	Proteobacteria	Gammaproteobacteria	Oceanospirillales	Pseudohongiellaceae	Pseudohongiella	0	1	0	0	1	0	3	13	0	2	49	11	38	6	115	23	5	10	3	1	0	0	0	0	0	1	1	5	2	2	4	10	20	18	40	18	21	18	2	3	0	0	0
mic_asv1902	Bacteria	Bacteroidota	Bacteroidia	Flavobacteriales	Flavobacteriaceae	Polaribacter	0	0	0	0	0	0	0	0	0	0	0	0	0	0	0	0	0	0	0	0	0	0	0	0	0	0	0	0	0	0	0	0	0	0	0	0	0	0	0	0	0	0	0
mic_asv1903	Bacteria	Verrucomicrobiota	Lentisphaeria	P.palmC41	P.palmC41 uc	P.palmC41 uc	0	0	0	0	0	0	0	0	0	0	0	0	0	0	0	0	8	1	24	2	0	1	0	0	0	0	0	0	0	0	0	0	0	0	0	0	0	0	0	3	142	58	1
mic_asv1904	Bacteria	Proteobacteria	Gammaproteobacteria	Piscirickettsiales	Piscirickettsiaceae	Cand_Endoecteinascidia	0	0	0	0	6	2	20	12	1	0	3	8	4	4	7	3	2	0	0	0	0	0	0	0	0	3	3	4	1	5	1	7	0	1	0	2	5	2	1	0	0	0	0
mic_asv1905	Bacteria	Proteobacteria	Gammaproteobacteria	Cellvibrionales	Spongiibacteraceae	Spongiibacteraceae uc	0	0	0	2	3	0	21	12	0	0	1	0	0	3	16	2	0	1	1	1	0	0	0	1	0	5	0	2	2	0	3	0	1	4	0	0	0	0	0	0	0	0	0
mic_asv1906	Bacteria	Planctomycetota	OM190	OM190 uc	OM190 uc	OM190 uc	0	0	0	0	0	0	0	0	0	7	11	0	31	4	10	2	2	0	0	0	0	0	0	0	0	0	0	0	0	4	0	0	1	1	9	3	11	4	0	0	0	0	0
mic_asv1907	Bacteria	Proteobacteria	Alphaproteobacteria	SAR11	SAR11 uc	SAR11 uc	0	0	0	0	0	0	0	9	2	3	5	2	26	4	12	0	5	4	1	0	0	0	0	0	0	0	0	1	0	3	4	4	2	2	4	4	6	4	0	2	1	0	0
mic_asv1908	Bacteria	Proteobacteria	Alphaproteobacteria	Rickettsiales	AB1	AB1 uc	0	0	0	0	0	0	0	0	0	2	2	0	0	0	0	0	0	0	0	0	0	0	0	0	0	0	0	2	0	2	0	9	1	0	1	2	0	0	0	0	0	0	0
mic_asv1909	Bacteria	Verrucomicrobiota	Kiritimatiellae	WCHB1-41	WCHB1-41 uc	WCHB1-41 uc	0	0	0	0	0	0	0	9	1	0	8	22	17	1	2	0	0	0	0	0	0	0	0	0	0	0	0	0	0	0	2	5	1	2	2	7	5	3	0	0	0	0	0
mic_asv1910	Bacteria	Bacteroidota	Bacteroidia	Flavobacteriales	Cryomorphaceae	Vicingus	0	0	0	0	0	0	0	0	0	0	0	0	0	0	0	0	0	0	0	0	0	0	0	0	102	1039	16	1	2	0	0	0	0	0	0	1	0	0	0	0	0	0	0
mic_asv1912	Bacteria	Proteobacteria	Alphaproteobacteria	Reyranellales	Reyranellaceae	Reyranella	0	0	0	0	0	0	0	0	0	0	0	0	0	17	0	0	0	0	1	0	0	1	0	0	0	0	0	0	0	0	0	0	0	0	0	0	0	0	0	0	0	0	0
mic_asv1913	Bacteria	Proteobacteria	Gammaproteobacteria	BD7-8	BD7-8 uc	BD7-8 uc	0	0	0	0	0	0	0	0	1	3	8	5	0	0	0	0	0	2	0	0	0	0	1	0	1	0	0	0	1	3	4	0	0	4	3	7	9	5	0	0	2	0	0
mic_asv1914	Archaea	Crenarchaeota	Nitrososphaeria	Nitrosopumilales	Nitrosopumilaceae	Nitrosopumilaceae uc	0	0	0	0	0	0	0	0	0	0	0	0	6	0	0	0	0	0	0	0	0	0	0	0	0	0	0	0	0	0	4	0	0	0	0	1	2	3	0	0	0	0	0
mic_asv1915	Bacteria	Proteobacteria	Alphaproteobacteria	Puniceispirillales	SAR116	SAR116 uc	0	0	0	0	0	0	0	0	0	0	0	0	0	0	0	0	0	0	0	0	0	0	1	0	1	1	1	1	0	0	0	0	0	0	2	0	2	1	2	1	1	2	2
mic_asv1916	Bacteria	Proteobacteria	Gammaproteobacteria	Ga0077536	Ga0077536 uc	Ga0077536 uc	0	0	0	0	0	0	0	0	0	0	1	16	0	0	2	1	0	0	1	0	0	0	0	0	0	0	0	0	4	0	5	13	2	9	5	7	13	11	1	0	0	0	0
mic_asv1917	Bacteria	NB1-j	NB1-j uc	NB1-j uc	NB1-j uc	NB1-j uc	0	0	0	0	0	0	0	6	0	0	8	0	3	4	5	0	1	0	0	0	0	0	0	0	0	0	0	0	0	2	4	4	3	4	3	7	9	3	1	1	0	0	0
mic_asv1919	Bacteria	Verrucomicrobiota	Verrucomicrobiae	Opitutales	Puniceicoccaceae	Pelagicoccus	0	0	0	0	0	0	0	0	0	0	0	0	0	0	0	0	0	0	0	0	0	0	0	0	0	0	0	0	0	0	0	0	0	0	0	0	0	0	0	0	0	0	0
mic_asv1920	Archaea	Crenarchaeota	Nitrososphaeria	Nitrosopumilales	Nitrosopumilaceae	Cand_Nitrosopumilus	0	9	3	2	2	3	3	25	0	3	2	5	10	3	31	3	4	6	7	0	0	0	0	2	0	2	5	8	4	2	1	0	13	2	3	4	7	9	6	3	0	1	0
mic_asv1921	Bacteria	Bacteroidota	Bacteroidia	Flavobacteriales	NS7	NS7 uc	1	136	35	12	2	0	0	0	0	0	0	0	0	0	0	0	0	0	0	0	0	0	4	2	1	2	0	0	0	0	1	0	0	0	0	0	0	0	0	0	1	0	0
mic_asv1922	Bacteria	Proteobacteria	Gammaproteobacteria	Pseudomonadales	Moraxellaceae	Acinetobacter	0	0	0	0	0	0	0	0	0	0	0	0	0	0	0	0	0	0	0	0	0	0	0	0	0	0	0	0	0	0	0	0	0	0	0	0	0	0	0	0	0	0	0
mic_asv1923	Bacteria	Bacteroidota	Bacteroidia	Flavobacteriales	Cryomorphaceae	Vicingus	76	211	48	12	2	0	0	0	0	0	0	1	0	0	0	0	0	0	0	0	0	0	26	4	1	1	1	0	0	0	0	0	0	0	0	0	0	0	0	0	0	1	3
mic_asv1925	Bacteria	Proteobacteria	Alphaproteobacteria	SAR11	SAR11 Clade II	SAR11 Clade II uc	0	0	0	0	0	1	3	11	1	0	6	6	5	8	16	5	0	4	3	0	0	0	0	0	0	0	0	6	4	2	7	2	7	0	3	2	11	8	6	3	2	2	1
mic_asv1926	Bacteria	Proteobacteria	Alphaproteobacteria	Puniceispirillales	SAR116	SAR116 uc	39	13	1	1	1	0	0	0	0	0	1	0	0	0	0	1	2	1	1	15	7	3	4	1	0	0	2	2	0	0	0	0	0	0	0	0	1	0	0	2	2	1	10
mic_asv1930	Bacteria	Verrucomicrobiota	Verrucomicrobiae	Verrucomicrobiales	DEV007	DEV007 uc	0	2	0	0	0	0	0	0	6	1	1	3	5	1	8	0	0	0	0	0	0	0	0	0	0	0	0	20	16	5	3	0	1	0	6	4	1	7	0	1	0	0	0
mic_asv1931	Bacteria	Proteobacteria	Gammaproteobacteria	Pseudomonadales	Moraxellaceae	Acinetobacter	0	0	0	0	0	0	0	0	0	0	0	0	0	0	0	0	0	0	0	0	0	0	0	0	0	0	0	0	0	0	0	0	0	1	0	0	0	0	0	0	0	0	0
mic_asv1933	Bacteria	Proteobacteria	Alphaproteobacteria	Defluviicoccales	Defluviicoccales uc	Defluviicoccales uc	0	0	0	0	0	0	4	0	0	1	2	7	11	3	8	0	0	0	0	0	0	0	0	0	0	0	0	0	0	2	2	6	0	6	1	0	5	2	2	1	0	0	0
mic_asv1934	Bacteria	Marinimicrobia_SAR406	Marinimicrobia_SAR406 uc	Marinimicrobia_SAR406 uc	Marinimicrobia_SAR406 uc	Marinimicrobia_SAR406 uc	0	0	0	0	0	0	0	0	0	0	1	16	0	1	0	0	0	0	0	0	0	0	0	0	0	0	1	0	1	8	1	4	0	0	2	2	16	4	0	0	0	0	0
mic_asv1936	Bacteria	Proteobacteria	Alphaproteobacteria	SAR11	SAR11 Clade II	SAR11 Clade II uc	0	1	1	0	0	0	1	0	0	0	3	5	0	3	0	0	4	2	1	0	0	0	1	0	0	0	0	2	1	4	0	5	0	1	4	1	9	6	2	1	0	3	0
mic_asv1937	Bacteria	Proteobacteria	Alphaproteobacteria	Rickettsiales	Mitochondria	Mitochondria uc	0	0	0	0	10	2	53	20	0	0	0	0	19	0	0	0	0	0	0	0	0	0	0	0	0	0	2	2	4	0	0	0	0	0	0	0	0	2	0	0	0	0	0
mic_asv1938	Bacteria	Proteobacteria	Alphaproteobacteria	SAR11	SAR11 Clade I	SAR11 Clade Ib	0	0	0	0	2	0	12	16	2	11	14	18	5	8	12	0	4	4	0	0	0	0	0	0	0	0	2	3	1	0	2	1	6	1	7	8	4	0	1	0	0	0	0
mic_asv1940	Bacteria	Proteobacteria	Alphaproteobacteria	Rhodobacterales	Rhodobacteraceae	Planktomarina	0	0	0	0	0	0	0	0	0	0	0	0	0	0	0	0	0	0	0	0	0	0	3	1	2	1	0	0	0	0	0	0	0	0	0	0	0	1	1	5	19	9	9
mic_asv1941	Bacteria	Actinobacteriota	Acidimicrobiia	Microtrichales	Microtrichaceae	Sva0996	0	0	0	0	0	0	0	0	0	0	0	8	0	7	0	1	0	1	0	0	0	0	0	0	0	0	0	0	0	2	0	0	1	0	2	1	9	15	2	5	0	0	0
mic_asv1944	Bacteria	Proteobacteria	Alphaproteobacteria	SAR11	SAR11 Clade II	SAR11 Clade II uc	0	0	0	0	0	3	0	10	0	2	5	10	38	6	12	4	2	1	0	1	0	0	0	0	0	0	1	1	2	3	2	0	3	2	14	4	1	3	1	2	1	0	0
mic_asv1945	Bacteria	Proteobacteria	Alphaproteobacteria	Rhodobacterales	Rhodobacteraceae	Rhodobacteraceae uc	0	0	0	0	0	0	0	0	0	0	0	0	0	0	0	0	0	0	0	0	0	0	0	0	0	0	0	0	0	0	0	0	0	0	0	0	0	0	0	0	0	1	0
mic_asv1947	Bacteria	Proteobacteria	Gammaproteobacteria	Thiotrichales	Thiotrichaceae	Thiotrichaceae uc	20	10	9	5	8	1	3	0	0	0	1	7	0	0	0	1	1	28	17	14	14	12	0	0	0	0	0	0	0	0	0	0	0	0	0	0	0	0	0	0	0	0	0
mic_asv1948	Bacteria	Bacteroidota	Bacteroidia	Flavobacteriales	Flavobacteriaceae	NS5	28	25	17	13	4	0	0	0	0	0	0	0	0	0	0	0	0	2	0	8	18	63	11	0	3	0	1	2	0	0	0	0	0	0	0	0	0	0	2	4	9	1	39
mic_asv1949	Bacteria	Proteobacteria	Alphaproteobacteria	SAR11	SAR11 Clade II	SAR11 Clade II uc	0	0	0	0	0	0	3	2	1	0	8	2	0	1	9	0	0	1	1	0	0	1	0	1	0	0	0	1	3	1	6	10	2	9	5	2	16	6	0	2	1	0	1
mic_asv1953	Bacteria	Proteobacteria	Alphaproteobacteria	Rhodospirillales	Magnetospiraceae	Magnetospiraceae uc	0	5	4	1	0	5	6	5	1	1	1	12	0	13	6	0	5	4	0	1	0	0	1	2	0	3	4	4	4	0	1	0	0	0	0	2	7	2	3	1	2	0	0
mic_asv1954	Bacteria	Nitrospinota	Nitrospinia	Nitrospinales	Nitrospinaceae	Nitrospina	0	0	0	0	1	0	3	8	0	0	1	0	0	7	0	0	2	2	0	0	0	0	0	0	0	0	0	0	0	1	0	6	0	5	5	5	1	1	0	1	0	0	0
mic_asv1955	Bacteria	Proteobacteria	Alphaproteobacteria	SAR11	SAR11 Clade II	SAR11 Clade II uc	0	5	0	0	2	0	12	0	1	8	7	7	13	2	26	8	10	11	3	1	0	2	0	0	0	0	0	1	3	0	1	10	1	0	8	0	7	9	2	3	3	0	0
mic_asv1956	Bacteria	Proteobacteria	Alphaproteobacteria	SAR11	SAR11 Clade II	SAR11 Clade II uc	4	14	22	6	9	14	7	0	0	1	8	4	0	0	15	4	3	2	2	4	3	6	2	4	2	1	2	8	3	2	1	2	2	0	2	0	0	4	4	8	0	7	1
mic_asv1957	Bacteria	Proteobacteria	Alphaproteobacteria	Rhodobacterales	Rhodobacteraceae	Sulfitobacter	0	0	0	0	0	0	0	0	0	0	0	0	0	0	0	0	0	0	0	0	0	0	0	0	0	0	2	3	1	3	2	0	1	0	0	0	3	2	2	1	1	1	0
mic_asv1960	Bacteria	Bacteroidota	Bacteroidia	Flavobacteriales	Flavobacteriaceae	Aurantivirga	0	0	1	0	0	0	0	0	0	1	0	0	0	0	0	0	0	0	4	0	0	0	0	0	0	0	0	0	0	0	1	0	0	0	0	0	0	0	0	0	1	0	0
mic_asv1961	Bacteria	Verrucomicrobiota	Lentisphaeria	P.palmC41	P.palmC41 uc	P.palmC41 uc	0	0	0	0	0	0	0	0	0	0	0	0	0	0	0	0	1	0	14	1	0	0	0	0	0	0	0	0	0	0	0	0	0	0	0	0	1	0	0	1	123	32	2
mic_asv1962	Bacteria	Proteobacteria	Alphaproteobacteria	Rhodospirillales	Magnetospiraceae	Magnetospiraceae uc	0	0	0	0	0	1	1	18	0	2	6	12	37	15	18	4	1	3	0	0	0	0	0	0	0	0	0	0	2	0	2	3	4	5	3	4	4	2	4	2	0	0	0
mic_asv1963	Bacteria	Marinimicrobia_SAR406	Marinimicrobia_SAR406 uc	Marinimicrobia_SAR406 uc	Marinimicrobia_SAR406 uc	Marinimicrobia_SAR406 uc	0	0	0	0	0	0	2	3	0	2	2	20	0	16	0	0	0	0	0	0	0	0	0	0	0	0	0	1	1	5	4	5	2	13	9	4	3	3	1	0	0	0	0
mic_asv1964	Bacteria	Planctomycetota	Planctomycetes	Planctomycetales	Planctomycetales uc	Planctomycetales uc	0	0	0	0	0	0	0	18	5	6	23	17	11	0	13	3	0	0	0	0	0	0	0	0	0	1	0	0	0	0	7	13	4	5	22	9	17	9	3	1	0	0	0
mic_asv1965	Bacteria	Bacteroidota	Bacteroidia	Flavobacteriales	Flavobacteriaceae	Formosa	6	47	67	8	8	0	0	7	0	0	0	0	0	0	0	0	0	1	2	5	7	1	0	0	0	0	0	0	0	0	0	0	0	0	0	0	0	0	0	0	0	0	0
mic_asv1968	Bacteria	Bacteroidota	Bacteroidia	Flavobacteriales	NS9	NS9 uc	0	0	0	0	0	0	6	17	0	7	22	42	0	20	16	0	2	1	0	0	0	0	0	0	0	0	0	1	0	2	3	0	6	10	8	3	3	2	0	0	0	0	0
mic_asv1969	Bacteria	Marinimicrobia_SAR406	Marinimicrobia_SAR406 uc	Marinimicrobia_SAR406 uc	Marinimicrobia_SAR406 uc	Marinimicrobia_SAR406 uc	0	0	0	0	0	0	0	9	1	0	3	0	15	8	5	0	0	0	0	0	0	0	0	0	0	0	0	1	0	3	2	1	3	0	1	6	6	3	0	1	0	0	0
mic_asv1970	Bacteria	Proteobacteria	Alphaproteobacteria	SAR11	SAR11 Clade II	SAR11 Clade II uc	6	4	2	0	2	2	9	0	0	0	2	11	1	1	8	3	5	3	7	0	1	2	3	4	3	3	2	24	5	6	10	6	2	9	6	8	8	1	3	6	3	9	1
mic_asv1971	Bacteria	Planctomycetota	Planctomycetes	Pirellulales	Pirellulaceae	Pirellulaceae uc	0	0	0	0	0	0	0	0	0	0	6	0	0	0	0	0	0	0	0	0	0	0	0	0	0	0	0	0	0	0	0	0	3	0	0	0	0	0	0	0	0	0	0
mic_asv1973	Archaea	Crenarchaeota	Nitrososphaeria	Nitrosopumilales	Nitrosopumilaceae	Cand_Nitrosopumilus	0	0	0	0	0	1	0	3	2	4	0	0	0	8	11	6	3	1	1	1	0	0	0	0	0	0	1	6	2	3	4	0	2	7	4	4	12	2	3	0	1	0	0
mic_asv1976	Bacteria	Proteobacteria	Alphaproteobacteria	Puniceispirillales	SAR116	SAR116 uc	2	6	1	0	3	0	4	0	0	0	2	0	0	0	2	2	2	3	2	3	5	4	2	1	4	1	1	3	0	0	2	0	0	0	0	0	0	5	1	3	3	0	5
mic_asv1981	Bacteria	Marinimicrobia_SAR406	Marinimicrobia_SAR406 uc	Marinimicrobia_SAR406 uc	Marinimicrobia_SAR406 uc	Marinimicrobia_SAR406 uc	0	0	0	0	0	2	2	0	4	3	1	13	8	12	20	0	0	0	0	0	0	0	0	0	0	0	0	1	3	5	12	3	4	0	9	9	5	1	0	0	0	0	0
mic_asv1982	Bacteria	Proteobacteria	Alphaproteobacteria	Rhodospirillales	Magnetospiraceae	Magnetospiraceae uc	0	2	1	0	5	0	13	10	0	6	1	10	0	2	6	5	7	10	5	3	0	4	2	1	1	2	1	6	4	5	3	10	1	2	5	9	10	4	4	1	1	0	1
mic_asv1983	Bacteria	Proteobacteria	Alphaproteobacteria	SAR11	SAR11 Clade II	SAR11 Clade II uc	2	0	0	0	4	1	1	0	3	0	2	0	0	2	8	0	1	1	1	0	1	2	0	0	2	0	0	4	0	0	1	5	2	5	1	3	1	2	1	1	2	0	1
mic_asv1986	Bacteria	Actinobacteriota	Acidimicrobiia	Microtrichales	Microtrichaceae	Sva0996	2	0	0	0	0	0	0	0	0	0	0	0	0	0	2	1	0	1	5	0	0	0	0	1	1	0	0	0	1	0	0	0	0	1	0	0	8	5	2	2	2	6	1
mic_asv1988	Bacteria	Proteobacteria	Gammaproteobacteria	SAR86	SAR86 uc	SAR86 uc	3	5	3	0	1	0	13	44	0	0	2	0	0	4	0	0	1	3	1	1	1	0	0	2	0	1	4	2	2	2	1	0	1	3	0	0	2	1	1	3	0	0	0
mic_asv1989	Bacteria	Proteobacteria	Alphaproteobacteria	Rhodobacterales	Rhodobacteraceae	Sulfitobacter	0	0	3	0	0	0	0	0	0	1	1	1	0	0	6	0	3	0	0	0	0	0	0	0	0	0	0	0	0	0	0	0	0	0	0	0	0	0	0	0	0	0	0
mic_asv1990	Bacteria	Bacteroidota	Bacteroidia	Flavobacteriales	Flavobacteriaceae	Polaribacter	0	0	0	0	0	0	0	0	0	0	0	0	0	0	0	0	0	0	0	0	0	0	0	0	0	0	0	0	0	0	0	0	1	0	0	0	0	0	4	36	31	9	9
mic_asv1991	Bacteria	Proteobacteria	Gammaproteobacteria	SAR86	SAR86 uc	SAR86 uc	3	2	1	0	5	1	6	2	0	0	0	1	0	0	0	0	2	0	0	0	0	1	1	0	2	0	0	0	0	0	2	2	0	0	0	0	1	0	0	0	2	1	2
mic_asv1993	Bacteria	Bacteroidota	Bacteroidia	Flavobacteriales	Crocinitomicaceae	Crocinitomix	1	2	2	0	2	0	2	0	0	0	0	0	0	0	0	0	0	0	0	0	0	0	0	0	0	0	0	0	1	0	0	0	0	0	0	0	0	0	1	0	0	0	0
mic_asv1994	Bacteria	Proteobacteria	Alphaproteobacteria	SAR11	SAR11 Clade I	SAR11 Clade Ia	8	6	3	4	4	1	4	3	1	0	1	8	4	0	5	1	4	9	8	4	2	4	2	4	0	3	2	3	4	1	1	2	3	0	3	2	3	1	4	6	6	2	4
mic_asv1995	Bacteria	Proteobacteria	Alphaproteobacteria	SAR11	SAR11 Clade I	SAR11 Clade I uc	0	0	0	1	0	0	0	0	0	1	0	9	2	1	3	0	1	0	0	0	0	0	0	0	0	0	0	0	0	1	1	1	1	0	8	0	4	1	1	0	0	0	0
mic_asv1996	Bacteria	Marinimicrobia_SAR406	Marinimicrobia_SAR406 uc	Marinimicrobia_SAR406 uc	Marinimicrobia_SAR406 uc	Marinimicrobia_SAR406 uc	0	0	0	0	0	0	0	0	0	0	1	1	28	9	1	0	0	0	0	0	0	0	0	0	0	0	1	0	5	3	15	1	11	7	3	12	5	2	0	0	0	0	0
mic_asv1998	Bacteria	Proteobacteria	Alphaproteobacteria	Rhodobacterales	Rhodobacteraceae	Yoonia-Loktanella	0	0	0	0	0	0	0	0	0	0	0	0	0	0	0	0	0	0	0	0	0	0	0	2	0	0	94	0	3	4	1	7	2	0	0	0	0	0	0	1	2	0	0
mic_asv1999	Bacteria	Proteobacteria	Alphaproteobacteria	Rhodospirillales	AEGEAN-169	AEGEAN-169 uc	2	0	0	2	5	7	18	11	8	2	5	21	1	0	16	8	3	15	4	5	0	0	0	1	0	2	5	0	4	1	2	1	1	0	3	2	0	0	1	0	1	0	0
mic_asv2001	Bacteria	Proteobacteria	Alphaproteobacteria	Rhodospirillales	Magnetospiraceae	Magnetospiraceae uc	0	0	0	0	0	1	6	13	0	12	10	10	7	7	32	6	6	5	2	0	0	0	0	0	0	0	0	1	2	0	0	5	2	4	5	3	4	5	3	3	0	0	0
mic_asv2004	Bacteria	Proteobacteria	Gammaproteobacteria	Pseudomonadales	Pseudomonadaceae	Pseudomonas	0	1	0	1	3	0	0	3	2	3	0	6	0	0	3	0	0	0	0	0	0	0	1	0	2	0	0	2	4	0	0	1	1	0	0	0	0	0	0	0	0	0	0
mic_asv2006	Bacteria	Verrucomicrobiota	Verrucomicrobiae	Opitutales	Puniceicoccaceae	MB11C04	0	0	0	0	1	1	2	2	0	7	10	5	0	0	2	0	0	0	0	0	0	0	0	0	0	0	0	2	5	3	3	4	3	9	5	8	3	10	0	0	0	0	0
mic_asv2008	Bacteria	Proteobacteria	Alphaproteobacteria	SAR11	SAR11 Clade II	SAR11 Clade II uc	0	2	0	0	0	0	1	4	0	0	2	23	1	1	5	2	6	2	0	0	1	0	0	0	0	0	0	0	2	1	1	10	1	7	3	1	11	3	1	1	2	1	0
mic_asv2010	Bacteria	Proteobacteria	Alphaproteobacteria	Puniceispirillales	SAR116	Cand_Puniceispirillum	6	28	25	10	16	1	0	0	0	0	0	0	0	0	0	0	0	0	0	0	0	0	2	9	6	4	2	1	0	0	0	0	0	0	0	0	0	0	0	0	0	0	0
mic_asv2011	Bacteria	Proteobacteria	Alphaproteobacteria	SAR11	SAR11 Clade I	SAR11 Clade Ib	0	0	0	0	0	0	0	2	0	1	3	4	0	1	18	0	0	1	0	0	0	0	0	0	0	0	0	0	0	1	0	3	2	0	3	2	4	2	0	1	0	0	0
mic_asv2013	Bacteria	Nitrospinota	Nitrospinia	Nitrospinales	Nitrospinaceae	LS-NOB	3	3	0	0	0	5	6	0	0	2	4	14	33	0	0	1	3	1	0	0	0	0	0	0	0	1	0	11	1	2	3	1	3	3	2	6	1	4	1	0	0	0	0
mic_asv2014	Bacteria	Proteobacteria	Gammaproteobacteria	Gammaproteobacteria uc	Gammaproteobacteria uc	Gammaproteobacteria uc	0	0	0	0	0	0	1	3	12	17	19	52	100	16	20	0	0	1	0	0	0	0	0	0	0	0	0	0	0	1	0	0	8	10	8	5	3	1	0	0	0	0	0
mic_asv2015	Bacteria	Proteobacteria	Gammaproteobacteria	Nitrosococcales	Methylophagaceae	Methylophagaceae uc	0	1	0	1	0	0	0	0	0	0	0	0	0	0	0	0	0	1	0	2	0	0	0	0	0	0	0	1	0	0	0	0	0	0	0	0	0	1	0	0	1	5	0
mic_asv2016	Bacteria	Bacteroidota	Bacteroidia	Flavobacteriales	NS9	NS9 uc	1	0	0	0	4	5	2	0	0	0	0	0	0	4	0	3	3	21	33	41	0	5	0	0	0	0	0	0	0	0	0	0	0	0	0	0	0	0	0	0	0	0	0
mic_asv2017	Bacteria	Bacteroidota	Bacteroidia	Flavobacteriales	Flavobacteriaceae	NS5	0	1	0	0	3	2	0	4	0	7	8	3	0	0	10	0	4	8	1	0	0	0	0	0	0	2	3	4	2	3	5	1	1	0	10	5	12	5	0	1	1	0	0
mic_asv2018	Bacteria	Verrucomicrobiota	Verrucomicrobiae	Verrucomicrobiales	Rubritaleaceae	Luteolibacter	0	0	0	0	0	0	0	0	0	0	0	0	0	0	0	0	0	0	0	0	0	0	0	0	0	0	0	0	0	0	0	0	0	0	0	0	2	0	0	0	0	4	0
mic_asv2019	Bacteria	Proteobacteria	Gammaproteobacteria	SAR86	SAR86 uc	SAR86 uc	0	0	0	0	0	0	0	0	0	0	0	0	0	0	0	0	0	0	0	0	0	0	0	0	0	0	0	0	0	0	0	0	0	0	0	0	0	0	0	0	0	0	0
mic_asv2020	Bacteria	Proteobacteria	Alphaproteobacteria	Rhodospirillales	Magnetospiraceae	Magnetospiraceae uc	0	0	0	0	2	0	0	1	0	0	1	7	30	3	6	3	2	0	0	0	0	0	0	0	0	0	0	1	0	3	2	3	0	0	2	1	3	3	0	0	1	0	0
mic_asv2021	Bacteria	Proteobacteria	Alphaproteobacteria	Rhodobacterales	Rhodobacteraceae	Sulfitobacter	0	0	0	0	0	0	0	0	0	0	0	0	0	0	0	0	0	0	0	0	0	0	0	0	0	0	0	1	0	0	0	0	0	0	0	1	0	0	0	0	0	1	0
mic_asv2022	Bacteria	Proteobacteria	Alphaproteobacteria	SAR11	SAR11 uc	SAR11 uc	0	0	0	0	0	0	0	1	0	0	1	0	0	0	0	0	0	2	0	0	0	0	0	0	0	0	0	1	3	0	0	0	0	0	0	1	0	1	0	0	0	0	0
mic_asv2023	Bacteria	Proteobacteria	Gammaproteobacteria	EPR3968-O8a-Bc78	EPR3968-O8a-Bc78 uc	EPR3968-O8a-Bc78 uc	0	0	0	0	0	2	7	0	0	8	19	18	20	3	20	5	2	0	0	0	0	0	0	0	0	0	0	0	1	3	2	0	4	4	1	2	12	7	1	0	0	0	0
mic_asv2024	Bacteria	Bacteroidota	Bacteroidia	Flavobacteriales	Flavobacteriaceae	NS5	18	95	1	3	7	1	0	0	0	0	0	4	0	3	0	0	0	0	0	0	0	1	14	22	3	2	0	0	1	0	0	0	1	0	0	0	1	0	0	0	0	0	0
mic_asv2025	Bacteria	Bacteroidota	Bacteroidia	Flavobacteriales	NS9	NS9 uc	0	0	2	0	1	1	0	0	0	0	0	0	0	0	0	1	0	3	18	25	3	4	0	0	0	2	0	0	0	0	0	0	0	0	0	0	0	0	0	4	0	0	0
mic_asv2026	Bacteria	Proteobacteria	Alphaproteobacteria	Puniceispirillales	Puniceispirillales uc	Puniceispirillales uc	1	0	3	0	0	0	0	0	0	0	0	0	0	0	0	0	0	0	0	0	0	0	0	0	0	0	0	0	0	0	0	0	0	0	0	0	0	0	0	0	0	0	0
mic_asv2027	Bacteria	Proteobacteria	Gammaproteobacteria	UBA10353	UBA10353 uc	UBA10353 uc	0	0	0	0	1	14	12	52	4	7	34	12	9	5	25	1	2	0	0	0	0	0	0	1	0	1	3	11	2	1	0	0	11	3	10	3	16	1	1	0	0	0	0
mic_asv2028	Bacteria	Proteobacteria	Alphaproteobacteria	Rickettsiales	Mitochondria	Mitochondria uc	0	0	0	0	0	0	0	0	0	0	0	0	0	10	22	41	0	0	0	0	0	0	0	0	0	0	0	0	0	0	0	0	1	0	0	0	0	3	13	13	0	0	0
mic_asv2029	Bacteria	Proteobacteria	Alphaproteobacteria	Defluviicoccales	Defluviicoccales uc	Defluviicoccales uc	0	0	0	0	0	0	3	0	0	0	0	4	0	1	12	1	0	0	0	0	0	0	0	0	0	0	0	0	0	1	1	0	0	0	0	0	0	0	0	0	0	0	0
mic_asv2030	Bacteria	Proteobacteria	Gammaproteobacteria	Cellvibrionales	Spongiibacteraceae	BD1-7	2	10	11	2	1	0	0	0	0	1	0	0	0	0	0	0	0	0	7	22	0	1	0	0	0	0	0	0	0	0	0	0	0	0	0	0	0	0	0	0	0	0	0
mic_asv2031	Bacteria	Proteobacteria	Alphaproteobacteria	Rickettsiales	Rickettsiales uc	Rickettsiales uc	2	2	26	19	46	0	11	0	0	0	0	0	0	0	0	0	0	0	0	0	0	0	3	0	0	0	0	0	0	1	0	0	0	0	0	0	0	0	0	0	0	0	0
mic_asv2032	Bacteria	Bacteroidota	Bacteroidia	Chitinophagales	Saprospiraceae	Saprospiraceae uc	8	26	10	8	0	0	0	0	0	0	0	0	0	0	0	0	0	0	0	0	0	1	8	0	0	0	1	0	0	0	0	0	0	0	0	0	0	0	0	0	0	0	0
mic_asv2033	Bacteria	Actinobacteriota	Acidimicrobiia	Microtrichales	Microtrichaceae	Sva0996	0	0	0	0	0	0	0	0	0	0	0	0	0	0	0	0	0	0	0	0	0	0	0	0	1	1	0	1	1	0	0	4	4	0	0	0	2	0	0	0	0	0	0
mic_asv2034	Bacteria	Proteobacteria	Alphaproteobacteria	AT-s3-44	AT-s3-44 uc	AT-s3-44 uc	0	0	0	0	0	0	0	0	0	5	2	4	21	2	2	0	0	0	0	0	0	0	0	0	0	0	0	0	0	0	0	4	0	6	0	3	2	2	0	0	0	0	0
mic_asv2035	Bacteria	Proteobacteria	Gammaproteobacteria	UBA10353	UBA10353 uc	UBA10353 uc	1	0	1	2	2	8	0	9	11	21	8	9	3	7	17	4	0	6	2	0	1	0	1	1	0	0	8	5	3	1	0	1	5	6	10	0	4	2	0	0	0	0	0
mic_asv2036	Bacteria	Bacteroidota	Bacteroidia	Flavobacteriales	NS9	NS9 uc	0	0	0	0	0	0	0	0	3	1	0	4	0	0	19	16	1	0	0	0	0	0	0	0	0	0	0	0	0	0	3	0	1	3	2	1	8	5	1	4	1	0	0
mic_asv2037	Bacteria	Actinobacteriota	Actinobacteria	Corynebacteriales	Mycobacteriaceae	Mycobacterium	0	0	0	0	0	1	0	0	0	3	0	3	0	1	0	0	0	2	0	1	0	0	0	0	0	0	0	1	3	2	1	0	1	2	4	4	4	0	3	3	1	4	0
mic_asv2039	Bacteria	Proteobacteria	Gammaproteobacteria	Cellvibrionales	Spongiibacteraceae	Sinobacterium	1	0	0	0	0	0	0	24	0	0	2	2	0	0	0	0	4	4	0	1	0	0	0	0	0	0	0	0	0	1	2	0	0	0	0	0	0	0	0	1	1	0	0
mic_asv2041	Bacteria	Bdellovibrionota	Oligoflexia	053A03-B-DI-P58	053A03-B-DI-P58 uc	053A03-B-DI-P58 uc	0	0	0	0	0	0	0	0	0	0	0	0	0	6	0	0	0	0	0	0	0	0	0	0	0	0	0	0	0	0	0	2	0	2	0	0	7	6	0	0	0	0	0
mic_asv2042	Bacteria	Bacteroidota	Bacteroidia	Cytophagales	Cyclobacteriaceae	Cyclobacteriaceae uc	0	0	0	0	0	0	0	0	0	0	0	0	0	0	0	0	0	0	0	0	0	0	0	0	0	0	0	0	0	0	0	0	0	0	0	0	0	0	0	0	0	0	0
mic_asv2044	Bacteria	Verrucomicrobiota	Verrucomicrobiae	Pedosphaerales	Pedosphaeraceae	SCGC_AAA164-E04	0	0	0	0	0	0	0	0	0	0	1	0	0	0	1	0	0	0	0	0	0	0	0	0	0	0	0	2	2	0	1	1	0	0	2	2	2	7	1	0	0	0	0
mic_asv2046	Bacteria	Proteobacteria	Alphaproteobacteria	Rhodospirillales	Magnetospiraceae	Magnetospiraceae uc	0	0	0	0	0	2	3	0	4	0	12	23	15	0	10	2	1	2	0	0	0	0	0	0	0	0	1	1	1	2	0	0	1	1	7	3	4	6	0	0	0	0	0
mic_asv2047	Bacteria	Proteobacteria	Gammaproteobacteria	Tenderiales	Tenderiaceae	Cand_Tenderia	0	0	0	0	0	0	0	0	0	0	1	0	0	0	0	0	0	0	0	0	0	0	0	0	1	1	0	1	4	0	2	0	1	0	0	0	3	1	1	1	0	3	1
mic_asv2048	Bacteria	Proteobacteria	Alphaproteobacteria	Rhodobacterales	Rhodobacteraceae	Rhodobacteraceae uc	0	0	0	0	0	0	0	0	0	0	1	0	0	0	0	0	1	0	0	0	0	0	0	0	1	0	1	7	3	2	4	0	7	4	2	3	2	4	0	3	0	0	1
mic_asv2049	Bacteria	Actinobacteriota	Thermoleophilia	Solirubrobacterales	67-14	67-14 uc	0	0	0	0	0	0	0	0	0	1	5	8	3	6	0	2	0	1	0	0	0	0	0	0	0	0	0	1	0	3	5	2	3	6	2	6	4	5	0	0	0	0	0
mic_asv2053	Bacteria	Acidobacteriota	Vicinamibacteria	Vicinamibacterales	Vicinamibacterales uc	Vicinamibacterales uc	0	0	0	0	0	0	0	0	0	0	1	0	0	2	0	0	0	0	0	0	0	0	0	0	0	0	0	0	0	1	0	0	0	0	0	1	0	1	0	0	0	0	0
mic_asv2055	Bacteria	Bacteroidota	Bacteroidia	Bacteroidales	Marinifilaceae	Marinifilum	0	0	0	0	0	0	0	0	0	0	0	0	0	0	0	0	0	0	0	0	0	0	0	0	0	0	0	0	0	9	0	0	10	0	2	0	0	4	0	0	0	3	0
mic_asv2056	Bacteria	Proteobacteria	Alphaproteobacteria	Rhodospirillales	Magnetospiraceae	Magnetospiraceae uc	0	0	0	0	0	0	3	17	0	2	2	2	71	15	29	7	2	2	1	0	0	0	0	0	0	0	0	1	0	1	2	2	1	10	9	7	12	7	3	1	0	0	0
mic_asv2057	Bacteria	Proteobacteria	Alphaproteobacteria	SAR11	SAR11 uc	SAR11 uc	0	0	0	0	0	0	5	0	8	11	5	17	5	8	9	1	0	9	0	1	0	0	0	0	0	2	0	7	0	1	2	2	6	12	11	6	15	12	0	0	2	1	1
mic_asv2058	Bacteria	Proteobacteria	Alphaproteobacteria	Rickettsiales	Mitochondria	Mitochondria uc	1	1	7	4	0	0	0	0	0	0	0	0	0	0	0	0	0	0	0	3	0	4	0	0	0	1	0	0	0	0	0	0	0	0	0	0	0	0	0	0	1	0	0
mic_asv2059	Bacteria	Proteobacteria	Gammaproteobacteria	Pseudomonadales	Moraxellaceae	Acinetobacter	0	0	0	0	0	0	0	0	0	0	0	0	0	0	0	0	0	0	0	0	0	0	0	0	0	0	0	0	0	0	0	0	0	4	0	0	0	0	0	0	0	0	0
mic_asv2061	Bacteria	Proteobacteria	Gammaproteobacteria	Thiomicrospirales	Thioglobaceae	SUP05_cluster	0	0	0	0	0	0	0	0	0	0	0	0	0	0	0	0	0	0	0	0	0	0	0	0	0	0	0	0	0	0	0	0	0	0	0	0	0	0	0	0	0	0	0
mic_asv2063	Bacteria	Planctomycetota	Planctomycetes	Pirellulales	Pirellulaceae	Rhodopirellula	0	0	0	0	0	1	2	0	0	1	17	19	13	1	10	0	0	0	0	0	0	0	0	0	0	0	0	0	9	4	4	0	11	4	6	5	11	10	1	0	0	0	0
mic_asv2066	Bacteria	Proteobacteria	Gammaproteobacteria	Oceanospirillales	Pseudohongiellaceae	Pseudohongiella	4	3	33	20	8	12	13	37	0	0	4	0	0	0	12	0	0	1	0	1	0	3	2	1	2	4	8	3	5	0	4	0	2	11	3	0	3	0	0	0	0	0	0
mic_asv2067	Archaea	Thermoplasmatota	Thermoplasmata	Marine_Group_II	Marine_Group_II uc	Marine_Group_II uc	0	0	0	0	0	0	0	0	0	0	1	11	58	20	0	0	0	3	0	0	0	0	0	0	0	0	0	1	0	2	0	0	0	0	2	0	2	0	0	0	0	0	0
mic_asv2068	Bacteria	Proteobacteria	Alphaproteobacteria	SAR11	SAR11 Clade I	SAR11 Clade Ib	0	0	0	0	2	0	4	8	4	4	12	12	0	4	18	1	1	4	1	1	0	0	0	0	0	0	2	4	3	3	0	5	6	15	4	2	3	10	0	1	0	0	0
mic_asv2069	Bacteria	Planctomycetota	Planctomycetes	Planctomycetales	Rubinisphaeraceae	Rubinisphaeraceae uc	0	0	0	0	0	0	0	0	0	0	1	0	0	0	10	0	0	1	0	0	0	0	0	0	0	0	0	0	0	2	4	4	2	11	4	2	2	7	4	2	0	0	0
mic_asv2070	Bacteria	Planctomycetota	Phycisphaerae	Phycisphaerales	Phycisphaeraceae	JL-ETNP-F27	0	0	0	0	0	0	3	4	0	0	2	14	0	0	6	1	0	1	1	0	0	0	0	0	0	0	0	1	1	4	4	2	4	6	3	8	3	2	1	0	1	0	0
mic_asv2072	Bacteria	Nitrospinota	Nitrospinia	Nitrospinales	Nitrospinaceae	LS-NOB	0	0	0	0	0	0	0	0	0	0	2	0	0	0	0	0	0	0	0	0	0	0	0	0	0	0	0	0	0	1	0	7	0	0	0	1	0	0	1	0	1	0	0
mic_asv2073	Bacteria	Nitrospinota	Nitrospinia	Nitrospinales	Nitrospinaceae	LS-NOB	0	1	0	0	1	2	10	1	3	8	15	10	11	6	41	9	5	1	0	0	0	0	0	0	0	1	1	2	0	0	0	5	4	13	11	5	11	7	0	0	0	0	0
mic_asv2074	Bacteria	Bacteroidota	Bacteroidia	Flavobacteriales	Flavobacteriaceae	Formosa	0	0	0	0	0	0	0	0	0	0	0	0	0	0	0	8	16	0	1	0	0	1	0	0	0	0	0	0	0	0	0	0	0	0	0	0	0	0	0	0	0	0	0
mic_asv2075	Bacteria	Planctomycetota	Phycisphaerae	Phycisphaerales	Phycisphaeraceae	Urania-1B-19_marine_sediment_group	1	0	0	0	0	3	2	34	0	0	4	16	55	6	10	4	0	0	5	2	0	0	0	0	0	1	0	0	0	2	0	0	6	3	2	2	3	5	0	3	3	1	0
mic_asv2076	Bacteria	Proteobacteria	Alphaproteobacteria	SAR11	SAR11 Clade II	SAR11 Clade II uc	0	0	0	0	2	0	1	0	2	0	4	6	24	21	11	2	3	2	1	0	0	0	0	0	0	0	0	0	2	2	5	4	2	6	3	1	14	3	1	1	1	1	0
mic_asv2077	Bacteria	Proteobacteria	Alphaproteobacteria	Puniceispirillales	SAR116	Cand_Puniceispirillum	7	28	109	66	18	5	1	0	0	0	0	0	0	0	0	0	0	1	1	4	0	2	10	18	5	15	1	2	0	0	0	0	0	0	0	0	0	0	0	1	0	0	0
mic_asv2078	Bacteria	Chloroflexi	Dehalococcoidia	SAR202	SAR202 uc	SAR202 uc	0	0	0	0	0	0	5	6	0	0	7	14	0	4	15	0	0	0	0	0	0	0	0	0	0	0	0	1	1	2	4	0	8	12	1	6	6	1	0	0	0	0	1
mic_asv2079	Bacteria	Proteobacteria	Alphaproteobacteria	SAR11	SAR11 Clade III	SAR11 Clade III uc	3	6	8	8	1	0	0	0	1	0	1	2	0	0	0	2	0	1	0	2	0	2	1	4	5	1	1	8	3	0	1	2	0	0	0	3	0	4	1	0	3	7	6
mic_asv2081	Bacteria	Proteobacteria	Alphaproteobacteria	Rhodobacterales	Rhodobacteraceae	Octadecabacter	14	16	3	2	0	0	0	0	0	0	0	0	0	0	0	0	0	0	0	26	16	79	5	2	7	1	0	0	0	0	0	0	0	0	0	0	0	0	0	0	0	3	0
mic_asv2082	Bacteria	Bacteroidota	Bacteroidia	Flavobacteriales	NS9	NS9 uc	0	0	0	0	0	0	0	0	0	2	1	0	25	0	6	0	0	0	0	0	0	0	0	0	0	0	0	0	0	0	0	0	1	0	2	1	0	0	0	0	1	0	0
mic_asv2085	Bacteria	Planctomycetota	Planctomycetes	Planctomycetales	Gimesiaceae	Gimesiaceae uc	0	0	0	0	0	0	0	0	7	1	8	24	0	0	5	0	0	0	0	0	0	0	0	0	0	0	0	0	7	1	3	0	7	1	10	10	2	5	1	0	2	0	0
mic_asv2086	Bacteria	Proteobacteria	Alphaproteobacteria	SAR11	SAR11 Clade II	SAR11 Clade II uc	0	0	0	0	0	0	1	0	0	2	1	3	10	8	5	3	1	3	0	0	0	0	0	0	0	0	0	0	1	2	2	12	6	0	1	8	16	13	0	3	3	0	0
mic_asv2088	Bacteria	Planctomycetota	Phycisphaerae	Phycisphaerales	Phycisphaeraceae	JL-ETNP-F27	0	0	0	0	0	0	0	0	0	0	3	12	0	2	0	0	0	1	0	0	0	0	0	0	0	0	0	0	1	0	1	0	1	0	4	2	4	4	1	0	1	0	0
mic_asv2090	Bacteria	Planctomycetota	Planctomycetes	Planctomycetales	Gimesiaceae	Gimesiaceae uc	0	0	0	0	0	1	0	0	0	0	17	15	75	0	36	2	0	0	0	0	0	0	0	0	0	0	0	0	0	1	0	0	9	11	14	8	9	3	2	0	0	0	0
mic_asv2093	Bacteria	Proteobacteria	Alphaproteobacteria	SAR11	SAR11 Clade II	SAR11 Clade II uc	0	0	0	0	0	1	2	0	0	0	0	0	0	1	2	1	1	2	2	4	0	2	1	0	1	0	0	0	3	0	0	4	4	2	2	1	13	3	3	6	1	2	1
mic_asv2094	Bacteria	Proteobacteria	Gammaproteobacteria	Burkholderiales	Methylophilaceae	OM43	9	6	16	4	0	0	0	0	0	0	0	0	0	0	0	0	0	0	1	2	0	0	0	2	1	0	0	1	0	0	0	0	0	0	1	0	0	0	0	3	0	0	1
mic_asv2096	Bacteria	Verrucomicrobiota	Verrucomicrobiae	Opitutales	Puniceicoccaceae	MB11C04	0	0	0	0	96	12	0	0	0	0	0	0	0	0	0	0	0	0	0	0	0	0	0	3	2	25	0	0	0	0	0	0	0	0	0	0	0	0	0	0	0	0	0
mic_asv2097	Bacteria	Planctomycetota	028H05-P-BN-P5	028H05-P-BN-P5 uc	028H05-P-BN-P5 uc	028H05-P-BN-P5 uc	0	0	0	0	0	0	0	0	0	5	4	0	0	0	3	0	0	1	0	0	0	0	0	0	0	0	0	0	3	3	7	1	5	4	3	15	5	6	1	0	0	0	0
mic_asv2099	Bacteria	Proteobacteria	Alphaproteobacteria	Defluviicoccales	Defluviicoccales uc	Defluviicoccales uc	0	0	0	0	0	0	0	0	0	0	1	0	0	0	11	1	0	1	0	0	0	0	0	0	0	0	0	1	0	0	1	5	0	2	2	5	1	0	0	1	0	0	0
mic_asv2100	Bacteria	Proteobacteria	Alphaproteobacteria	Rhodobacterales	Rhodobacteraceae	Albimonas	0	0	0	0	0	0	0	0	0	0	0	0	0	0	0	0	0	0	0	0	0	0	0	0	0	0	0	0	0	0	0	0	0	0	0	0	0	0	0	0	0	0	0
mic_asv2101	Bacteria	Nitrospinota	Nitrospinia	Nitrospinales	Nitrospinaceae	Nitrospina	0	0	0	0	4	1	4	0	0	0	3	4	7	5	7	0	0	0	0	0	0	0	0	0	0	1	0	8	5	1	0	1	1	13	0	1	0	2	1	0	0	0	0
mic_asv2102	Bacteria	Proteobacteria	Alphaproteobacteria	Rickettsiales	Mitochondria	Mitochondria uc	0	0	0	0	9	31	55	13	0	1	2	0	0	0	0	0	0	0	0	0	0	0	0	2	7	3	2	23	7	4	0	0	3	0	1	0	0	0	0	0	0	0	0
mic_asv2103	Bacteria	Bacteroidota	Bacteroidia	Flavobacteriales	Cryomorphaceae	Vicingus	14	13	4	2	2	0	3	0	0	0	2	0	0	0	0	0	1	0	0	3	3	5	0	2	46	1	0	3	0	2	0	0	0	0	0	0	0	0	0	0	4	1	0
mic_asv2104	Bacteria	Verrucomicrobiota	Verrucomicrobiae	Opitutales	Puniceicoccaceae	MB11C04	0	0	0	0	0	0	0	3	0	0	3	0	0	0	7	0	0	0	0	0	0	0	0	0	0	0	0	0	0	0	2	4	0	1	2	0	1	5	0	0	0	0	0
mic_asv2106	Bacteria	Proteobacteria	Gammaproteobacteria	Francisellales	Francisellaceae	Allofrancisella	8	10	27	5	3	8	0	0	0	0	0	0	0	0	0	0	0	3	1	9	0	0	11	1	0	2	1	0	0	1	0	0	0	0	0	0	1	0	0	0	0	0	2
mic_asv2107	Bacteria	Proteobacteria	Alphaproteobacteria	Rhodobacterales	Rhodobacteraceae	Ascidiaceihabitans	0	1	0	0	0	0	0	7	2	8	8	32	55	21	26	2	0	2	0	0	0	0	0	0	0	0	0	1	0	3	0	11	6	2	7	6	4	9	2	0	0	0	0
mic_asv2108	Bacteria	Proteobacteria	Gammaproteobacteria	Ga0077536	Ga0077536 uc	Ga0077536 uc	0	0	0	0	0	0	0	0	0	1	0	0	7	2	0	1	0	0	0	0	0	0	0	0	0	0	0	0	0	0	0	0	0	4	1	0	0	1	0	0	0	0	0
mic_asv2111	Bacteria	Proteobacteria	Alphaproteobacteria	Rhodospirillales	AEGEAN-169	AEGEAN-169 uc	0	0	0	0	0	1	0	6	3	0	8	12	5	0	0	1	0	0	0	0	0	0	0	0	0	0	0	2	1	1	1	3	0	3	3	2	0	1	0	0	0	0	0
mic_asv2113	Bacteria	Bacteroidota	Bacteroidia	Chitinophagales	Saprospiraceae	Aureispira	0	0	0	0	0	0	0	0	0	0	0	0	0	20	0	0	0	1	0	0	0	0	0	0	0	0	0	0	1	0	1	0	1	5	4	1	0	6	3	0	0	0	0
mic_asv2115	Bacteria	Marinimicrobia_SAR406	Marinimicrobia_SAR406 uc	Marinimicrobia_SAR406 uc	Marinimicrobia_SAR406 uc	Marinimicrobia_SAR406 uc	0	0	0	0	0	1	0	0	0	0	3	22	7	1	1	0	0	0	0	0	0	0	0	0	0	0	0	1	0	1	0	0	0	4	0	0	1	0	0	0	0	0	0
mic_asv2116	Bacteria	Bdellovibrionota	Bdellovibrionia	Bdellovibrionales	Bdellovibrionaceae	OM27	0	0	0	0	0	0	0	12	5	0	2	1	3	2	4	1	0	0	0	0	0	0	0	0	0	0	0	0	4	0	2	9	3	0	0	5	4	0	0	0	0	0	0
mic_asv2117	Bacteria	Bacteroidota	Bacteroidia	Flavobacteriales	NS9	NS9 uc	0	0	0	0	0	0	0	0	0	0	5	14	0	4	2	0	0	1	0	0	0	0	0	0	0	0	0	0	0	0	0	0	0	0	0	2	1	1	0	0	0	0	0
mic_asv2118	Bacteria	Proteobacteria	Gammaproteobacteria	OM182	OM182 uc	OM182 uc	0	0	0	0	0	0	0	0	0	0	0	3	0	3	7	3	0	1	1	0	0	0	0	0	0	0	0	1	0	2	1	0	0	1	2	5	0	2	0	0	1	0	0
mic_asv2119	Bacteria	Actinobacteriota	Acidimicrobiia	Microtrichales	Microtrichaceae	Sva0996	0	0	0	0	0	0	0	0	0	0	3	0	0	0	24	5	0	0	0	0	0	0	0	0	0	0	0	0	3	2	3	0	2	5	5	7	9	12	0	0	0	0	0
mic_asv2120	Bacteria	Proteobacteria	Alphaproteobacteria	SAR11	SAR11 Clade I	SAR11 Clade Ia	1	5	6	3	5	3	5	2	1	3	1	0	0	9	4	2	2	10	3	10	3	9	4	2	1	1	3	4	3	0	2	2	0	0	0	0	0	0	1	8	9	9	11
mic_asv2123	Bacteria	Hydrogenedentes	Hydrogenedentia	Hydrogenedentiales	Hydrogenedensaceae	Hydrogenedensaceae uc	0	0	0	0	0	0	0	18	6	3	4	8	7	0	14	0	0	0	0	0	0	0	0	0	0	0	0	0	0	0	1	0	4	3	4	3	0	3	0	0	0	0	0
mic_asv2124	Bacteria	Proteobacteria	Alphaproteobacteria	Rickettsiales	Mitochondria	Mitochondria uc	2	3	11	18	4	0	0	0	0	0	0	0	0	0	0	3	17	18	3	5	1	4	2	0	3	1	0	0	0	0	0	0	0	0	0	0	0	0	0	19	5	8	12
mic_asv2125	Bacteria	Nitrospinota	Nitrospinia	Nitrospinales	Nitrospinaceae	LS-NOB	0	0	0	0	2	1	8	1	0	0	0	8	10	7	1	0	0	0	0	0	0	0	0	0	0	0	0	0	1	1	2	9	2	0	0	1	2	4	1	0	1	0	0
mic_asv2126	Archaea	Crenarchaeota	Nitrososphaeria	Nitrosopumilales	Nitrosopumilaceae	Cand_Nitrosopelagicus	0	0	0	0	0	0	2	0	0	1	6	9	1	0	24	1	0	0	1	0	0	0	0	0	0	0	0	1	3	2	3	4	2	2	2	1	9	3	2	1	2	0	0
mic_asv2129	Bacteria	Verrucomicrobiota	Verrucomicrobiae	Opitutales	Puniceicoccaceae	MB11C04	0	0	0	0	0	0	1	20	3	8	11	12	0	0	12	2	0	1	0	0	0	0	0	0	0	0	0	0	4	7	4	10	5	28	12	8	5	1	0	0	0	0	0
mic_asv2130	Bacteria	Proteobacteria	Gammaproteobacteria	SAR86	SAR86 uc	SAR86 uc	2	0	0	0	0	1	11	24	0	1	5	11	30	2	16	3	2	7	0	0	0	0	0	0	0	0	0	0	0	0	0	0	0	0	0	0	0	0	0	0	0	0	0
mic_asv2131	Bacteria	Proteobacteria	Alphaproteobacteria	Puniceispirillales	SAR116	SAR116 uc	10	32	21	4	5	2	0	0	0	0	0	0	0	0	0	0	0	0	3	17	7	9	3	2	3	0	1	0	0	0	0	0	0	0	0	0	1	0	0	1	3	0	5
mic_asv2132	Bacteria	Proteobacteria	Alphaproteobacteria	SAR11	SAR11 uc	SAR11 uc	0	0	0	0	0	1	4	25	6	3	16	13	7	13	28	3	3	4	1	0	0	0	0	0	0	0	1	4	2	2	7	1	6	2	11	7	11	15	1	1	0	0	0
mic_asv2133	Bacteria	Bdellovibrionota	Bdellovibrionia	Bdellovibrionales	Bdellovibrionaceae	OM27	19	5	0	0	0	0	0	0	0	0	0	1	21	7	0	0	0	0	0	0	0	0	0	0	0	0	1	0	0	2	1	0	1	3	0	3	2	1	0	0	0	0	0
mic_asv2135	Bacteria	Proteobacteria	Alphaproteobacteria	SAR11	SAR11 uc	SAR11 uc	0	0	0	0	0	1	2	11	0	4	6	15	0	4	8	2	4	0	0	0	0	0	0	0	0	0	0	1	2	0	3	7	7	0	4	1	4	5	0	1	0	0	0
mic_asv2136	Bacteria	Proteobacteria	Alphaproteobacteria	Rhizobiales	Rhizobiales_Incertae_Sedis	Bauldia	0	0	0	0	0	0	0	1	0	2	1	0	0	0	0	0	0	0	0	0	0	0	0	0	0	0	0	0	0	2	1	0	0	6	2	3	2	0	0	0	0	0	0
mic_asv2137	Bacteria	Proteobacteria	Gammaproteobacteria	Alteromonadales	Psychromonadaceae	Psychromonas	12	0	4	0	0	0	0	0	0	0	1	0	0	1	5	1	0	2	1	0	0	0	0	0	0	0	0	2	1	1	0	0	0	0	3	2	4	7	1	1	0	0	0
mic_asv2138	Bacteria	Planctomycetota	OM190	OM190 uc	OM190 uc	OM190 uc	0	0	0	0	0	0	0	0	0	0	0	0	0	0	0	0	0	0	0	0	0	0	0	0	0	0	0	0	0	0	0	0	0	0	0	0	0	0	0	0	0	0	0
mic_asv2139	Bacteria	Proteobacteria	Gammaproteobacteria	Alteromonadales	Colwelliaceae	Colwellia	0	0	0	0	0	0	0	0	0	0	0	0	0	0	0	0	0	0	0	0	0	0	0	0	0	0	0	0	0	0	0	0	0	0	0	0	0	0	0	0	0	0	0
mic_asv2141	Bacteria	Bacteroidota	Bacteroidia	Flavobacteriales	NS7	NS7 uc	0	0	0	0	0	0	0	0	0	0	0	0	0	0	0	0	0	0	0	0	0	0	0	0	0	0	0	0	0	0	0	0	5	0	2	4	2	4	0	0	0	0	0
mic_asv2142	Bacteria	Proteobacteria	Gammaproteobacteria	Oceanospirillales	Pseudohongiellaceae	Pseudohongiella	0	0	0	0	1	0	0	3	0	0	3	12	0	1	31	19	8	6	3	0	0	0	0	0	0	0	0	0	0	0	0	0	3	3	3	9	7	8	5	5	1	0	0
mic_asv2143	Bacteria	Proteobacteria	Alphaproteobacteria	Rickettsiales	Mitochondria	Mitochondria uc	0	0	0	0	0	0	0	0	0	0	0	0	0	0	15	0	0	0	0	0	0	0	0	0	0	0	0	0	0	0	0	0	2	0	0	0	0	2	0	98	3	0	0
mic_asv2145	Bacteria	Proteobacteria	Alphaproteobacteria	Rhodospirillales	Magnetospiraceae	Magnetospira	0	0	0	0	1	0	4	2	1	1	1	6	61	3	2	2	4	0	1	0	0	0	0	0	0	0	0	0	1	0	1	4	3	0	6	4	4	10	0	0	2	0	0
mic_asv2146	Bacteria	Marinimicrobia_SAR406	Marinimicrobia_SAR406 uc	Marinimicrobia_SAR406 uc	Marinimicrobia_SAR406 uc	Marinimicrobia_SAR406 uc	0	0	0	0	0	8	0	0	0	5	4	0	0	2	0	0	0	0	0	0	0	0	0	0	0	1	5	6	12	4	7	0	2	2	4	5	3	6	1	1	0	0	0
mic_asv2147	Bacteria	Proteobacteria	Alphaproteobacteria	SAR11	SAR11 Clade I	SAR11 Clade Ib	6	17	12	8	10	5	1	12	0	5	1	2	1	0	1	5	2	0	10	1	2	5	1	9	0	0	0	2	1	0	1	0	0	0	0	1	7	1	1	2	4	1	0
mic_asv2148	Bacteria	Proteobacteria	Alphaproteobacteria	SAR11	SAR11 Clade II	SAR11 Clade II uc	0	0	0	0	0	0	1	1	0	0	1	0	0	0	1	0	0	2	1	1	0	0	0	0	1	0	0	0	0	0	1	3	0	0	1	1	2	0	0	0	1	1	0
mic_asv2149	Bacteria	Actinobacteriota	Acidimicrobiia	Microtrichales	Microtrichaceae	Sva0996	0	0	0	0	0	0	0	0	0	0	0	1	0	1	2	1	1	0	0	0	0	0	0	0	0	0	0	0	1	0	0	2	0	0	2	2	12	9	2	0	1	0	0
mic_asv2150	Bacteria	Proteobacteria	Gammaproteobacteria	Oceanospirillales	Pseudohongiellaceae	Pseudohongiella	43	122	36	13	1	1	0	0	0	0	0	0	0	0	0	0	0	2	0	7	9	7	1	5	4	2	0	0	0	0	0	0	0	0	0	1	0	1	0	0	0	3	6
mic_asv2151	Bacteria	Proteobacteria	Alphaproteobacteria	Rhodospirillales	Magnetospiraceae	Magnetospiraceae uc	4	11	6	5	3	1	0	14	0	0	5	7	0	7	8	0	1	0	4	0	1	2	0	1	1	2	2	5	0	4	2	1	2	0	1	1	1	2	2	0	0	0	1
mic_asv2152	Bacteria	Marinimicrobia_SAR406	Marinimicrobia_SAR406 uc	Marinimicrobia_SAR406 uc	Marinimicrobia_SAR406 uc	Marinimicrobia_SAR406 uc	0	0	0	0	0	0	0	0	0	3	0	0	0	1	0	0	0	0	0	0	0	0	0	0	0	0	0	0	1	1	1	0	2	1	1	3	1	0	0	0	0	0	0
mic_asv2153	Bacteria	Proteobacteria	Alphaproteobacteria	Puniceispirillales	SAR116	Cand_Puniceispirillum	30	26	12	4	1	3	0	0	0	0	0	2	0	0	0	0	0	0	0	1	3	2	2	0	0	0	1	0	0	0	0	0	0	0	0	0	0	0	0	0	0	0	0
mic_asv2154	Bacteria	Verrucomicrobiota	Verrucomicrobiae	Opitutales	Puniceicoccaceae	MB11C04	0	0	0	0	0	0	0	0	0	0	0	15	25	2	10	0	1	0	0	0	0	0	0	0	0	0	0	0	2	3	4	12	0	3	0	4	5	6	1	1	0	1	0
mic_asv2155	Bacteria	Proteobacteria	Gammaproteobacteria	KI89A	KI89A uc	KI89A uc	0	0	0	0	0	0	0	11	0	2	3	16	0	5	5	0	1	0	0	0	0	0	0	0	0	0	0	0	3	0	0	0	3	8	3	2	2	5	0	0	0	0	0
mic_asv2156	Bacteria	Proteobacteria	Gammaproteobacteria	OM182	OM182 uc	OM182 uc	0	0	0	0	0	0	0	0	0	0	3	0	15	0	0	0	0	2	0	0	0	0	0	0	0	0	0	4	5	0	0	0	0	0	1	2	6	2	1	2	0	0	0
mic_asv2157	Bacteria	Proteobacteria	Alphaproteobacteria	SAR11	SAR11 Clade I	SAR11 Clade Ib	0	0	0	0	0	1	0	0	6	0	1	3	5	1	3	2	1	3	1	0	0	0	0	0	0	0	0	0	0	1	2	11	0	0	3	3	8	1	3	2	1	0	0
mic_asv2159	Bacteria	Bacteroidota	Bacteroidia	Flavobacteriales	Cryomorphaceae	Vicingus	0	0	0	0	0	0	0	0	0	0	1	18	0	3	3	0	0	0	0	0	0	0	0	0	0	0	0	0	6	0	2	4	1	0	2	2	7	11	3	0	1	0	0
mic_asv2161	Bacteria	Proteobacteria	Alphaproteobacteria	Micavibrionales	Micavibrionaceae	Micavibrionaceae uc	0	0	0	0	0	0	0	0	0	0	0	0	0	0	0	0	0	0	0	1	0	0	0	0	0	0	0	0	0	0	0	0	0	3	0	1	1	0	0	0	0	0	0
mic_asv2162	Bacteria	Planctomycetota	Planctomycetes	Planctomycetes uc	Planctomycetes uc	Planctomycetes uc	0	0	0	0	0	0	0	0	0	0	2	15	25	4	0	0	0	0	0	0	0	0	0	0	0	0	0	0	0	0	1	7	0	0	3	3	13	6	3	0	0	0	0
mic_asv2164	Archaea	Halobacterota	Halobacteria	Halobacterales	Halomicrobiaceae	Halomicrobiaceae uc	0	0	0	0	0	0	0	3	0	0	6	16	0	6	7	0	1	1	0	0	0	0	0	0	0	0	0	1	0	6	10	3	7	11	8	7	17	20	2	0	0	0	0
mic_asv2165	Bacteria	Bacteroidota	Bacteroidia	Flavobacteriales	Flavobacteriaceae	Tenacibaculum	0	0	0	0	0	0	0	0	0	0	0	0	0	0	0	0	0	0	0	0	0	0	0	0	0	0	0	0	0	0	0	0	0	0	0	0	0	0	0	0	0	0	0
mic_asv2166	Bacteria	Proteobacteria	Gammaproteobacteria	Oceanospirillales	Saccharospirillaceae	Oleispira	0	1	0	0	22	0	3	0	0	0	0	0	0	0	3	0	0	0	0	0	0	0	0	0	0	0	0	0	0	0	0	0	0	0	0	0	0	0	0	0	0	0	0
mic_asv2167	Bacteria	Proteobacteria	Alphaproteobacteria	SAR11	SAR11 Clade I	SAR11 Clade I uc	0	0	0	0	0	0	6	12	13	6	5	13	1	0	9	4	0	2	3	0	0	0	0	0	0	0	1	0	2	1	3	3	5	1	9	0	10	2	1	0	1	0	1
mic_asv2170	Bacteria	Proteobacteria	Alphaproteobacteria	Rhodobacterales	Rhodobacteraceae	NAC11-7	1	0	0	0	2	0	3	0	1	0	1	3	0	0	11	1	6	9	3	0	0	4	0	0	1	1	2	2	1	0	1	1	1	0	3	0	6	5	0	1	2	1	1
mic_asv2171	Bacteria	Proteobacteria	Gammaproteobacteria	Nitrosococcales	Methylophagaceae	Methylophagaceae uc	0	0	0	0	0	0	0	0	0	0	0	0	0	0	0	0	0	0	0	0	0	0	0	0	0	0	0	0	0	0	0	0	0	0	0	0	0	0	0	0	0	0	0
mic_asv2172	Bacteria	Bacteroidota	Bacteroidia	Flavobacteriales	Crocinitomicaceae	Fluviicola	0	0	0	0	0	0	0	0	0	8	1	1	1	19	9	1	2	1	0	0	0	0	0	0	0	0	0	1	6	4	3	0	0	2	5	1	5	7	2	3	0	0	0
mic_asv2173	Bacteria	Bacteroidota	Bacteroidia	Flavobacteriales	NS9	NS9 uc	1	0	0	0	0	0	0	0	0	0	0	0	0	0	0	0	1	2	10	43	2	20	9	5	10	21	0	0	0	0	0	0	0	0	0	0	0	1	0	1	0	0	0
mic_asv2174	Bacteria	Planctomycetota	Planctomycetes	Pirellulales	Pirellulaceae	Pirellulaceae uc	0	0	0	0	0	1	0	0	4	6	2	14	0	0	23	0	5	1	0	0	0	0	0	0	0	0	1	6	0	1	0	0	3	0	1	0	3	4	1	6	0	0	0
mic_asv2175	Archaea	Crenarchaeota	Nitrososphaeria	Nitrosopumilales	Nitrosopumilaceae	Nitrosopumilaceae uc	0	0	0	0	0	0	0	0	0	0	2	0	0	2	1	0	0	0	0	0	0	0	0	0	0	0	0	0	0	0	0	0	0	0	1	1	0	0	1	1	0	0	0
mic_asv2176	Bacteria	Proteobacteria	Gammaproteobacteria	SAR86	SAR86 uc	SAR86 uc	0	0	0	0	0	1	11	4	3	2	4	14	8	3	13	2	4	3	1	0	0	0	0	1	0	0	0	1	1	2	3	6	1	15	3	1	2	5	3	0	1	0	0
mic_asv2177	Bacteria	AncK6	AncK6 uc	AncK6 uc	AncK6 uc	AncK6 uc	0	1	0	0	0	0	4	0	0	2	12	4	11	0	16	1	0	0	0	0	0	0	0	0	0	1	0	0	0	3	2	0	1	2	2	3	9	6	0	0	0	0	0
mic_asv2178	Bacteria	Proteobacteria	Gammaproteobacteria	Burkholderiales	Comamonadaceae	Rhodoferax	0	0	0	0	0	1	0	0	0	0	0	0	20	0	0	0	0	0	0	0	0	0	0	0	0	0	0	0	0	0	0	0	0	0	0	0	0	0	0	0	0	0	0
mic_asv2181	Bacteria	Marinimicrobia_SAR406	Marinimicrobia_SAR406 uc	Marinimicrobia_SAR406 uc	Marinimicrobia_SAR406 uc	Marinimicrobia_SAR406 uc	0	0	0	0	0	0	1	0	0	0	0	0	10	3	3	1	0	0	0	0	0	0	0	0	0	0	0	0	0	0	4	0	0	2	1	4	2	4	0	0	0	0	0
mic_asv2182	Bacteria	Marinimicrobia_SAR406	Marinimicrobia_SAR406 uc	Marinimicrobia_SAR406 uc	Marinimicrobia_SAR406 uc	Marinimicrobia_SAR406 uc	0	0	0	0	0	0	0	0	0	6	3	3	5	0	6	0	0	0	0	0	0	0	0	0	0	0	0	0	0	2	3	0	2	0	1	6	1	0	0	0	0	0	0
mic_asv2183	Bacteria	Proteobacteria	Alphaproteobacteria	Alphaproteobacteria uc	Alphaproteobacteria uc	Alphaproteobacteria uc	0	0	0	0	0	0	0	0	3	5	8	7	0	0	0	0	0	0	0	0	0	0	0	0	0	0	0	1	0	2	1	0	0	8	0	2	2	3	0	0	0	0	0
mic_asv2185	Bacteria	Nitrospinota	Nitrospinia	Nitrospinales	Nitrospinaceae	LS-NOB	0	0	0	0	0	1	2	7	2	2	2	1	5	1	2	2	0	0	0	0	0	0	0	0	0	1	3	4	5	4	5	2	0	0	2	3	9	4	0	0	0	0	0
mic_asv2186	Bacteria	Proteobacteria	Alphaproteobacteria	Rhodospirillales	Magnetospiraceae	Magnetospiraceae uc	0	0	0	0	0	0	3	19	1	0	4	8	2	4	43	2	1	2	1	0	0	0	0	0	0	0	0	0	0	0	2	4	7	1	7	4	9	1	0	1	0	0	1
mic_asv2188	Bacteria	PAUC34f	PAUC34f uc	PAUC34f uc	PAUC34f uc	PAUC34f uc	0	0	0	0	0	4	9	15	1	2	7	1	0	5	0	0	0	0	0	0	0	0	0	0	0	0	1	1	3	1	2	1	2	1	4	0	5	2	1	0	1	0	0
mic_asv2190	Bacteria	Proteobacteria	Alphaproteobacteria	Puniceispirillales	SAR116	SAR116 uc	0	0	0	0	0	0	0	0	0	0	0	0	0	0	0	0	0	0	0	0	0	0	25	24	7	7	11	1	0	1	0	0	0	0	0	0	0	1	0	0	1	0	1
mic_asv2191	Bacteria	Proteobacteria	Alphaproteobacteria	Sphingomonadales	Sphingomonadaceae	Sphingomonadaceae uc	0	0	0	0	0	0	0	0	0	0	0	0	0	0	0	0	0	0	18	0	0	1	0	0	0	0	1	0	0	2	3	1	1	0	2	8	1	6	0	3	4	0	0
mic_asv2192	Bacteria	Bacteroidota	Bacteroidia	Flavobacteriales	NS9	NS9 uc	9	2	0	0	10	0	0	0	0	0	0	0	0	0	0	22	13	1	19	22	0	19	0	2	2	6	0	0	0	0	0	0	0	0	0	0	0	0	0	5	0	0	2
mic_asv2193	Bacteria	Proteobacteria	Alphaproteobacteria	Rhodospirillales	AEGEAN-169	AEGEAN-169 uc	0	0	0	0	0	0	0	6	9	0	8	3	4	1	21	4	0	0	0	0	0	0	0	0	0	0	1	6	1	4	0	6	2	2	1	2	1	2	0	0	0	0	0
mic_asv2195	Bacteria	Planctomycetota	Planctomycetes	Pirellulales	Pirellulaceae	Rhodopirellula	0	0	0	0	0	0	3	0	0	1	27	28	0	0	7	5	0	1	0	1	0	1	0	0	0	0	1	4	0	0	2	5	4	8	2	2	4	2	0	0	0	0	0
mic_asv2196	Bacteria	Proteobacteria	Gammaproteobacteria	Burkholderiales	Comamonadaceae	Acidovorax	0	1	1	0	0	0	0	12	0	0	0	0	15	0	7	0	0	0	1	0	0	0	0	0	0	0	0	0	0	0	0	0	0	0	0	0	0	0	0	0	0	0	0
mic_asv2200	Bacteria	Proteobacteria	Alphaproteobacteria	Rhodobacterales	Rhodobacteraceae	Ascidiaceihabitans	1	0	0	0	0	0	0	20	3	5	1	15	1	1	9	2	2	0	0	0	0	1	1	1	0	0	0	1	0	0	2	2	1	7	5	7	9	8	1	0	0	0	2
mic_asv2201	Bacteria	Proteobacteria	Alphaproteobacteria	SAR11	SAR11 Clade I	SAR11 Clade Ia	5	1	2	0	0	0	2	0	0	0	0	0	0	2	7	7	7	2	3	8	2	8	2	0	0	0	0	5	0	0	1	0	0	0	0	0	1	1	0	3	1	1	2
mic_asv2202	Bacteria	Proteobacteria	Alphaproteobacteria	Rhodospirillales	Magnetospiraceae	Magnetospira	1	0	0	0	0	1	1	3	0	6	3	9	4	4	10	4	5	10	1	0	0	0	0	1	0	1	0	0	0	4	8	0	6	1	4	15	9	10	2	0	2	1	0
mic_asv2203	Bacteria	Proteobacteria	Gammaproteobacteria	Cellvibrionales	Halieaceae	Halioglobus	0	1	8	0	9	6	22	12	0	0	0	0	0	0	0	0	1	8	2	1	0	1	0	0	1	1	0	1	0	0	0	0	0	0	0	0	2	1	0	0	0	3	3
mic_asv2204	Bacteria	Bdellovibrionota	Bdellovibrionia	Bdellovibrionales	Bdellovibrionaceae	OM27	0	0	0	0	0	0	4	0	0	0	6	21	18	9	0	0	0	0	0	0	0	0	0	0	0	0	0	0	0	5	5	0	2	1	2	1	5	3	0	1	0	0	0
mic_asv2205	Bacteria	Marinimicrobia_SAR406	Marinimicrobia_SAR406 uc	Marinimicrobia_SAR406 uc	Marinimicrobia_SAR406 uc	Marinimicrobia_SAR406 uc	0	0	0	0	0	0	6	0	0	0	0	4	0	3	0	0	0	0	1	0	0	0	0	0	0	0	0	0	0	5	5	0	3	1	4	5	4	1	0	0	0	0	0
mic_asv2206	Bacteria	Proteobacteria	Alphaproteobacteria	Rhodobacterales	Rhodobacteraceae	Rhodobacteraceae uc	0	0	0	0	0	0	0	0	0	0	0	0	0	6	0	0	0	0	0	0	0	0	0	0	0	0	0	0	0	0	0	0	0	0	0	0	0	0	0	0	0	0	0
mic_asv2209	Bacteria	Bacteroidota	Bacteroidia	Flavobacteriales	Flavobacteriaceae	Flavobacterium	0	0	0	0	0	0	0	0	0	0	0	0	0	17	0	0	0	0	0	0	0	0	0	0	0	0	0	0	0	0	0	0	0	0	0	0	0	0	0	0	0	0	0
mic_asv2210	Bacteria	Proteobacteria	Alphaproteobacteria	Rickettsiales	Mitochondria	Mitochondria uc	0	0	0	0	0	0	0	0	0	0	0	0	0	0	0	0	0	0	0	0	0	0	0	0	0	0	0	0	0	0	0	0	0	0	0	0	0	0	0	0	0	0	0
mic_asv2211	Bacteria	Nitrospinota	Nitrospinia	Nitrospinales	Nitrospinaceae	Nitrospina	0	0	0	0	0	0	0	0	0	0	3	0	0	1	21	11	6	17	0	0	0	0	0	0	0	0	0	3	0	1	2	3	2	8	1	3	8	23	2	3	4	1	1
mic_asv2212	Bacteria	Bacteroidota	Bacteroidia	Flavobacteriales	NS9	NS9 uc	0	0	0	0	0	0	2	0	0	0	0	0	0	0	0	0	0	0	2	8	2	4	0	1	1	18	10	3	3	2	0	0	0	0	0	0	0	0	0	0	0	0	0
mic_asv2213	Bacteria	Proteobacteria	Gammaproteobacteria	Cellvibrionales	Spongiibacteraceae	BD1-7	0	2	0	0	1	0	0	0	0	0	0	0	0	0	0	0	0	2	1	1	4	3	0	0	0	1	1	5	0	1	1	0	0	0	0	0	0	0	0	0	0	0	1
mic_asv2214	Bacteria	Proteobacteria	Alphaproteobacteria	SAR11	SAR11 Clade I	SAR11 Clade Ib	1	0	0	0	0	0	3	1	14	0	3	4	24	0	8	0	0	1	1	1	0	0	0	0	0	0	0	2	0	0	6	3	5	4	2	0	6	3	0	2	0	0	1
mic_asv2215	Bacteria	Proteobacteria	Gammaproteobacteria	KI89A	KI89A uc	KI89A uc	2	12	5	5	16	1	2	0	0	0	0	0	0	0	0	0	0	0	0	0	2	0	2	15	13	10	0	0	0	0	0	0	0	0	0	0	0	0	0	0	0	0	0
mic_asv2216	Bacteria	Bacteroidota	Bacteroidia	Flavobacteriales	Flavobacteriaceae	Aurantivirga	0	0	0	0	0	0	0	0	0	0	0	0	0	0	0	0	0	0	0	0	0	0	0	2	28	5	27	40	118	74	61	78	73	85	39	59	73	39	9	7	2	4	4
[truncated: 1,841 more rows]
[truncated: 54 more columns]

## Sheet: Supplementary Data 4
Supplementary Data 4. Taxonomic profile of microeukaryotic ASVs. ASVs were created using DADA2 and assigned a taxonomy from the SILVA SSU REF138 NR99 database. Values provided are raw count values.
[truncated: 3,020 more rows]
[truncated: 55 more columns]

[truncated: 5 more sheets: Supplementary Data 5, Supplementary Data 6, Supplementary Data 7, Supplementary Data 8, Supplementary Data 9]
